# Supplementary material for: Comparative proteomic analysis of silica-induced pulmonary fibrosis in rats based on tandem mass tag (TMT) quantitation technology
Source: PLoS One. 2020 Oct 29;15(10):e0241310. doi: 10.1371/journal.pone.0241310 (PMC7595299; doi:10.1371/journal.pone.0241310)
Supplement: S1 Table — (XLSX) [file pone.0241310.s001.xlsx]

## Sheet: PeptideGroups 1
Annotated Sequence	Modifications	Qvality PEP	Qvality q-value	# PSMs	Master Protein Accessions	Positions in Master Proteins	Theo. MH+ [Da]	Abundances (Grouped): 28S21	Abundances (Grouped): 28C15	Percolator q-Value (by Search Engine): Sequest HT	Percolator PEP (by Search Engine): Sequest HT	XCorr (by Search Engine): Sequest HT
[R].LEDSSNQVTQAVAK.[L]	1xTMT6plex [K14]; 1xTMT6plex [N-Term]	1.36228e-05	0	2	G3V7L1	G3V7L1 [628-641]	1948.08	85.7	106.6	0	5.079e-06	3.21
[K].GLECLVSILK.[C]	1xCarbamidomethyl [C4]; 1xTMT6plex [K10]; 1xTMT6plex [N-Term]	7.77871e-05	0	1	Q7TSU1; D4A631	Q7TSU1 [570-579]; D4A631 [609-618]	1589.97	110.2	91.7	0	3.131e-05	2.16
[K].NSGMPSGAAAIAVLPVTLDTPMNR.[K]	1xTMT6plex [N-Term]	0.000100883	0	2	P11348	P11348 [165-188]	2612.37	85.2	98.2	0	4.125e-05	1.77
[R].GLEEGQAQAGQCPSLEGR.[L]	1xCarbamidomethyl [C12]; 1xTMT6plex [N-Term]	1.11178e-07	0	4	D3Z9E1	D3Z9E1 [593-610]	2116.03	116.5	91.3	0	3.34e-08	3.42
[K].GIEELFLDLCK.[R]	1xCarbamidomethyl [C10]; 1xTMT6plex [K11]; 1xTMT6plex [N-Term]	0.000342299	0	3	Q6AXT5	Q6AXT5 [166-176]	1795.01	86.9	93.9	0	0.0001482	2.5
[K].GLEELLIGGSHLK.[E]	1xTMT6plex [K13]; 1xTMT6plex [N-Term]	4.76109e-10	0	13	D3ZUL3	D3ZUL3 [135-147]	1824.1	65.5	104	0	1.121e-10	4.52
[R].NSFTCQVTHEGNTVEK.[S]	1xCarbamidomethyl [C5]; 1xTMT6plex [K16]; 1xTMT6plex [N-Term]	1.40035e-08	0	3	P20767	P20767 [81-96]	2309.16	193	81.2	0	3.825e-09	3.81
[K].GLEEPEMDPK.[S]	1xTMT6plex [K10]; 1xTMT6plex [N-Term]	0.000203459	0	2	D4ABT8	D4ABT8 [495-504]	1602.84	106.7	83.7	9.921e-05	0.0006835	2.7
[K].NSDEADLVPAK.[E]	1xTMT6plex [K11]; 1xTMT6plex [N-Term]	5.39798e-06	0	4	D4A3T3	D4A3T3 [140-150]	1616.89	103.2	88.9	0	3.43e-05	2.52
[K].NSAGQAECSCQVTVDDAGTSENTK.[A]	2xCarbamidomethyl [C8; C10]; 1xTMT6plex [K24]; 1xTMT6plex [N-Term]	1.18148e-06	0	3	D3ZFU9	D3ZFU9 [1217-1240]	2987.37	65	130.4	0	5.29e-07	2.91
[K].GIEGAQASPLIPGAGEIINADNIIK.[F]	1xTMT6plex [K25]; 1xTMT6plex [N-Term]	2.61533e-09	0	3	P16970	P16970 [417-441]	2919.66	66.6	78.9	0	7.765e-09	4.34
[K].GLEGFLWK.[S]	1xTMT6plex [K8]; 1xTMT6plex [N-Term]	0.000365409	0	6	F1LM84	F1LM84 [224-231]	1407.84	64.4	109.5	0	0.0001588	2.16
[K].GLEGLQVAWLVVEK.[N]	1xTMT6plex [K14]; 1xTMT6plex [N-Term]	5.656e-07	0	2	D4AE17	D4AE17 [208-221]	1999.2	68.3	140	0	1.827e-07	3.26
[R].GIEAVGGK.[L]	1xTMT6plex [K8]; 1xTMT6plex [N-Term]	0.00027701	0	2	P32551	P32551 [101-108]	1188.74	109.7	85.4	0	0.0001189	2.61
[K].NSAESAGMR.[R]	1xTMT6plex [N-Term]	0.000114582	0	2	A0A0G2JV31	A0A0G2JV31 [366-374]	1151.57	114.7	104.6	0	4.709e-05	2.47
[R].GIEKPPFELPDFIK.[R]	2xTMT6plex [K4; K14]; 1xTMT6plex [N-Term]	6.45624e-06	0	5	D3ZMS1	D3ZMS1 [499-512]	2317.38	115.7	85.1	0	2.324e-06	3.32
[R].GLEKPPHLAALVLAR.[G]	1xTMT6plex [K4]; 1xTMT6plex [N-Term]	8.73676e-07	0	2	Q5M963	Q5M963 [36-50]	2043.28	100.7	95.6	0	2.883e-07	3.39
[K].GIELAYLK.[Q]	1xTMT6plex [K8]; 1xTMT6plex [N-Term]	0.000147021	0	2	D3ZDE4	D3ZDE4 [213-220]	1364.86	82.4	99.7	0	6.857e-05	2.54
[R].NRPLSDEELDAMFPEGYK.[V]	1xTMT6plex [K18]; 1xTMT6plex [N-Term]	7.11517e-06	0	2	G3V7T6	G3V7T6 [396-413]	2569.3	97.8	116.6	0	2.572e-06	2.33
[K].NREPVQLETLSIR.[G]	1xTMT6plex [N-Term]	1.86488e-08	0	1	B2RZB7	B2RZB7 [49-61]	1784.02	111.5	116.5	0	5.168e-09	4.06
[K].GLEILTDMSRPVQLSDR.[E]	1xTMT6plex [N-Term]	1.54153e-06	0	2	Q7TPB1	Q7TPB1 [144-160]	2159.17	96.3	86.5	0	5.222e-07	3.66
[K].NQWIDNVEK.[M]	1xTMT6plex [K9]; 1xTMT6plex [N-Term]	1.58815e-05	0	5	A0A0G2K8V2	A0A0G2K8V2 [700-708]	1603.88	79	155.1	0	6.495e-06	3.34
[K].GLEISGTFTHR.[Q]	1xTMT6plex [N-Term]	0.000154687	0	1	P62944	P62944 [722-732]	1446.79	85.9	97.5	0	6.445e-05	3.28
[K].GLEISGTFTR.[Q]	1xTMT6plex [N-Term]	0.000161103	0	1	G3V9N8	G3V9N8 [734-743]	1309.73	100.3	85.4	0	6.728e-05	3.08
[R].NQVVQEICAEEACR.[D]	2xCarbamidomethyl [C8; C13]; 1xTMT6plex [N-Term]	2.15834e-05	0	3	D3ZL10	D3ZL10 [603-616]	1934.93	100	93.4	0	8.231e-06	2.72
[K].GLEMALLPHLQDHNLVK.[V]	1xTMT6plex [K17]; 1xTMT6plex [N-Term]	4.98966e-05	0	1	Q3T1G7	Q3T1G7 [327-343]	2386.37	108.1	85.3	0	1.973e-05	2.48
[K].NQVTATTADGSTQVIGTK.[N]	1xTMT6plex [K18]; 1xTMT6plex [N-Term]	9.68894e-09	0	3	Q6P6R2	Q6P6R2 [160-177]	2250.23	130.7	87.5	0	9.823e-09	4.12
[K].GLEHVTVDDLVAEITPK.[G]	1xTMT6plex [K17]; 1xTMT6plex [N-Term]	1.54806e-05	0	2	D3ZWF5	D3ZWF5 [58-74]	2294.3	99.2	89.2	3.209e-05	0.0003341	2.4
[R].NSHEIETTLQDIK.[L]	1xTMT6plex [K13]; 1xTMT6plex [N-Term]	6.88233e-05	0	1	D4A678	D4A678 [1360-1372]	1986.09	66.8	124.3	0	2.765e-05	2.66
[K].GLEAEAVLK.[K]	1xTMT6plex [K9]; 1xTMT6plex [N-Term]	1.47089e-05	0	2	Q5PQW8	Q5PQW8 [454-462]	1387.86	84.5	84	0	5.515e-06	3.02
[K].GIDYEIVPINLIK.[D]	1xTMT6plex [K13]; 1xTMT6plex [N-Term]	5.96591e-05	0	5	P57113	P57113 [28-40]	1945.18	91.2	125.7	0	2.373e-05	2.85
[R].GICECGACK.[C]	3xCarbamidomethyl [C3; C5; C8]; 1xTMT6plex [K9]; 1xTMT6plex [N-Term]	2.05077e-05	0	6	A0A0G2JSK5	A0A0G2JSK5 [611-619]	1512.74	61.3	120.4	9.921e-05	0.0006365	3.17
[R].GLCESVVEADLVEALEK.[F]	1xCarbamidomethyl [C3]; 1xTMT6plex [K17]; 1xTMT6plex [N-Term]	6.19739e-06	0	3	D4A3E1	D4A3E1 [131-147]	2319.25	116.9	87.1	0	2.224e-06	3.2
[K].GICEYYEK.[D]	1xCarbamidomethyl [C3]; 1xTMT6plex [K8]; 1xTMT6plex [N-Term]	0.000337172	0	1	B0BN85	B0BN85 [86-93]	1519.79	103	85.9	0	0.0001457	2.48
[R].GLCGMGGPR.[T]	1xCarbamidomethyl [C3]; 1xTMT6plex [N-Term]	0.000217311	0	1	Q6MG60	Q6MG60 [174-182]	1133.58	86.1	120.8	0	9.184e-05	2.6
[K].NSNDPVTFTDKPTR.[D]	1xTMT6plex [K11]; 1xTMT6plex [N-Term]	5.26509e-07	0	1	Q3SWT0	Q3SWT0 [446-459]	2050.1	74.1	148.5	0	1.697e-07	3.3
[K].GICNLLDNYHVPELIK.[D]	1xCarbamidomethyl [C3]; 1xTMT6plex [K16]; 1xTMT6plex [N-Term]	2.43039e-06	0	2	F1LM33	F1LM33 [624-639]	2356.31	128.8	66.5	0	8.404e-07	2.43
[R].GICVAAVDQRPINYCETGLHNCDIPQR.[A]	3xCarbamidomethyl [C3; C15; C22]; 1xTMT6plex [N-Term]	4.42954e-09	0	4	F1LM84	F1LM84 [747-773]	3385.64	74.6	101	0	1.15e-09	4.11
[R].NSMPASSFQQQK.[L]	1xTMT6plex [K12]; 1xTMT6plex [N-Term]	4.6217e-05	0	1	G3V9R0; B2RYP6	G3V9R0 [175-186]; B2RYP6 [175-186]	1810.95	116.5	106.3	0	1.82e-05	2.85
[K].NSMIALVENLASK.[E]	1xTMT6plex [K13]; 1xTMT6plex [N-Term]	0.000188558	0	2	A0A0G2K6E3	A0A0G2K6E3 [582-594]	1848.07	159.5	78.6	0	7.937e-05	2.22
[K].GIDEGPDGLK.[L]	1xTMT6plex [K10]; 1xTMT6plex [N-Term]	8.26961e-05	0	2	D3ZAP9	D3ZAP9 [123-132]	1458.82	87.7	102.6	0	3.344e-05	2.31
[K].NSLQEQQEEEEEARK.[N]	1xTMT6plex [K15]; 1xTMT6plex [N-Term]	1.39043e-05	0	3	G3V9Y1	G3V9Y1 [1346-1360]	2305.17	96.8	133	0	5.188e-06	2.69
[R].NSLQDQLDEEMEAK.[Q]	1xTMT6plex [K14]; 1xTMT6plex [N-Term]	3.6243e-07	0	4	A0A0G2K6S9; E9PTU4	A0A0G2K6S9 [1353-1366]; E9PTU4 [1346-1359]	2108.06	74.9	147.7	0	1.147e-07	3.88
[R].GLDGFQGPSGPR.[G]	1xTMT6plex [N-Term]	1.89938e-05	0	5	F1M6Q3	F1M6Q3 [261-272]	1416.74	73.1	113.3	0	7.202e-06	2.91
[R].NSILAQVLDQSAR.[A]	1xTMT6plex [N-Term]	0.000424714	0	1	D4ADF5	D4ADF5 [41-53]	1643.93	92.9	120.1	0	0.0001855	1.6
[K].NSLESYAFNMK.[A]	1xTMT6plex [K11]; 1xTMT6plex [N-Term]	8.3058e-08	0	8	P63018	P63018 [540-550]	1761.92	120.8	94.5	0	2.456e-08	3.75
[K].GIDLGDIQSSIESIK.[Q]	1xTMT6plex [K15]; 1xTMT6plex [N-Term]	1.24885e-05	0	1	A0A0G2JXN8	A0A0G2JXN8 [823-837]	2033.15	130	71.2	0	4.633e-06	2.93
[R].NSIEAHMEAVHAEWK.[E]	1xTMT6plex [K15]; 1xTMT6plex [N-Term]	0.000139025	0	2	D4A5T8	D4A5T8 [287-301]	2210.14	81.9	123.7	0	0.0001735	3.36
[R].GIDLPADTVEGLR.[N]	1xTMT6plex [N-Term]	1.23715e-06	0	4	Q920P6	Q920P6 [35-47]	1584.88	86.5	101	0	4.15e-07	3.13
[K].NSLDDSAK.[K]	1xTMT6plex [K8]; 1xTMT6plex [N-Term]	0.000418385	0	2	D3ZD11	D3ZD11 [58-65]	1307.72	124.3	85	0	0.0001829	2.65
[K].GIDPFSLDALAK.[E]	1xTMT6plex [K12]; 1xTMT6plex [N-Term]	1.85144e-05	0	12	Q3MHS9	Q3MHS9 [296-307]	1704.99	122.4	80.6	0	7.221e-06	3.34
[K].NSLDCEIVSAK.[S]	1xCarbamidomethyl [C5]; 1xTMT6plex [K11]; 1xTMT6plex [N-Term]	8.38042e-06	0	4	Q08163	Q08163 [422-432]	1693.92	113.8	101.1	0	7.359e-05	3.24
[R].NSLCPSSSNSFTQLLK.[E]	1xCarbamidomethyl [C4]; 1xTMT6plex [K16]; 1xTMT6plex [N-Term]	4.42176e-06	0	3	Q62745	Q62745 [172-187]	2241.19	88.5	130.2	0	1.568e-06	3.66
[R].GLDPYNMLPPK.[A]	1xTMT6plex [K11]; 1xTMT6plex [N-Term]	1.68003e-05	0	11	P12075	P12075 [58-68]	1702.96	81.7	86.1	0	9.966e-06	3.59
[K].NSHLINVLMWELEK.[K]	1xTMT6plex [K14]; 1xTMT6plex [N-Term]	2.39337e-06	0	1	Q6P9U8	Q6P9U8 [207-220]	2184.23	107	92.7	0	8.24e-07	3.3
[K].GLDTVVGLLADVVLHPR.[L]	1xTMT6plex [N-Term]	0.000340581	0	1	P20069	P20069 [158-174]	2003.19			0	0.0001476	1.53
[K].GLDVDSLVIEHIQVNK.[A]	1xTMT6plex [K16]; 1xTMT6plex [N-Term]	8.69715e-08	0	3	F1LZX7	F1LZX7 [101-116]	2237.29	108.3	85.7	0	3.239e-07	4.12
[K].GLDWVKEEAPDILCLQETK.[C]	1xCarbamidomethyl [C14]; 2xTMT6plex [K6; K19]; 1xTMT6plex [N-Term]	1.80471e-05	0	1	P43138	P43138 [79-97]	2931.61	122.6	89.8	0	6.803e-06	3.05
[R].GLENNVNVELLNALHSHMVNK.[R]	1xTMT6plex [K21]; 1xTMT6plex [N-Term]	3.82097e-10	0	1	A0A097BW25	A0A097BW25 [154-174]	2803.53	76.3	106.4	0	8.885e-11	5.73
[R].GLCAIAQAESLR.[Y]	1xCarbamidomethyl [C3]; 1xTMT6plex [N-Term]	4.61199e-08	0	8	P62909	P62909 [95-106]	1517.83	114.7	94.2	0	2.412e-05	3.66
[R].GLENNVNVELLNALHSHMVNKR.[M]	1xTMT6plex [K21]; 1xTMT6plex [N-Term]	1.29544e-06	0	3	A0A097BW25	A0A097BW25 [154-175]	2959.63	89.5	109.7	0	4.349e-07	3.48
[R].GIEQAVQSHAVAEEEAR.[K]	1xTMT6plex [N-Term]	7.98619e-11	0	4	A0A0G2JVH4	A0A0G2JVH4 [532-548]	2053.05	97.8	90	0	1.733e-11	5.33
[R].NQDNLQGWNK.[T]	1xTMT6plex [K10]; 1xTMT6plex [N-Term]	5.49799e-05	0	3	A0A0G2JSJ2	A0A0G2JSJ2 [128-137]	1674.9	150	94.8	0	0.0001734	3.07
[R].GLGHEEAESADVGTVETTMYK.[T]	1xTMT6plex [K21]; 1xTMT6plex [N-Term]	2.66939e-09	0	3	F1MAC0	F1MAC0 [96-116]	2682.33	80.7	73.5	0	6.769e-10	4.48
[R].GIGHEEEGAAEIGVVETTAER.[W]	1xTMT6plex [N-Term]	3.53874e-10	0	1	Q5FVQ6	Q5FVQ6 [90-110]	2383.19	81.5	87.4	0	8.192e-11	4.84
[R].GIGHEEEGAAK.[I]	1xTMT6plex [K11]; 1xTMT6plex [N-Term]	3.05544e-05	0	3	Q4V797	Q4V797 [90-100]	1555.85	95.4	59	0	3.808e-05	2.7
[R].GLGHQVATDALVAMEK.[A]	1xTMT6plex [K16]; 1xTMT6plex [N-Term]	7.5365e-08	0	3	Q6AYT3	Q6AYT3 [264-279]	2098.17	106.8	98.5	0	2.222e-08	4.35
[R].NQDLAPNSAEQASILSLVTK.[I]	1xTMT6plex [K20]; 1xTMT6plex [N-Term]	0.000109449	0	4	B2RZC6	B2RZC6 [61-80]	2557.42	112.8	102.4	1.78e-05	0.000202	2.16
[K].GLGLDESGLAK.[Q]	1xTMT6plex [K11]; 1xTMT6plex [N-Term]	5.95624e-08	0	3	P60123	P60123 [23-33]	1517.89	109	89.8	0	1.744e-08	3.44
[K].GIGIENIHYLNDGLWHMK.[T]	1xTMT6plex [K18]; 1xTMT6plex [N-Term]	2.27155e-05	0	2	A0A0G2K724	A0A0G2K724 [161-178]	2568.38	92.6	104.7	0	8.644e-06	2.85
[R].GLGLKPENLEK.[D]	2xTMT6plex [K5; K11]; 1xTMT6plex [N-Term]	8.38042e-06	0	4	Q1HAQ0	Q1HAQ0 [340-350]	1885.17	128.4	62.4	0	3.741e-06	3.38
[K].GIGMNEPLVDCEGYPR.[A]	1xCarbamidomethyl [C11]; 1xTMT6plex [N-Term]	0.000110008	0	2	G3V9P0	G3V9P0 [49-64]	2035.98	114.4	112.3	0	4.511e-05	2.72
[R].NQAYEHSLGK.[L]	1xTMT6plex [K10]; 1xTMT6plex [N-Term]	0.000150041	0	1	M0RA08	M0RA08 [253-262]	1604.88	129.2	97.1	0	6.226e-05	2.87
[K].NQALNTDNYGHDLASVQALQR.[K]	1xTMT6plex [N-Term]	1.11303e-09	0	3	A0A0G2JZ69; Q6IRK8	A0A0G2JZ69 [1265-1285]; Q6IRK8 [1233-1253]	2557.3	82.3	132.3	0	2.717e-10	4.33
[K].NQEQLAAELAEFTAK.[I]	1xTMT6plex [K15]; 1xTMT6plex [N-Term]	5.29807e-09	0	4	E9PT65	E9PT65 [413-427]	2121.16	65.9	139.6	0	1.392e-09	3.94
[K].GLGTDDSTLIR.[V]	1xTMT6plex [N-Term]	7.23018e-07	0	6	Q5U362	Q5U362 [260-270]	1376.76	98	103.2	0	2.36e-07	3.38
[K].GLGTDEDAIIGVLACR.[N]	1xCarbamidomethyl [C15]; 1xTMT6plex [N-Term]	1.00365e-07	0	8	Q5U362	Q5U362 [29-44]	1889	107.2	101.2	0	2.998e-08	3.97
[K].GLGTDEDSLIEIICSR.[T]	1xCarbamidomethyl [C14]; 1xTMT6plex [N-Term]	3.89559e-08	0	7	Q07936	Q07936 [120-135]	2007.03	97.9	114.2	0	1.114e-08	4.23
[K].GLGTDEDSILNLLTAR.[S]	1xTMT6plex [N-Term]	1.5914e-08	0	13	P14668; Q66HH8	P14668 [28-43]; Q66HH8 [28-43]	1917.05	85.3	100.4	0	4.384e-09	4.84
[K].GLGTDEDTLIEILTTR.[S]	1xTMT6plex [N-Term]	2.09055e-11	0	9	P07150	P07150 [129-144]	1976.07	125.6	80.8	0	1.373e-08	4.7
[R].NPWGQVEWTGK.[W]	1xTMT6plex [K11]; 1xTMT6plex [N-Term]	7.24258e-05	0	6	Q07009	Q07009 [286-296]	1759.95	98	115.7	0	2.914e-05	3.31
[K].GIGTDSAEFAELK.[T]	1xTMT6plex [K13]; 1xTMT6plex [N-Term]	0.000320623	0	3	A0A0G2K681	A0A0G2K681 [626-638]	1795.98	100.8	107.6	0	0.0001383	2.96
[K].NPVTSVDAAFR.[G]	1xTMT6plex [N-Term]	0.000228597	0	2	P20059	P20059 [92-102]	1405.76	106	120.6	0	9.69e-05	2.27
[K].GIGTNEQAIIDVLTK.[R]	1xTMT6plex [K15]; 1xTMT6plex [N-Term]	8.26342e-08	0	6	Q4FZU6	Q4FZU6 [36-50]	2030.19	68.9	117.1	0	2.455e-08	3.49
[K].NPVPTQDDALYQQLLR.[A]	1xTMT6plex [N-Term]	9.44164e-05	0	2	D3ZY91	D3ZY91 [119-134]	2100.13	84.7	125.8	0	3.846e-05	2.58
[K].GIHEYDFEIK.[N]	1xTMT6plex [K10]; 1xTMT6plex [N-Term]	2.50325e-05	0	2	Q6Q7Y5	Q6Q7Y5 [205-214]	1708.93	87.3	110.2	0	9.61e-06	3.84
[R].NPSSAVPPLAGSVK.[T]	1xTMT6plex [K14]; 1xTMT6plex [N-Term]	7.42969e-05	0	1	A0A0G2K174	A0A0G2K174 [1280-1293]	1782.05	62.6	115	0	2.995e-05	2.99
[R].GIHVEVPGAEAENLGPLQVAR.[V]	1xTMT6plex [N-Term]	1.79928e-08	0	4	Q68FU3	Q68FU3 [86-106]	2385.31	104.8	95.9	0	4.975e-09	4.55
[R].NPYYGGESSSITPLEELYK.[R]	1xTMT6plex [K19]; 1xTMT6plex [N-Term]	2.17665e-10	0	5	P50398	P50398 [36-54]	2605.34	57.6	141.8	0	4.933e-11	4.89
[K].NQGIEEALK.[N]	1xTMT6plex [K9]; 1xTMT6plex [N-Term]	8.42339e-06	0	5	A0A0G2K8V2	A0A0G2K8V2 [220-228]	1459.85	78	149.6	0	5.654e-06	3.47
[K].NQKDEVNETDLK.[Q]	2xTMT6plex [K3; K12]; 1xTMT6plex [N-Term]	0.000384218	0	1	A0A0H2UHQ0	A0A0H2UHQ0 [199-210]	2120.18	133.2	84.3	0	0.0001673	3
[K].NQLEEVPSALPR.[N]	1xTMT6plex [N-Term]	0.000232094	0	3	Q9EQP5	Q9EQP5 [155-166]	1581.88	117.4	102.8	0.000145	0.001025	2.08
[K].GLEQVVCEPHNEINFLK.[L]	1xCarbamidomethyl [C7]; 1xTMT6plex [K17]; 1xTMT6plex [N-Term]	3.68035e-07	0	2	G3V667	G3V667 [875-891]	2484.33	79.2	122.4	0	1.164e-07	2.89
[K].NQVAMNPTNTVFDAK.[CR]	1xTMT6plex [K15]; 1xTMT6plex [N-Term]	2.87368e-05	0	8	P63018	P63018 [57-71]	2108.12	121.2	91.8	0	1.622e-05	3.67
[K].NQVALNPQNTVFDAK.[R]	1xTMT6plex [K15]; 1xTMT6plex [N-Term]	1.41917e-05	0	3	P0DMW0	P0DMW0 [57-71]	2117.18	91.8	121.3	0	5.292e-06	3.03
[K].GLESTTLADK.[D]	1xTMT6plex [K10]; 1xTMT6plex [N-Term]	8.04444e-06	0	3	P47875	P47875 [152-161]	1492.86	83.7	105.7	0	2.922e-06	2.89
[K].GLESTTLADKDGEIYCK.[G]	1xCarbamidomethyl [C16]; 2xTMT6plex [K10; K17]; 1xTMT6plex [N-Term]	9.16392e-10	0	11	P47875	P47875 [152-168]	2587.39	85.1	114.3	0	4.916e-09	4.75
[R].GLETFSQLVWK.[S]	1xTMT6plex [K11]; 1xTMT6plex [N-Term]	0.000363578	0	4	Q641X3	Q641X3 [138-148]	1766.03	149.9	63.2	0	0.0001577	2.52
[K].GLETIASDVVSLASK.[A]	1xTMT6plex [K15]; 1xTMT6plex [N-Term]	2.05409e-07	0	4	P08461	P08461 [518-532]	1948.14	92.1	84.9	0	6.335e-08	3.01
[R].GIETPQCDQSTGQCVCVEGVEGPR.[C]	3xCarbamidomethyl [C7; C14; C16]; 1xTMT6plex [N-Term]	4.65382e-06	0	3	D3ZQN7	D3ZQN7 [1138-1161]	2892.31			0	9.87e-06	3.12
[R].NQTLVQDNVK.[V]	1xTMT6plex [K10]; 1xTMT6plex [N-Term]	4.87307e-06	0	3	P29975	P29975 [42-51]	1616.94	81.1	142.1	0	1.737e-06	2.32
[K].NQTAEKEEFEHQQK.[E]	2xTMT6plex [K6; K14]; 1xTMT6plex [N-Term]	2.22557e-05	0	7	P63018	P63018 [584-597]	2433.3	133.2	94.1	0	4.487e-05	3.64
[R].GLEVTAYSPLGSSDR.[A]	1xTMT6plex [N-Term]	5.13213e-07	0	6	P51635	P51635 [204-218]	1780.93	101.4	102.2	0	2.564e-07	3.69
[R].NQSFCPTVNLDK.[L]	1xCarbamidomethyl [C5]; 1xTMT6plex [K12]; 1xTMT6plex [N-Term]	4.86387e-05	0	4	A0A0G2K7W6	A0A0G2K7W6 [66-77]	1880.99	136.6	90.7	0	0.0001526	3.45
[K].NQNSWGTGEDVK.[V]	1xTMT6plex [K12]; 1xTMT6plex [N-Term]	0.000254215	0	4	G3V7U4	G3V7U4 [517-528]	1792.92	100.7	124.3	0	0.0001082	2.57
[K].NQNINLENNLGEVEAR.[Y]	1xTMT6plex [N-Term]	5.51629e-08	0	3	Q5BJY9	Q5BJY9 [308-323]	2056.06	83.6	107.8	0	1.603e-08	4.02
[K].NQLVEIEK.[V]	1xTMT6plex [K8]; 1xTMT6plex [N-Term]	0.000426845	0	6	P06866	P06866 [169-176]	1430.86	150.3	111.3	3.209e-05	0.0002344	3.11
[K].NQLTSNPENTVFDAK.[R]	1xTMT6plex [K15]; 1xTMT6plex [N-Term]	4.49298e-07	0	6	P06761	P06761 [82-96]	2136.13	119.6	84.6	0	1.434e-07	4.41
[R].GIFCHYLEEGSQCPSPPSYVPR.[G]	2xCarbamidomethyl [C4; C13]; 1xTMT6plex [N-Term]	1.06576e-05	0	1	Q6T5E8	Q6T5E8 [172-193]	2809.33	125.2	96.3	0	3.928e-06	3.12
[R].GLFDEEMNEILTDPSDDTK.[G]	1xTMT6plex [K19]; 1xTMT6plex [N-Term]	3.30346e-06	0	3	F7F9U6; Q6S395; Q6S3A0	F7F9U6 [4067-4085]; Q6S395 [4068-4086]; Q6S3A0 [4211-4229]	2627.28	104.5	96.8	0	1.155e-06	3.13
[R].GLFDEYGSK.[K]	1xTMT6plex [K9]; 1xTMT6plex [N-Term]	1.98882e-05	0	6	A0A0A0MY09	A0A0A0MY09 [396-404]	1473.8	138.6	61.1	0	1.633e-05	2.71
[R].NQITHTVSVFSER.[T]	1xTMT6plex [N-Term]	0.000119953	0	1	D3ZL10	D3ZL10 [408-420]	1746.93			0	4.941e-05	3
[R].GIFEALRPLETLPVEGLIR.[I]	1xTMT6plex [N-Term]	4.36919e-05	0	3	M0R9X8	M0R9X8 [2803-2821]	2352.39	94.4	116.8	0	1.72e-05	2.33
[R].NQLTAMSSVLAK.[A]	1xTMT6plex [K12]; 1xTMT6plex [N-Term]	7.52695e-06	0	2	Q1JU68	Q1JU68 [521-532]	1721	124.2	89.4	0	2.725e-06	3.34
[R].NQINALTSFVDASGVYGSEDPLAR.[R]	1xTMT6plex [N-Term]	4.8817e-09	0	2	A0A0G2K1A2; D3ZYH8	A0A0G2K1A2 [302-325]; D3ZYH8 [164-187]	2753.39	136.9	81.4	0	1.275e-09	3.4
[K].GIFGFTDSDCIGK.[I]	1xCarbamidomethyl [C10]; 1xTMT6plex [K13]; 1xTMT6plex [N-Term]	5.78596e-05	0	5	Q6P7B0	Q6P7B0 [269-281]	1874.97	94.4	88.4	0	2.303e-05	2.74
[R].GLFIIDAK.[G]	1xTMT6plex [K8]; 1xTMT6plex [N-Term]	0.000217311	0	10	A0A0G2JSH9	A0A0G2JSH9 [128-135]	1334.84	84.6	126.6	9.158e-05	0.0004366	3.2
[R].GLFIIDDK.[G]	1xTMT6plex [K8]; 1xTMT6plex [N-Term]	0.000311078	0	9	A0A0G2K3Z9; Q9Z0V5	A0A0G2K3Z9 [129-136]; Q9Z0V5 [203-210]	1378.83	123.5	77.6	9.921e-05	0.0004824	2.86
[K].NQLLQEELGALQLR.[L]	1xTMT6plex [N-Term]	8.35437e-05	0	3	D4A5T8	D4A5T8 [962-975]	1854.06	95.2	114.3	0.0001216	0.0008731	2.05
[K].NQVAMNPTNTVFDAK.[CR]	1xOxidation [M5]; 1xTMT6plex [K15]; 1xTMT6plex [N-Term]	9.77015e-06	0	3	P63018	P63018 [57-71]	2124.12	115.9	96.5	0	7.809e-06	2.83
[K].GIAYIEFK.[S]	1xTMT6plex [K8]; 1xTMT6plex [N-Term]	0.000300296	0	3	Q5U328	Q5U328 [435-442]	1398.84	74.9	73.5	0	0.0001292	2.47
[K].GLAYCETHYNQLFGDVCFHCNR.[V]	3xCarbamidomethyl [C5; C17; C20]; 1xTMT6plex [N-Term]	1.28299e-07	0	1	C0KUC6	C0KUC6 [298-319]	2990.33	82.5	122.1	0	3.875e-08	4.64
[K].NSNILEDLETLR.[L]	1xTMT6plex [N-Term]	0.000157063	0	2	Q66H80	Q66H80 [73-84]	1645.9	125.1	80	0	6.533e-05	1.66
[K].GHLLLAAIPGLLEK.[M]	1xTMT6plex [K14]; 1xTMT6plex [N-Term]	3.37175e-06	0	2	Q99JC6	Q99JC6 [215-228]	1903.21	88.5	83	0	1.177e-06	3.65
[K].NTLPVLDSDESYFLYSK.[L]	1xTMT6plex [K17]; 1xTMT6plex [N-Term]	3.01288e-06	0	1	P20762	P20762 [275-291]	2449.29	97.5	100.5	0	1.05e-06	2.33
[K].GHIISDGGCTCPGDVAK.[A]	2xCarbamidomethyl [C9; C11]; 1xTMT6plex [K17]; 1xTMT6plex [N-Term]	6.56051e-07	0	1	F1LRV6	F1LRV6 [214-230]	2202.1	116.6	99.1	0	2.136e-07	3.36
[K].GHILVDEFQNTNVK.[G]	1xTMT6plex [K14]; 1xTMT6plex [N-Term]	2.2166e-06	0	2	F1LRE1	F1LRE1 [243-256]	2072.15	97.2	108.6	0	7.611e-07	3.63
[R].NTLIQFEDFGNHNAFR.[F]	1xTMT6plex [N-Term]	1.92874e-05	0	2	A0A0G2K502	A0A0G2K502 [256-271]	2152.08	104.2	109.1	0	7.313e-06	2.66
[R].GHNVETALR.[R]	1xTMT6plex [N-Term]	9.34589e-05	0	2	D3ZVM5	D3ZVM5 [423-431]	1225.69	69.2	118.8	0	3.799e-05	2.57
[K].GHPDLQGQPADDIFESIGDR.[E]	1xTMT6plex [N-Term]	1.33582e-06	0	4	A0A0G2JXC1	A0A0G2JXC1 [318-337]	2396.17	91.1	95.9	0	4.479e-07	3.22
[K].GHQDVEAAQAEYVEK.[F]	1xTMT6plex [K15]; 1xTMT6plex [N-Term]	2.27402e-06	0	1	Q68FZ8	Q68FZ8 [477-491]	2132.1	86.6	106	0	7.808e-07	2.68
[R].GHQLLTQEHVLR.[A]	1xTMT6plex [N-Term]	3.18295e-05	0	3	P25304	P25304 [1690-1701]	1659.95	115.9	82.8	0	1.232e-05	3.88
[K].GHQYEMDSEFQGELADDLAGFYR.[S]	1xTMT6plex [N-Term]	1.09983e-06	0	2	P15684; A0A0G2JVE6	P15684 [173-195]; A0A0G2JVE6 [173-195]	2907.31			0	3.66e-07	2.4
[R].GHTPTHPGALNQR.[Q]	1xTMT6plex [N-Term]	2.09314e-05	0	8	F1LTJ5	F1LTJ5 [664-676]	1614.87	75.5	96.9	0.0003346	0.001962	3.86
[K].GHVDILAPTVQELAALEK.[E]	1xTMT6plex [K18]; 1xTMT6plex [N-Term]	1.20494e-05	0	2	Q641Y8	Q641Y8 [703-720]	2362.37	96.1	72.3	0	4.477e-06	3.15
[R].NTLQEANDILNNLK.[D]	1xTMT6plex [K14]; 1xTMT6plex [N-Term]	2.73383e-06	0	2	F1MAA7	F1MAA7 [1356-1369]	2058.16	63	134.3	0	9.476e-07	3.29
[R].NTIEETGILAER.[A]	1xTMT6plex [N-Term]	6.80356e-08	0	4	F1MAA7	F1MAA7 [1120-1131]	1574.86	70.8	126.3	0	1.997e-08	3.93
[R].GHVFEESQVAGTPMFVVK.[A]	1xTMT6plex [K18]; 1xTMT6plex [N-Term]	9.30042e-09	0	4	P05197	P05197 [768-785]	2420.3	103.9	78.5	0	2.493e-09	4.74
[R].GHVFEESQVAGTPMFVVK.[A]	1xOxidation [M14]; 1xTMT6plex [K18]; 1xTMT6plex [N-Term]	8.79136e-05	0	1	P05197	P05197 [768-785]	2436.3	107.3	91.7	0	3.57e-05	2.53
[R].NTGIICTIGPASR.[S]	1xCarbamidomethyl [C6]; 1xTMT6plex [N-Term]	2.79202e-07	0	5	A0A0G2JVG3; P11980	A0A0G2JVG3 [44-56]; P11980 [44-56]	1588.87	139.3	88.6	0	3.326e-06	3.4
[R].GHVPLLAVCDYK.[Q]	1xCarbamidomethyl [C9]; 1xTMT6plex [K12]; 1xTMT6plex [N-Term]	1.66447e-06	0	3	F7F9U6; Q6S395; Q6S3A0	F7F9U6 [802-813]; Q6S395 [803-814]; Q6S3A0 [946-957]	1830.03	93.7	102.1	0	5.654e-07	3.38
[R].NTGIEAPDYLATVDVDPK.[S]	1xTMT6plex [K18]; 1xTMT6plex [N-Term]	9.28988e-07	0	8	F1LRJ9	F1LRJ9 [59-76]	2376.27	71	147.3	0	3.078e-07	3.31
[K].GHYEVTGSDDEAGK.[L]	1xTMT6plex [K14]; 1xTMT6plex [N-Term]	6.8299e-06	0	2	A0A0G2JUA5	A0A0G2JUA5 [5394-5407]	1922.95	62	94.1	0	2.465e-06	3.18
[K].GHYGAWEVITGDEVQILSK.[L]	1xTMT6plex [K19]; 1xTMT6plex [N-Term]	2.51899e-06	0	1	Q9ESN0	Q9ESN0 [224-242]	2560.38	94.9	112.3	0	8.726e-07	2.62
[K].GHYTEGAELVDSVLDVVR.[K]	1xTMT6plex [N-Term]	1.81983e-10	0	6	P85108; G3V7C6; P69897; Q4QQV0	P85108 [104-121]; G3V7C6 [104-121]; P69897 [104-121]; Q4QQV0 [104-121]	2188.14	68.7	79.7	0	4.104e-11	5.64
[K].NTFWDVDGSMVPPEWHR.[W]	1xTMT6plex [N-Term]	3.78687e-05	0	1	F1LXA0	F1LXA0 [72-88]	2302.09	84	101.8	0	1.48e-05	2.3
[R].GKAEEWGVQYVETSAK.[T]	2xTMT6plex [K2; K16]; 1xTMT6plex [N-Term]	1.63263e-08	0	4	P36860	P36860 [145-160]	2469.36	68.3	107.2	0	5.262e-08	4.62
[K].GKAEQQTADQLLAR.[A]	1xTMT6plex [K2]; 1xTMT6plex [N-Term]	6.22917e-06	0	3	F1MAA7	F1MAA7 [1326-1339]	1987.13	65.9	97.8	0	2.236e-06	3.17
[K].GKDAFPVAGQK.[L]	2xTMT6plex [K2; K11]; 1xTMT6plex [N-Term]	5.04088e-05	0	3	Q4KMA2	Q4KMA2 [35-45]	1805.09	103	95.4	0	1.989e-05	3.11
[R].NTLDCGVQILK.[N]	1xCarbamidomethyl [C5]; 1xTMT6plex [K11]; 1xTMT6plex [N-Term]	0.000101916	0	3	P32089	P32089 [258-268]	1718.99	104.8	80	0	4.152e-05	2.61
[R].GHIFVQTDQPIYNPGQR.[V]	1xTMT6plex [N-Term]	6.04836e-08	0	2	Q6MG90; P08649	Q6MG90 [137-153]; P08649 [137-153]	2199.15	87	100.7	0	1.766e-08	4.81
[K].NTNDANSCQIIIPQNQVNR.[K]	1xCarbamidomethyl [C8]; 1xTMT6plex [N-Term]	1.20796e-09	0	3	P50398; P50399	P50398 [310-328]; P50399 [310-328]	2428.22	97.8	105.3	0	2.963e-10	3.97
[R].GHLENNPALEK.[L]	1xTMT6plex [K11]; 1xTMT6plex [N-Term]	6.7259e-06	0	4	P19945	P19945 [67-77]	1679.95	121.9	85.5	0	2.433e-06	4.26
[K].GGVTEISAADK.[A]	1xTMT6plex [K11]; 1xTMT6plex [N-Term]	2.17299e-07	0	3	A0A0G2JV31	A0A0G2JV31 [398-408]	1505.86	101.8	90.2	0	6.737e-08	2.91
[K].GGVTGSPEASVSGSK.[G]	1xTMT6plex [K15]; 1xTMT6plex [N-Term]	1.48601e-05	0	3	A0A0G2JUA5	A0A0G2JUA5 [5293-5307]	1777.97	47	90.8	0	5.574e-06	2.99
[K].NTVLCAVVEQFLQAEQAR.[T]	1xCarbamidomethyl [C5]; 1xTMT6plex [N-Term]	0.000275615	0	1	D4A9N5	D4A9N5 [66-83]	2305.22			0	0.0001182	1.61
[K].NTVICAPTGCGK.[T]	2xCarbamidomethyl [C5; C10]; 1xTMT6plex [K12]; 1xTMT6plex [N-Term]	9.04865e-06	0	2	D4ADT5	D4ADT5 [260-271]	1735.92	86.4	90.9	0	3.317e-06	2.89
[R].GGYFDEFGIIR.[D]	1xTMT6plex [N-Term]	3.99177e-06	0	3	P05370	P05370 [247-257]	1502.78	135.3	71.8	0	1.409e-06	3.32
[K].NTVANSPQTLLAGMNK.[F]	1xTMT6plex [K16]; 1xTMT6plex [N-Term]	3.98536e-05	0	1	D3ZD23	D3ZD23 [542-557]	2117.18	129.9	105.6	0	1.563e-05	3.03
[R].GGYTCVCPDGFLLDSSR.[S]	2xCarbamidomethyl [C5; C7]; 1xTMT6plex [N-Term]	2.08247e-05	0	3	D4A917	D4A917 [377-393]	2132.99	90	98.3	3.209e-05	0.0002688	2.68
[K].GHAVGDIPGVR.[F]	1xTMT6plex [N-Term]	8.16882e-06	0	2	P62268	P62268 [109-119]	1306.74	135.6	72.3	0	2.974e-06	3.68
[K].GHAVNLLDVPVPVAR.[K]	1xTMT6plex [N-Term]	5.74347e-07	0	2	O35303	O35303 [639-653]	1786.05	99	97.9	0	1.858e-07	3.88
[K].GHAYSVTGAEEVESSGSLQK.[L]	1xTMT6plex [K20]; 1xTMT6plex [N-Term]	3.30734e-08	0	1	Q07009	Q07009 [261-280]	2494.28	62.1	84.7	0	9.393e-09	3.51
[R].GHCAPGMECVK.[S]	2xCarbamidomethyl [C3; C9]; 1xTMT6plex [K11]; 1xTMT6plex [N-Term]	0.000233272	0	1	F1M9B2	F1M9B2 [78-88]	1703.84			0	9.904e-05	2.74
[R].NTTGVTEEALK.[E]	1xTMT6plex [K11]; 1xTMT6plex [N-Term]	1.33734e-08	0	2	A0A0G2JZ69; Q6IRK8	A0A0G2JZ69 [2333-2343]; Q6IRK8 [2296-2306]	1620.92	64.3	163.6	0	3.655e-09	3.92
[K].GHDLNEDGLVSWEEYK.[N]	1xTMT6plex [K16]; 1xTMT6plex [N-Term]	4.68332e-08	0	1	G3V6S3	G3V6S3 [115-130]	2349.18	92.6	110.9	0	1.35e-08	4.03
[R].GHDIVVLVPEVNLLLGESK.[Y]	1xTMT6plex [K19]; 1xTMT6plex [N-Term]	1.82608e-07	0	1	Q6T5E9	Q6T5E9 [52-70]	2489.47	103.9	97.6	0	5.597e-08	2.84
[R].NTTAAEEAR.[Q]	1xTMT6plex [N-Term]	0.000204493	0	2	D4A781	D4A781 [51-59]	1191.62	124.4	94	0	0.0001195	2.69
[K].NTSEQDQPMGGWEMIR.[K]	1xTMT6plex [N-Term]	1.58147e-06	0	2	G3V7U4	G3V7U4 [458-473]	2107.97	88.2	113.1	0	5.346e-07	3.73
[K].NTSDVISAAK.[K]	1xTMT6plex [K10]; 1xTMT6plex [N-Term]	6.65745e-06	0	5	Q5U302	Q5U302 [740-749]	1463.85	85.6	121.7	0	2.408e-06	2.71
[R].GHEHPHCDK.[H]	1xCarbamidomethyl [C7]; 1xTMT6plex [K9]; 1xTMT6plex [N-Term]	2.85903e-05	0	9	A0A0G2K3G0	A0A0G2K3G0 [269-277]	1574.79	79.3	122	0	2.024e-05	3.61
[R].NTQGTTTSSR.[T]	1xTMT6plex [N-Term]	7.62162e-05	0	1	A0A0G2K9T4; D3ZHV2	A0A0G2K9T4 [1393-1402]; D3ZHV2 [1444-1453]	1281.66	72.7	140.8	0	3.065e-05	2.89
[R].GHFEAFGTLTDCVVVVNPQTK.[R]	1xCarbamidomethyl [C12]; 1xTMT6plex [K21]; 1xTMT6plex [N-Term]	3.57513e-10	0	2	F1M3H8	F1M3H8 [25-45]	2777.47	108.8	103.8	0	8.313e-11	4.3
[K].GHFFVGDQIYCEK.[H]	1xCarbamidomethyl [C11]; 1xTMT6plex [K13]; 1xTMT6plex [N-Term]	1.42767e-06	0	1	P52944	P52944 [295-307]	2058.05	78.5	84.5	0	4.81e-07	3.37
[R].GHFQNTEFHELIR.[V]	1xTMT6plex [N-Term]	0.000219523	0	3	O88350	O88350 [164-176]	1856.96	115.4	95.3	0	9.29e-05	3.03
[R].GHFWVGNELYCEK.[H]	1xCarbamidomethyl [C11]; 1xTMT6plex [K13]; 1xTMT6plex [N-Term]	1.77893e-06	0	1	Q6AYD6	Q6AYD6 [321-333]	2097.06	70.5	109.1	0	6.045e-07	3.11
[K].GHGALNDLTFTEEVDMK.[E]	1xTMT6plex [K17]; 1xTMT6plex [N-Term]	1.26993e-07	0	1	D3ZBS2	D3ZBS2 [521-537]	2335.2	106.6	110.5	0	3.828e-08	3.64
[R].GHHAGNEDAK.[L]	1xTMT6plex [K10]; 1xTMT6plex [N-Term]	1.54944e-06	0	2	Q5PQJ6	Q5PQJ6 [141-150]	1493.79	117.2	84	0	5.225e-07	3.39
[R].GHHVAQLDPLGILDADLDSSVPADIISSTDK.[L]	1xTMT6plex [K31]; 1xTMT6plex [N-Term]	5.74996e-09	0	1	Q5XI78	Q5XI78 [141-171]	3657.94	68.3	115.6	0	1.514e-09	2.98
[K].GHLDALTADVK.[E]	1xTMT6plex [K11]; 1xTMT6plex [N-Term]	6.64084e-05	0	1	P52590	P52590 [805-815]	1597.93	111	90.3	0	2.662e-05	3.17
[R].GKDCAVIVTQK.[K]	1xCarbamidomethyl [C4]; 2xTMT6plex [K2; K11]; 1xTMT6plex [N-Term]	5.56621e-06	0	5	P60901	P60901 [44-54]	1906.14	124.6	83.6	0	7.258e-06	3.36
[R].NTFAEVTGLSPGVTYLFK.[V]	1xTMT6plex [K18]; 1xTMT6plex [N-Term]	2.67524e-05	0	5	A0A096P6L8	A0A096P6L8 [958-975]	2402.34	149.6	75.9	0	1.027e-05	2.47
[R].GKDLIGVQNLLK.[K]	2xTMT6plex [K2; K12]; 1xTMT6plex [N-Term]	4.56505e-08	0	6	A0A0G2JZ69; Q6IRK8	A0A0G2JZ69 [825-836]; Q6IRK8 [813-824]	1985.27	64.2	116	0	1.317e-08	3.97
[K].GKDILYIGDHIFGDILK.[S]	2xTMT6plex [K2; K17]; 1xTMT6plex [N-Term]	0.000356345	0	1	D3ZMY7	D3ZMY7 [369-385]	2604.54	106.5	98.4	0	0.0001549	2.04
[K].GKVEYLLK.[W]	2xTMT6plex [K2; K8]; 1xTMT6plex [N-Term]	0.000397943	0	2	D4A3T3	D4A3T3 [34-41]	1637.06	100	79.2	0	0.0001732	2.78
[K].NSVVEASEAAYK.[E]	1xTMT6plex [K12]; 1xTMT6plex [N-Term]	1.53367e-06	0	2	P68511	P68511 [144-155]	1725.94	71.1	110.2	0	5.17e-07	2.63
[R].GIAAQPLFTGYCNYENK.[M]	1xCarbamidomethyl [C12]; 1xTMT6plex [K17]; 1xTMT6plex [N-Term]	4.3101e-06	0	2	Q6AXR4	Q6AXR4 [518-534]	2404.24	113.4	82	0	1.522e-06	3.39
[K].NSVSQISVLSGGK.[A]	1xTMT6plex [K13]; 1xTMT6plex [N-Term]	9.92869e-07	0	2	O88656	O88656 [327-339]	1734.02	120.7	96	0	3.297e-07	3.53
[K].GLAEVSDIAEQVLNAVNK.[G]	1xTMT6plex [K18]; 1xTMT6plex [N-Term]	4.77438e-06	0	3	Q920A6	Q920A6 [226-243]	2328.32	147.9	70.4	0	1.693e-06	2.88
[K].GLAFTDVDVDSIK.[I]	1xTMT6plex [K13]; 1xTMT6plex [N-Term]	2.13639e-05	0	5	A0A096P6L8	A0A096P6L8 [1727-1739]	1838.03	144.7	48.3	0	8.125e-06	3
[K].GLAGAVSELLR.[S]	1xTMT6plex [N-Term]	4.18245e-07	0	7	G3V852	G3V852 [614-624]	1314.79	87.1	118.7	0	2.623e-07	3.8
[R].GIAGLGDVAEVR.[K]	1xTMT6plex [N-Term]	6.94026e-07	0	2	G3V6Y6; P53534	G3V6Y6 [18-29]; P53534 [18-29]	1385.79	114.8	94.9	0	2.267e-07	3.61
[K].NSVFSVLDEEISK.[A]	1xTMT6plex [K13]; 1xTMT6plex [N-Term]	0.000105079	0	3	A0A0G2K9T4; D3ZHV2	A0A0G2K9T4 [1160-1172]; D3ZHV2 [1211-1223]	1925.06	84.8	111	0	4.291e-05	2.56
[K].NSTWSGESK.[T]	1xTMT6plex [K9]; 1xTMT6plex [N-Term]	1.65446e-05	0	3	Q5U328	Q5U328 [482-490]	1453.77	97.3	100.3	0	6.221e-06	3.22
[K].NSTFSELFK.[K]	1xTMT6plex [K9]; 1xTMT6plex [N-Term]	1.53231e-05	0	6	G3V826	G3V826 [376-384]	1530.86	149.9	90.1	0	5.731e-06	3.27
[K].NSSYFVEWIPNNVK.[TV]	1xTMT6plex [K14]; 1xTMT6plex [N-Term]	3.01288e-06	0	14	P85108; G3V7C6; P69897; Q4QQV0	P85108 [337-350]; G3V7C6 [440-453]; P69897 [337-350]; Q4QQV0 [337-350]	2155.16	97.9	129.4	0	1.048e-06	3.96
[K].GLAITFVSDENDAK.[I]	1xTMT6plex [K14]; 1xTMT6plex [N-Term]	8.25281e-06	0	5	Q63413	Q63413 [385-398]	1938.06	75.1	91.2	0	1.688e-05	2.97
[R].GIALWGGDK.[F]	1xTMT6plex [K9]; 1xTMT6plex [N-Term]	0.000181058	0	2	Q4G061	Q4G061 [339-347]	1374.81	99.9	101	0	7.581e-05	2.88
[K].NSRPEANEALER.[G]	1xTMT6plex [N-Term]	2.40708e-07	0	6	G3V8C4	G3V8C4 [131-142]	1614.84	102	106.5	0	7.487e-08	4.64
[K].GLAPDLPEDLYHLIK.[K]	1xTMT6plex [K15]; 1xTMT6plex [N-Term]	4.45938e-05	0	12	M0RCY2	M0RCY2 [83-97]	2152.24	133.7	73.3	0	3.054e-05	3.31
[R].NSQLTGGFTVEPVPDGAR.[L]	1xTMT6plex [N-Term]	4.49805e-09	0	1	F1LTJ5	F1LTJ5 [1380-1397]	2074.08	99.5	109.1	0	1.172e-09	4.51
[K].GLAPEVADR.[I]	1xTMT6plex [N-Term]	5.72718e-05	0	2	Q4QQV4	Q4QQV4 [258-266]	1156.65	108.4	89.6	0	2.278e-05	2.71
[K].NSQGEEVAQR.[S]	1xTMT6plex [N-Term]	3.26984e-06	0	4	G3V7U4	G3V7U4 [533-542]	1346.69	94.3	110.2	0	5.307e-06	2.96
[R].GLAPVQAYLHIPDIIK.[V]	1xTMT6plex [K16]; 1xTMT6plex [N-Term]	0.000214034	0	2	A0A0G2JTL5	A0A0G2JTL5 [188-203]	2206.34	141.7	81.1	0	9.068e-05	2.49
[K].NSNPALNDNLEK.[G]	1xTMT6plex [K12]; 1xTMT6plex [N-Term]	5.44213e-05	0	4	Q6MG61	Q6MG61 [120-131]	1786.97	141.5	82.7	0	9.338e-05	2.49
[R].GIAQMLEK.[Y]	1xTMT6plex [K8]; 1xTMT6plex [N-Term]	0.000408039	0	3	P67874	P67874 [93-100]	1347.81	101.9	86.8	0	0.0001779	3.22
[R].GLASFSTCDLIQYVR.[E]	1xCarbamidomethyl [C8]; 1xTMT6plex [N-Term]	2.52897e-05	0	2	D3ZL10	D3ZL10 [1724-1738]	1959.02	104.5	98.4	0	9.709e-06	2.02
[R].GLATFCLDK.[ED]	1xCarbamidomethyl [C6]; 1xTMT6plex [K9]; 1xTMT6plex [N-Term]	2.6211e-05	0	5	A0A0H2UHK2; Q5XIU9	A0A0H2UHK2 [124-132]; Q5XIU9 [148-156]	1482.84	70.2	95.9	0	3.525e-05	3.02
[R].GLAVFISDIR.[N]	1xTMT6plex [N-Term]	4.57473e-05	0	3	D3ZUY8; Q66HM2	D3ZUY8 [12-21]; Q66HM2 [12-21]	1319.79	106.5	103	0	1.805e-05	2.95
[R].GLAVNMVDSK.[H]	1xTMT6plex [K10]; 1xTMT6plex [N-Term]	2.41526e-05	0	2	A0A0G2JZQ1	A0A0G2JZQ1 [450-459]	1491.86	90.8	103.1	0	9.234e-06	2.76
[R].NSNLVGAAHEELQQSR.[I]	1xTMT6plex [N-Term]	1.07938e-09	0	3	G3V8L3	G3V8L3 [281-296]	1982.03	112.6	106.3	0	2.633e-10	4.96
[K].GKVEEVELPVEK.[V]	2xTMT6plex [K2; K12]; 1xTMT6plex [N-Term]	1.40674e-07	0	2	Q63009	Q63009 [126-137]	2043.23	127.4	87	0	4.266e-08	3.9
[R].GLKEPTGAVFTWQPTTGK.[D]	2xTMT6plex [K3; K18]; 1xTMT6plex [N-Term]	5.02818e-07	0	8	F1LPR6	F1LPR6 [267-284]	2605.5	225.9	39.1	0	1.204e-06	3.72
[K].GKVDGILSFSSK.[N]	2xTMT6plex [K2; K12]; 1xTMT6plex [N-Term]	6.44059e-05	0	1	G3V726	G3V726 [219-230]	1925.17	51.3	107.5	0	2.572e-05	2.85
[R].NSYLEVLLK.[L]	1xTMT6plex [K9]; 1xTMT6plex [N-Term]	2.04031e-05	0	2	A0A0G2JSZ5	A0A0G2JSZ5 [319-327]	1536.94	111.5	72.3	0	7.748e-06	2.35
[K].GKDLVVVDTPGLFDTK.[E]	2xTMT6plex [K2; K16]; 1xTMT6plex [N-Term]	1.93862e-05	0	1	Q3ZAV4	Q3ZAV4 [56-71]	2391.41	90.5	115.3	0	7.329e-06	2.99
[K].GKDSLYAQGK.[R]	2xTMT6plex [K2; K10]; 1xTMT6plex [N-Term]	9.72031e-06	0	5	P83883	P83883 [29-38]	1754.04	84	73.3	0	3.574e-06	3.67
[R].NTETEESLAK.[R]	1xTMT6plex [K10]; 1xTMT6plex [N-Term]	7.15165e-06	0	2	E9PTV0	E9PTV0 [159-168]	1579.86	79.8	126.9	0	2.585e-06	2.71
[K].NTEPVMDSDGSFFMYSK.[L]	2xOxidation [M6; M14]; 1xTMT6plex [K17]; 1xTMT6plex [N-Term]	0.000311078	0	1	P20761	P20761 [279-295]	2445.14	172.9	98.5	0	0.0001339	2.27
[K].NTEPVMDSDGSFFMYSK.[L]	1xOxidation [M]; 1xTMT6plex [K17]; 1xTMT6plex [N-Term]	4.71709e-05	0	6	P20761	P20761 [279-295]	2429.14	185.8	114.2	0	2.714e-05	2.87
[K].NTEPVMDSDGSFFMYSK.[L]	1xTMT6plex [K17]; 1xTMT6plex [N-Term]	2.19657e-08	0	10	P20761	P20761 [279-295]	2413.15	141	165.8	0	6.119e-09	3.72
[R].NTEDLTEEWLR.[E]	1xTMT6plex [N-Term]	1.11027e-05	0	5	Q63228	Q63228 [125-135]	1634.82	81	120	0	6.112e-06	2.74
[R].GKEIVLSAGSTPK.[V]	2xTMT6plex [K2; K13]; 1xTMT6plex [N-Term]	7.19329e-07	0	1	M0R9X8	M0R9X8 [3909-3921]	1974.22	88.6	99.4	0	2.345e-07	3.99
[K].GKENQLQLSCFINQEVK.[Y]	1xCarbamidomethyl [C10]; 2xTMT6plex [K2; K17]; 1xTMT6plex [N-Term]	6.19739e-06	0	3	Q5U2N2	Q5U2N2 [268-284]	2722.52	117.2	86.8	0	2.225e-06	3.74
[R].NTDQATMPDNTAAQK.[L]	1xTMT6plex [K15]; 1xTMT6plex [N-Term]	5.64014e-05	0	3	F1LNF0	F1LNF0 [389-403]	2064.04	81.5	119.3	0	3.531e-05	2.25
[R].NTDQASMPENTVAQK.[L]	1xTMT6plex [K15]; 1xTMT6plex [N-Term]	4.40198e-07	0	5	G3V9Y1	G3V9Y1 [366-380]	2092.07	97.8	116.5	0	1.403e-07	3.47
[K].GKGGEIQPVSVK.[V]	2xTMT6plex [K2; K12]; 1xTMT6plex [N-Term]	7.8916e-08	0	3	P26772	P26772 [55-66]	1886.17	111.8	93.6	0	2.339e-08	3.71
[R].NTDQASMPDNTAAQK.[V]	1xOxidation [M7]; 1xTMT6plex [K15]; 1xTMT6plex [N-Term]	1.02907e-06	0	4	G3V6P7; A0A0G2K6S9; Q62812; E9PTU4	G3V6P7 [359-373]; A0A0G2K6S9 [373-387]; Q62812 [359-373]; E9PTU4 [366-380]	2066.02	84.8	120.5	0	3.425e-07	3.4
[K].GKGGVTGSPEASVSGSK.[G]	2xTMT6plex [K2; K17]; 1xTMT6plex [N-Term]	5.0152e-05	0	1	A0A0G2JUA5	A0A0G2JUA5 [5291-5307]	2192.25	44	90.3	0	1.985e-05	2.62
[K].GKGQGTLSVVTVYHAK.[V]	2xTMT6plex [K2; K16]; 1xTMT6plex [N-Term]	2.35431e-05	0	1	M0RBF1	M0RBF1 [1336-1351]	2332.4	89.8	104	0	9.004e-06	3.06
[K].GKKPTEDPANDTVDFPK.[R]	3xTMT6plex [K2; K3; K17]; 1xTMT6plex [N-Term]	6.52704e-07	0	2	D3ZZZ9	D3ZZZ9 [626-642]	2775.57	76.9	117.2	0	2.128e-07	3.44
[R].GKLDGNQDLIR.[F]	1xTMT6plex [K2]; 1xTMT6plex [N-Term]	4.86387e-05	0	4	P56574	P56574 [383-393]	1686.99	110.9	91.7	0	1.925e-05	2.92
[K].GKLDVQFSGLAK.[G]	2xTMT6plex [K2; K12]; 1xTMT6plex [N-Term]	7.18832e-06	0	2	C0JPT7	C0JPT7 [905-916]	1950.2	74.2	120.1	0	2.6e-06	2.92
[K].GKLEAIITPPPAK.[K]	2xTMT6plex [K2; K13]; 1xTMT6plex [N-Term]	3.20737e-08	0	8	Q02874	Q02874 [122-134]	2022.29	104.2	89.6	0	9.113e-09	5.15
[R].NTDQASMPDNTAAQK.[V]	1xTMT6plex [K15]; 1xTMT6plex [N-Term]	6.29745e-07	0	7	G3V6P7; A0A0G2K6S9; Q62812; E9PTU4	G3V6P7 [359-373]; A0A0G2K6S9 [373-387]; Q62812 [359-373]; E9PTU4 [366-380]	2050.03	99.4	118.9	0	2.044e-07	3.76
[R].GKLPGPTVSASYSLEYGK.[A]	2xTMT6plex [K2; K18]; 1xTMT6plex [N-Term]	3.60581e-07	0	3	P36972	P36972 [90-107]	2541.45	86.6	73.7	0	1.142e-07	3.84
[K].NTDGVNFYNILTK.[S]	1xTMT6plex [K13]; 1xTMT6plex [N-Term]	4.41406e-05	0	5	Q920A6	Q920A6 [263-275]	1957.08	106.7	92.6	0	1.733e-05	2.79
[R].NTDEMVELR.[I]	1xTMT6plex [N-Term]	0.000338873	0	4	Q5D059	Q5D059 [38-46]	1335.68	103.9	95.3	3.209e-05	0.0002213	2.43
[R].NTCQLYIQTDHLFFK.[Y]	1xCarbamidomethyl [C3]; 1xTMT6plex [K15]; 1xTMT6plex [N-Term]	8.12715e-06	0	1	Q10743	Q10743 [221-235]	2386.26	81.1	111.6	0	2.963e-06	2.97
[K].NTAPPTEEETVPGK.[D]	1xTMT6plex [K14]; 1xTMT6plex [N-Term]	0.000154687	0	2	Q5M7W5; A0A0G2JW88	Q5M7W5 [334-347]; A0A0G2JW88 [334-347]	1928.04	105.3	139.2	0	6.441e-05	2.65
[R].NTAEETWMVIHGR.[V]	1xTMT6plex [N-Term]	2.20293e-05	0	1	P04166	P04166 [32-44]	1772.9	73.5	144.3	0	8.389e-06	3.2
[K].GKPSSEDEKEAGGLR.[K]	2xTMT6plex [K2; K9]; 1xTMT6plex [N-Term]	4.81444e-05	0	1	Q6MGB4	Q6MGB4 [272-286]	2247.25	83.1	65.5	0	1.899e-05	2.55
[K].NSWGSQWGESGYFR.[I]	1xTMT6plex [N-Term]	6.21456e-05	0	3	P80067	P80067 [426-439]	1889.88	96.6	97.5	0	8.539e-05	2.85
[K].NPSAMAVESFTATAPFVQIGR.[F]	1xTMT6plex [N-Term]	4.5363e-06	0	2	Q5XIP9	Q5XIP9 [169-189]	2423.26	80.1	114.5	0	1.606e-06	2.99
[K].GIKPITLELGGK.[S]	2xTMT6plex [K3; K12]; 1xTMT6plex [N-Term]	7.72735e-07	0	2	A0A0G2JSI1	A0A0G2JSI1 [247-258]	1913.24	92	97.3	0	2.531e-07	4.19
[K].GILAADESTGSIAK.[R]	1xTMT6plex [K14]; 1xTMT6plex [N-Term]	1.55383e-11	0	9	P05065	P05065 [29-42]	1791.03	136.9	85.9	0	3.139e-12	4.34
[K].GLTIVGSVLEGTYLDK.[H]	1xTMT6plex [K16]; 1xTMT6plex [N-Term]	2.13639e-05	0	1	A0A0G2K8S1	A0A0G2K8S1 [723-738]	2123.24	133.4	61.7	0	8.125e-06	2.72
[K].GLTMLDHEQVSPEDLGAQFLIR.[T]	1xTMT6plex [N-Term]	7.11517e-06	0	2	Q6AXQ0	Q6AXQ0 [65-86]	2698.41	83.7	109.3	0	2.569e-06	2.65
[K].NISEAEEWYK.[S]	1xTMT6plex [K10]; 1xTMT6plex [N-Term]	3.0928e-07	0	6	Q6P725	Q6P725 [287-296]	1726.91	127.8	104.5	0	9.73e-08	3.65
[K].GLTPGVIYEGQLISIQQYGHQEVTR.[F]	1xTMT6plex [N-Term]	2.31848e-05	0	6	A0A096P6L8	A0A096P6L8 [670-694]	3015.61	76.4	93.1	0	3.672e-05	2.75
[K].NLRDDISSETSGDFR.[K]	1xTMT6plex [N-Term]	1.14058e-07	0	3	P14669	P14669 [140-154]	1940.95	78.6	130.9	0	3.425e-08	4.07
[K].GLTPTGMLPSGVLSGGK.[Q]	1xTMT6plex [K17]; 1xTMT6plex [N-Term]	0.000167784	0	3	P63329	P63329 [425-441]	2030.17	85.7	101.8	0	0.0001341	2.84
[K].GLTPTGTLPLGVLSGGK.[Q]	1xTMT6plex [K17]; 1xTMT6plex [N-Term]	0.000418385	0	1	E2CWF0	E2CWF0 [427-443]	2026.23	79.3	108.9	0	0.0001829	2.25
[K].NLQYYDISAK.[S]	1xTMT6plex [K10]; 1xTMT6plex [N-Term]	0.00012686	0	6	P62828	P62828 [143-152]	1672.93	93.4	96.6	0	5.226e-05	2.76
[K].GITQSALDYMK.[K]	1xTMT6plex [K11]; 1xTMT6plex [N-Term]	5.62345e-06	0	2	F1LQI5	F1LQI5 [4697-4707]	1684.93	99.6	87.6	9.921e-05	0.0005331	2.5
[R].GLTSVINQK.[L]	1xTMT6plex [K9]; 1xTMT6plex [N-Term]	3.34983e-05	0	4	P42123	P42123 [300-308]	1417.88	88.7	98	0.0003003	0.001873	2.74
[K].NIQVSHQEFSK.[M]	1xTMT6plex [K11]; 1xTMT6plex [N-Term]	0.000268744	0	1	A0A140TAA4	A0A140TAA4 [628-638]	1774.99	101.6	103.2	0	0.0001148	3.09
[R].GLTVVQTFQELVEPR.[K]	1xTMT6plex [N-Term]	3.12271e-06	0	7	A0A0G2JXT3	A0A0G2JXT3 [128-142]	1945.1	118.9	85.8	0	1.801e-06	3.12
[R].NLSEFGLIQEK.[F]	1xTMT6plex [K11]; 1xTMT6plex [N-Term]	0.000165247	0	1	B1WC61	B1WC61 [339-349]	1736	116.5	96.1	0	6.906e-05	2.68
[K].NIQVDSPYDISR.[A]	1xTMT6plex [N-Term]	3.38904e-06	0	3	Q6P7A7	Q6P7A7 [379-390]	1635.85	113.3	89	0	1.187e-06	3.41
[K].GIVDQSQQAYQEAFEISK.[K]	1xTMT6plex [K18]; 1xTMT6plex [N-Term]	1.35955e-10	0	15	A0A0G2JV65	A0A0G2JV65 [151-168]	2499.31	97.5	100.2	0	3.029e-11	6.07
[K].NIQNTLVQNLSGGQK.[R]	1xTMT6plex [K15]; 1xTMT6plex [N-Term]	1.66447e-06	0	2	D3ZCF8	D3ZCF8 [612-626]	2072.19	88.2	132	0	4.436e-06	3.01
[R].NIQFEAFHVFK.[V]	1xTMT6plex [K11]; 1xTMT6plex [N-Term]	0.000157863	0	3	A0A0G2JZH0	A0A0G2JZH0 [269-279]	1838.04	122.3	93.5	0	6.574e-05	2.61
[K].NLQEEISDLTEQLGEGGK.[N]	1xTMT6plex [K18]; 1xTMT6plex [N-Term]	1.21279e-07	0	4	G3V885	G3V885 [1506-1523]	2418.28	19	36	0	3.658e-08	3.51
[K].NLQEAEEWYK.[S]	1xTMT6plex [K10]; 1xTMT6plex [N-Term]	6.62798e-07	0	15	G3V8C3	G3V8C3 [283-292]	1767.93	151.5	71.3	0	2.161e-07	4.09
[R].NLQDAMQVCR.[N]	1xCarbamidomethyl [C9]; 1xTMT6plex [N-Term]	7.60435e-06	0	3	Q6P502	Q6P502 [390-399]	1463.73	110.2	96.6	0	2.764e-06	3.15
[KR].NIPVDSPELK.[E]	1xTMT6plex [K10]; 1xTMT6plex [N-Term]	8.06142e-05	0	5	F7EUK4; P08934	F7EUK4 [269-278]; P08934 [270-279]	1569.93	119.8	115.2	0	5.525e-05	3.26
[R].NLPSVPGLLK.[I]	1xTMT6plex [K10]; 1xTMT6plex [N-Term]	0.000450977	0	2	G3V9Z3	G3V9Z3 [494-503]	1495.96	111.9	127.9	0	0.0001979	2.58
[K].GLVEPVDVVDNADGTQTVNYVPSR.[E]	1xTMT6plex [N-Term]	2.61826e-11	0	7	C0JPT7	C0JPT7 [1492-1515]	2773.42	80.8	126.9	0	5.418e-12	4.68
[R].GLVFDTLYGNLLK.[V]	1xTMT6plex [K13]; 1xTMT6plex [N-Term]	3.71026e-05	0	3	D3ZMY7	D3ZMY7 [125-137]	1911.14	115.8	97.9	0	1.448e-05	2.64
[R].GLVGEIIK.[R]	1xTMT6plex [K8]; 1xTMT6plex [N-Term]	0.000210806	0	6	P19804; Q05982	P19804 [19-26]; Q05982 [19-26]	1286.84	126.6	75.5	9.921e-05	0.000679	2.88
[K].NIPMTLELLQSTR.[I]	1xTMT6plex [N-Term]	7.84133e-06	0	4	Q4KLL0	Q4KLL0 [33-45]	1744.98	110	88.8	0	2.855e-06	2.96
[K].GITWGEDTLMEYLENPKK.[Y]	2xTMT6plex [K17; K18]; 1xTMT6plex [N-Term]	2.90866e-07	0	6	D4A5L9	D4A5L9 [57-74]	2811.52	122.7	80.8	0	9.116e-08	3.97
[K].GITHIGYTDLPSR.[M]	1xTMT6plex [N-Term]	3.86505e-05	0	3	Q5BJZ3	Q5BJZ3 [367-379]	1658.91	93.5	78.6	0	5.084e-05	3.61
[R].GITGVDLFGTTDAVVK.[H]	1xTMT6plex [K16]; 1xTMT6plex [N-Term]	5.30496e-05	0	2	G3V6T1	G3V6T1 [183-198]	2051.18	109.7	78.1	0	2.104e-05	2.64
[R].GITGIEDKEAWHGKPLPK.[N]	3xTMT6plex [K8; K14; K18]; 1xTMT6plex [N-Term]	3.46317e-08	0	11	G3V826	G3V826 [279-296]	2892.71	130.9	77.9	0	9.884e-09	5.32
[R].NIVEEIEDLVAR.[L]	1xTMT6plex [N-Term]	2.58121e-05	0	4	P25235	P25235 [179-190]	1628.91			0	9.902e-06	2.48
[R].NIVEAAAVR.[D]	1xTMT6plex [N-Term]	6.18292e-05	0	4	P62856	P62856 [43-51]	1171.7	127.9	87	0	6.335e-05	2.88
[R].GISEETTTGVHNLYK.[M]	1xTMT6plex [K15]; 1xTMT6plex [N-Term]	7.57515e-08	0	4	P10760	P10760 [152-166]	2107.14	90.6	76.1	0	7.97e-08	4.28
[R].GLSFSEATASALVK.[V]	1xTMT6plex [K14]; 1xTMT6plex [N-Term]	1.68352e-08	0	5	G3V9D7	G3V9D7 [178-191]	1839.06	81	114.6	0	1.27e-06	3.61
[R].NLVDSYVAIINK.[S]	1xTMT6plex [K12]; 1xTMT6plex [N-Term]	1.21112e-05	0	3	P39052	P39052 [658-669]	1807.07	111	109.6	0	4.484e-06	2.92
[R].GISHVIVDEIHER.[D]	1xTMT6plex [N-Term]	2.77611e-06	0	1	D4A9D6	D4A9D6 [507-519]	1732.95	162.3	70.1	0	9.621e-07	3.91
[R].GISIAAAEPGHTGPAWEAAR.[Q]	1xTMT6plex [N-Term]	1.9132e-08	0	3	E9PT90	E9PT90 [178-197]	2191.15	85.5	112.8	0	5.301e-09	3.44
[R].GLSIEQLTTLAEK.[L]	1xTMT6plex [K13]; 1xTMT6plex [N-Term]	8.59749e-06	0	4	P52631	P52631 [519-531]	1861.1	122.3	77	0	2.219e-05	3.25
[K].GISLNMEQWSQLK.[E]	1xTMT6plex [K13]; 1xTMT6plex [N-Term]	2.67524e-05	0	3	Q63396	Q63396 [102-114]	1992.1	111.8	78.1	0	1.027e-05	2.56
[K].NLVDPFVEVSFAGK.[KM]	1xTMT6plex [K14]; 1xTMT6plex [N-Term]	1.83437e-06	0	2	A0A0G2K695; A0A0G2K7B6	A0A0G2K695 [393-406]; A0A0G2K7B6 [448-461]	1980.12	81.5	114.2	0	6.239e-07	2.46
[R].GLSPAQADSQFLENAK.[R]	1xTMT6plex [K16]; 1xTMT6plex [N-Term]	3.38904e-06	0	7	D3ZM69	D3ZM69 [379-394]	2134.15	76.6	106.7	0	1.186e-06	3.56
[K].GISQEQMNEFR.[A]	1xTMT6plex [N-Term]	0.000104545	0	4	Q6T487; Q9Z1P2	Q6T487 [742-752]; Q9Z1P2 [742-752]	1567.77	83.2	111.5	0	4.266e-05	2.38
[R].NITYLPAGQSVLLQLPQ.[-]	1xTMT6plex [N-Term]	2.24844e-05	0	4	P67779	P67779 [256-272]	2084.2	101.2	100	0	8.574e-06	2.67
[K].GISQEQMQEFR.[A]	1xTMT6plex [N-Term]	1.992e-07	0	3	Q9QXQ0	Q9QXQ0 [761-771]	1581.79	76.8	92.8	0	6.136e-08	3.43
[K].NLTQCSWLLDGFPR.[T]	1xCarbamidomethyl [C5]; 1xTMT6plex [N-Term]	2.06128e-05	0	1	Q6P2A5	Q6P2A5 [81-94]	1935.99	126.7	104	0	7.844e-06	3.52
[K].GLSQSALPYR.[R]	1xTMT6plex [N-Term]	0.000101916	0	3	M0RCY2	M0RCY2 [10-19]	1320.75	96	85.4	0	4.169e-05	3
[R].GITAFIVEK.[D]	1xTMT6plex [K9]; 1xTMT6plex [N-Term]	9.23567e-06	0	4	P12007	P12007 [222-230]	1435.89	94.4	90.2	0	3.376e-06	3.32
[K].NITNELLQIEPEK.[I]	1xTMT6plex [K13]; 1xTMT6plex [N-Term]	3.54351e-05	0	2	D4A5T8	D4A5T8 [549-561]	1999.15	75	142	0	0.0001679	2.02
[K].NLTEEMAGLDEIIAK.[L]	1xTMT6plex [K15]; 1xTMT6plex [N-Term]	1.54944e-06	0	3	G3V885	G3V885 [979-993]	2105.16	31.5	42.9	0	5.251e-07	2.92
[K].GLTDESEILR.[F]	1xTMT6plex [N-Term]	0.000180142	0	2	D4A0C3	D4A0C3 [715-724]	1361.75	116.3	85.3	0	7.545e-05	2.35
[K].GLTDLSACK.[A]	1xCarbamidomethyl [C8]; 1xTMT6plex [K9]; 1xTMT6plex [N-Term]	0.000104545	0	3	Q4KLK7	Q4KLK7 [135-143]	1422.8	100.3	92	0	4.285e-05	2.75
[K].NLSTFAVDGK.[D]	1xTMT6plex [K10]; 1xTMT6plex [N-Term]	6.76039e-06	0	4	P56571	P56571 [140-149]	1509.87	126.8	111.3	0	2.44e-06	3.62
[R].NISHYEEQLVK.[M]	1xTMT6plex [K11]; 1xTMT6plex [N-Term]	3.24868e-05	0	5	P12368	P12368 [378-388]	1818.02	88.2	128.9	0	1.257e-05	3.37
[K].GLTEQEVETILDK.[A]	1xTMT6plex [K13]; 1xTMT6plex [N-Term]	6.19739e-06	0	2	B5DF89	B5DF89 [402-414]	1933.09	106.8	93.5	0	2.233e-06	2.49
[K].NISFTVWDVGGQDK.[I]	1xTMT6plex [K14]; 1xTMT6plex [N-Term]	4.5363e-06	0	7	P84082; A0A0G2K9H8	P84082 [60-73]; A0A0G2K9H8 [60-73]	2024.09	98.2	120.2	0	6.9e-06	4.2
[K].GITFDSGGISIK.[A]	1xTMT6plex [K12]; 1xTMT6plex [N-Term]	5.12881e-06	0	6	Q68FS4	Q68FS4 [283-294]	1652.96	91.8	89.8	0	6.661e-05	2.66
[K].NLSFNITEDELK.[E]	1xTMT6plex [K12]; 1xTMT6plex [N-Term]	0.000226295	0	3	Q5U328	Q5U328 [404-415]	1881.04	113.9	80.5	0	9.59e-05	2.76
[K].GIVGHVAAFGEPLNIK.[D]	1xTMT6plex [K16]; 1xTMT6plex [N-Term]	1.18754e-06	0	4	G3V7V8	G3V7V8 [186-201]	2080.23	101.2	106.9	0	3.959e-07	3.14
[K].NLPIYSENIIEMYR.[G]	1xTMT6plex [N-Term]	1.00232e-05	0	2	G3V9Y1	G3V9Y1 [130-143]	1984.04	104	114.1	0	3.691e-06	3.27
[R].GIVGVENVAELK.[K]	1xTMT6plex [K12]; 1xTMT6plex [N-Term]	4.32478e-05	0	3	P09811	P09811 [18-29]	1686.02	111.8	100.2	0	7.387e-05	2.45
[K].NLPIYSEEIVDMYK.[G]	1xOxidation [M12]; 1xTMT6plex [K14]; 1xTMT6plex [N-Term]	2.6211e-05	0	1	G3V6P7; Q62812	G3V6P7 [126-139]; Q62812 [126-139]	2188.16			0	1.005e-05	2.61
[K].GLYHSVEWRPAEEPSSYPDEEGPK.[H]	1xTMT6plex [K24]; 1xTMT6plex [N-Term]	3.28861e-07	0	1	B1H282	B1H282 [105-128]	3217.58	124.1	76.2	0	1.038e-07	4.05
[K].NLMNAVVQTVK.[MA]	1xTMT6plex [K11]; 1xTMT6plex [N-Term]	5.25106e-05	0	2	Q5U302	Q5U302 [826-836]	1675	78	118.1	0	2.078e-05	3.3
[R].GLYLSDIPIHNALR.[D]	1xTMT6plex [N-Term]	3.77336e-06	0	2	P19686	P19686 [396-409]	1811.04	68.8	124.4	0	1.329e-06	2.89
[K].GIYMWDVEGR.[Q]	1xTMT6plex [N-Term]	8.97246e-05	0	1	P04182	P04182 [67-76]	1454.73	118.8	84.3	0	3.648e-05	2.55
[K].GIYQSLEGAVQAGQLK.[I]	1xTMT6plex [K16]; 1xTMT6plex [N-Term]	3.6657e-09	0	4	F7F9U6; Q6S395; Q6S3A0	F7F9U6 [341-356]; Q6S395 [341-356]; Q6S3A0 [484-499]	2120.21	105.4	87.4	0	9.445e-10	3.92
[R].NIIVFYGSQTGTAEEFANR.[L]	1xTMT6plex [N-Term]	1.8819e-06	0	2	P00388	P00388 [79-97]	2346.19	100.1	109.6	0	6.415e-07	2.95
[K].GLYVEHEAGYYK.[I]	1xTMT6plex [K12]; 1xTMT6plex [N-Term]	7.02423e-05	0	3	F1M957	F1M957 [117-128]	1887.01	65.7	133.4	0	2.824e-05	2.85
[K].GMAAAGNYAWVNR.[S]	1xTMT6plex [N-Term]	0.000116939	0	3	Q6AYT3	Q6AYT3 [309-321]	1609.81	115.8	88.8	0	4.797e-05	2.91
[R].NLITDICTEQCTLSDQLLPK.[H]	2xCarbamidomethyl [C7; C11]; 1xTMT6plex [K20]; 1xTMT6plex [N-Term]	3.36699e-05	0	2	P55161	P55161 [612-631]	2820.49	83.7	129.6	0	0.0001754	2.42
[R].NLLSVAYK.[N]	1xTMT6plex [K8]; 1xTMT6plex [N-Term]	8.6139e-05	0	6	P35213; P68511; P68255; G3V9A3; P61983; A0A0G2JV65; P62260	P35213 [44-51]; P68511 [43-50]; P68255 [42-49]; G3V9A3 [42-49]; P61983 [43-50]; A0A0G2JV65 [53-60]; P62260 [43-50]	1365.85	88.6	107.5	0	0.0001419	3.39
[R].GMAFLHTLEPLIPR.[H]	1xOxidation [M2]; 1xTMT6plex [N-Term]	0.000359944	0	1	Q99J82	Q99J82 [304-317]	1840.04	82.3	104.5	0	0.0001561	2.58
[K].NLISPDLGVVFLNVPENLK.[N]	1xTMT6plex [K19]; 1xTMT6plex [N-Term]	1.68003e-05	0	1	F1LRL9	F1LRL9 [348-366]	2539.49	67.6	128.9	0	6.326e-06	3.45
[R].NLLQVDLTK.[R]	1xTMT6plex [K9]; 1xTMT6plex [N-Term]	0.000314228	0	2	A1L1M0; P68182	A1L1M0 [272-280]; P68182 [272-280]	1501.94	96.2	124.1	3.209e-05	0.0003517	2.85
[R].GMEELIPLVNK.[L]	1xTMT6plex [K11]; 1xTMT6plex [N-Term]	2.71658e-05	0	5	P39052	P39052 [5-15]	1701	99.1	102	0	0.0001802	3.09
[K].NILQLHDLTTGALLK.[T]	1xTMT6plex [K15]; 1xTMT6plex [N-Term]	1.6973e-05	0	3	O70196	O70196 [359-373]	2108.28	106.9	95.5	0	6.401e-06	2.93
[R].GMELLSPEDLVNACK.[M]	1xCarbamidomethyl [C14]; 1xTMT6plex [K15]; 1xTMT6plex [N-Term]	0.000157063	0	2	B1H248	B1H248 [278-292]	2134.13	131.2	85.6	0	6.555e-05	2.49
[K].NLIPVGSLAVLDLQVEK.[I]	1xTMT6plex [K17]; 1xTMT6plex [N-Term]	2.24844e-05	0	2	D3ZHF1	D3ZHF1 [192-208]	2266.38	84	78.7	0	1.496e-05	2.89
[K].NILPATPIWAPVPNLSAELSK.[L]	1xTMT6plex [K21]; 1xTMT6plex [N-Term]	0.000435471	0	1	D3ZW15	D3ZW15 [506-526]	2689.57			0	0.0001908	1.45
[K].GMFTSIEPGYYQDGEFGIR.[L]	1xTMT6plex [N-Term]	8.13294e-07	0	5	Q99MA2	Q99MA2 [549-567]	2396.14	75.4	145.4	0	2.677e-07	4.01
[R].GMGGAFVLVLYDEIK.[K]	1xTMT6plex [K15]; 1xTMT6plex [N-Term]	2.20293e-05	0	5	Q6P9Y4; Q09073	Q6P9Y4 [281-295]; Q09073 [281-295]	2070.17	111.5	100	0	8.39e-06	3.01
[R].GMGGAFVLVLYDEIKK.[Y]	2xTMT6plex [K15; K16]; 1xTMT6plex [N-Term]	8.59749e-06	0	4	Q6P9Y4; Q09073	Q6P9Y4 [281-296]; Q09073 [281-296]	2427.43	125.4	81.2	0	3.137e-06	3.11
[K].GMGGAMDLVSSSK.[T]	1xTMT6plex [K13]; 1xTMT6plex [N-Term]	1.84378e-06	0	5	B2GV06	B2GV06 [422-434]	1697.9	120.3	72.8	0	1.07e-06	3.57
[K].NIILEEGKEILVGDVGQTVDDPYTTFVK.[M]	2xTMT6plex [K8; K28]; 1xTMT6plex [N-Term]	2.28833e-08	0	5	P45592	P45592 [46-73]	3780.09	82.2	112.2	0	6.397e-09	3.6
[K].NLILAGVK.[G]	1xTMT6plex [K8]; 1xTMT6plex [N-Term]	0.000322241	0	1	Q6AXQ0	Q6AXQ0 [57-64]	1285.86	122.1	100.8	0	0.0001392	2.47
[K].NLLHVTDTGVGMTR.[E]	1xTMT6plex [N-Term]	0.000225152	0	2	A0A0A0MY09	A0A0A0MY09 [143-156]	1742.94	109.1	67.1	0	9.534e-05	2.7
[R].NIIHGSDSVESAEK.[E]	1xTMT6plex [K14]; 1xTMT6plex [N-Term]	2.8335e-06	0	3	P19804; Q05982	P19804 [115-128]; Q05982 [115-128]	1944.04	126.6	80.8	0	9.818e-07	3.53
[R].GMGTDEDTLIEILTTR.[T]	1xTMT6plex [N-Term]	1.02382e-06	0	2	P14669	P14669 [106-121]	1994.03	58.8	127.1	0	3.393e-07	3.54
[K].NLMQTLMEDYETHK.[S]	1xTMT6plex [K14]; 1xTMT6plex [N-Term]	8.39708e-05	0	2	F1LPQ9	F1LPQ9 [814-827]	2211.12	89	106.6	0	5.454e-05	2.48
[K].GLSEDTTEETLK.[E]	1xTMT6plex [K12]; 1xTMT6plex [N-Term]	1.17013e-07	0	4	Q5U328	Q5U328 [582-593]	1780.96	110.4	79.4	0	3.523e-08	2.83
[K].GIYFADMVSK.[S]	1xTMT6plex [K10]; 1xTMT6plex [N-Term]	6.62348e-06	0	3	P27008	P27008 [894-903]	1588.88	124.5	72.1	0	2.394e-06	2.57
[R].GLYDGPVCEVSVTPK.[T]	1xCarbamidomethyl [C8]; 1xTMT6plex [K15]; 1xTMT6plex [N-Term]	7.73176e-08	0	12	P47942	P47942 [497-511]	2079.12	89.3	106.2	0	2.285e-08	4.29
[K].NLPIYSEEIVDMYK.[G]	1xTMT6plex [K14]; 1xTMT6plex [N-Term]	1.42121e-07	0	6	G3V6P7; Q62812	G3V6P7 [126-139]; Q62812 [126-139]	2172.17	97.9	114.8	0	4.32e-08	3.71
[K].GLVLGPIHK.[N]	1xTMT6plex [K9]; 1xTMT6plex [N-Term]	4.74124e-05	0	1	A0A0H2UHQ0	A0A0H2UHQ0 [190-198]	1391.91	114.8	88.1	0	1.866e-05	2.89
[R].GIVLLEELLPK.[G]	1xTMT6plex [K11]; 1xTMT6plex [N-Term]	7.80132e-06	0	12	P84817	P84817 [54-64]	1682.09	102.7	84.4	0	2.833e-06	2.66
[R].NLPLPPPPPPR.[G]	1xTMT6plex [N-Term]	0.000135534	0	2	Q5D059	Q5D059 [306-316]	1423.86	106.1	103.4	0	5.603e-05	2.47
[K].GIVNEQFLLQR.[L]	1xTMT6plex [N-Term]	9.92121e-06	0	2	Q5M9H2	Q5M9H2 [557-567]	1545.9	110.4	90.5	0	3.644e-06	3.06
[K].GLVNLQSGAPKPEENPNLNIQFK.[I]	2xTMT6plex [K11; K23]; 1xTMT6plex [N-Term]	2.86263e-06	0	1	P53676	P53676 [356-378]	3194.81	116.2	85.8	0	9.961e-07	2.76
[K].GLVNPANVTFK.[V]	1xTMT6plex [K11]; 1xTMT6plex [N-Term]	4.3322e-06	0	2	P70470	P70470 [191-201]	1617.97	94	92.1	0	1.538e-06	2.72
[R].NIPGPHMVLVPK.[S]	1xTMT6plex [K12]; 1xTMT6plex [N-Term]	5.19771e-05	0	1	F1LNL2	F1LNL2 [170-181]	1760.07	110.3	101.3	0	2.059e-05	3.75
[R].NLPGLVQEGEPFSEEATLFTK.[E]	1xTMT6plex [K21]; 1xTMT6plex [N-Term]	1.62927e-05	0	3	Q66X93	Q66X93 [565-585]	2764.48	86.6	99.4	0	6.118e-06	3.56
[R].NIPGITLLNVSK.[L]	1xTMT6plex [K12]; 1xTMT6plex [N-Term]	2.86263e-06	0	2	Q6P3V9	Q6P3V9 [223-234]	1727.08	117.2	93.4	0	9.944e-07	3.53
[R].NIPEDAADMAR.[L]	1xTMT6plex [N-Term]	0.000217311	0	3	O35567	O35567 [80-90]	1431.71	123.6	95.4	9.158e-05	0.0004434	2.64
[K].NLNSEIDNILVNLR.[L]	1xTMT6plex [N-Term]	5.18155e-06	0	4	Q64428	Q64428 [647-660]	1856.04			0	1.848e-06	3.06
[K].GLVQHAEAVNEK.[A]	1xTMT6plex [K12]; 1xTMT6plex [N-Term]	0.000266043	0	1	F1M614	F1M614 [1683-1694]	1753	103	91.1	0	0.0001137	2.83
[R].GIVQYLQK.[Y]	1xTMT6plex [K8]; 1xTMT6plex [N-Term]	0.000207625	0	2	Q4KMA8	Q4KMA8 [449-456]	1406.88	116.8	70.7	0	8.768e-05	2.86
[R].GLVSSDELAK.[D]	1xTMT6plex [K10]; 1xTMT6plex [N-Term]	1.9208e-06	0	6	A0A0G2JZ69; Q6IRK8	A0A0G2JZ69 [1372-1381]; Q6IRK8 [1340-1349]	1476.87	62.1	119.1	0.0001216	0.0008558	3.45
[R].GIVTDGHSGCTPCSCDPR.[G]	3xCarbamidomethyl [C10; C13; C15]; 1xTMT6plex [N-Term]	1.76817e-05	0	2	P25304	P25304 [730-747]	2204.97	68.8	96.8	0	6.656e-06	2.47
[K].NLNQALLDLHALGSAR.[T]	1xTMT6plex [N-Term]	1.76985e-06	0	1	Q7TP54	Q7TP54 [1233-1248]	1935.1	108.5	113.8	0	6.032e-07	3.4
[K].GIVVTAYSPLGSPDRPWAKPEDPSLLEDPR.[I]	1xTMT6plex [K19]; 1xTMT6plex [N-Term]	0.000128158	0	3	P07943	P07943 [204-233]	3721	98.6	109.8	0	0.0001334	2.8
[K].GLVYETSVLDPDEGIR.[F]	1xTMT6plex [N-Term]	1.98067e-06	0	7	G3V936	G3V936 [77-92]	1992.05	97	97.4	0	6.786e-07	3.23
[K].NLNEDDTSLVFSK.[A]	1xTMT6plex [K13]; 1xTMT6plex [N-Term]	0.000114	0	1	P42676	P42676 [205-217]	1940.04	93	100.5	0	4.675e-05	2.46
[K].NINDAWVCTNDMFR.[L]	1xCarbamidomethyl [C8]; 1xTMT6plex [N-Term]	7.16906e-05	0	3	P61972	P61972 [107-120]	1984.92	102.3	110.9	0	4.194e-05	2.5
[R].NLNAIVQK.[L]	1xTMT6plex [K8]; 1xTMT6plex [N-Term]	0.000197364	0	2	Q91ZN1	Q91ZN1 [439-446]	1357.86	144.8	86.3	0	8.324e-05	3.16
[K].NINADEAAAMGAVYQAAALSK.[A]	1xOxidation [M10]; 1xTMT6plex [K21]; 1xTMT6plex [N-Term]	1.76082e-06	0	1	Q6P136	Q6P136 [408-428]	2553.34	97.6	100	0	6.002e-07	3.62
[K].GLWMECVTQSTGMMSCK.[M]	2xCarbamidomethyl [C6; C16]; 1xTMT6plex [K17]; 1xTMT6plex [N-Term]	9.29837e-05	0	1	Q9Z1L1	Q9Z1L1 [49-65]	2464.16	86.4	98.7	0	3.775e-05	2.31
[K].NINADEAAAMGAVYQAAALSK.[A]	1xTMT6plex [K21]; 1xTMT6plex [N-Term]	1.33884e-10	0	5	Q6P136	Q6P136 [408-428]	2537.34	106.9	87.3	0	2.968e-11	5.31
[R].GLWPGVEDLSLNK.[L]	1xTMT6plex [K13]; 1xTMT6plex [N-Term]	0.00010834	0	4	Q5FVN0	Q5FVN0 [18-30]	1886.08	101.5	82.6	0	4.432e-05	2.94
[R].GIYAYGFEKPSAIQQR.[A]	1xTMT6plex [K9]; 1xTMT6plex [N-Term]	8.26807e-09	0	9	Q3B8Q2; Q6P3V8; Q5RKI1	Q3B8Q2 [52-67]; Q6P3V8 [46-61]; Q5RKI1 [47-62]	2286.26	114.4	84.6	0	2.215e-09	3.57
[R].GLYEDCSSCFQAMGK.[T]	2xCarbamidomethyl [C6; C9]; 1xTMT6plex [K15]; 1xTMT6plex [N-Term]	9.34589e-05	0	1	Q5RKH0	Q5RKH0 [407-421]	2211.03	109.9	107.5	0	3.812e-05	3.03
[R].GGVSLPALK.[K]	1xTMT6plex [K9]; 1xTMT6plex [N-Term]	8.26961e-05	0	11	D3ZBN0	D3ZBN0 [54-62]	1299.84	109.8	84.6	0	4.207e-05	2.94
[K].NLVELAELELK.[H]	1xTMT6plex [K11]; 1xTMT6plex [N-Term]	1.12168e-05	0	3	B5DEY8	B5DEY8 [376-386]	1729.05	121.7	100.5	0	4.137e-06	2.75
[K].GISDLAQHYLMR.[A]	1xTMT6plex [N-Term]	5.88837e-06	0	2	Q6P502	Q6P502 [295-306]	1632.87	89.6	94.7	0	2.113e-06	3.67
[R].NPEISHMLNNPDIMR.[Q]	1xTMT6plex [N-Term]	1.62244e-06	0	2	A0A140TAI1	A0A140TAI1 [213-227]	2010.01	95.5	108.6	0	5.488e-07	3.46
[R].NPELQNLLLDDFFK.[S]	1xTMT6plex [K14]; 1xTMT6plex [N-Term]	3.10867e-07	0	4	P85968	P85968 [383-396]	2164.21	173.4	69.7	0	9.794e-08	3.42
[K].GLLPEELTPLILETQK.[Q]	1xTMT6plex [K16]; 1xTMT6plex [N-Term]	2.89545e-08	0	7	P13803	P13803 [86-101]	2252.35	115.5	82.6	0	8.202e-09	4.06
[R].GLLPEHFLFLAQK.[I]	1xTMT6plex [K13]; 1xTMT6plex [N-Term]	9.6853e-05	0	2	Q1KQ07	Q1KQ07 [468-480]	1971.18	128.1	85.8	0	3.956e-05	3.06
[R].GLLPGCMYHVQLK.[A]	1xCarbamidomethyl [C6]; 1xTMT6plex [K13]; 1xTMT6plex [N-Term]	8.88145e-05	0	1	D3ZSA9	D3ZSA9 [999-1011]	1974.11			0	3.607e-05	3
[R].GLLPQLLGVAPEK.[A]	1xTMT6plex [K13]; 1xTMT6plex [N-Term]	1.15755e-06	0	16	F1LX07; F1LZW6	F1LX07 [369-381]; F1LZW6 [393-405]	1793.13	114.8	90.7	0	3.869e-07	3.34
[R].NPDTQWITKPVHK.[H]	2xTMT6plex [K9; K13]; 1xTMT6plex [N-Term]	0.000125576	0	4	P61314	P61314 [145-157]	2251.32	115.8	79	0	9.944e-05	3.65
[K].GLIQQFTAITGASESVGK.[H]	1xTMT6plex [K18]; 1xTMT6plex [N-Term]	6.39484e-07	0	2	M0R9B9	M0R9B9 [16-33]	2265.29	92.5	111.4	0	2.081e-07	3.01
[K].GIIRPGTAFELLEAQAATGYVIDPIK.[G]	1xTMT6plex [K26]; 1xTMT6plex [N-Term]	1.39043e-05	0	3	F7F9U6; Q6S395; Q6S3A0	F7F9U6 [3953-3978]; Q6S395 [3954-3979]; Q6S3A0 [4097-4122]	3201.83	97.1	106.3	0	5.179e-06	2.7
[K].GLLSAEVAR.[L]	1xTMT6plex [N-Term]	0.000327145	0	4	F7F9U6; Q6S395; Q6S3A0	F7F9U6 [3710-3718]; Q6S395 [3711-3719]; Q6S3A0 [3854-3862]	1144.69	104.6	98.4	0	0.0001428	2.65
[R].GILSGTSDLLLTFDEAEVR.[K]	1xTMT6plex [N-Term]	4.22785e-08	0	3	A0A0G2K8V2	A0A0G2K8V2 [114-132]	2265.22	52.7	131.7	0	4.058e-08	4.63
[K].GIISILDEECLRPGEATDLTFLEK.[L]	1xCarbamidomethyl [C10]; 1xTMT6plex [K24]; 1xTMT6plex [N-Term]	2.12772e-06	0	6	Q63355	Q63355 [470-493]	3177.71	69	140.9	0	2.119e-06	3.17
[RK].GLLLYGPPGTGK.[T]	1xTMT6plex [K12]; 1xTMT6plex [N-Term]	1.21209e-06	0	4	P46462	P46462 [240-251]	1630.99	124.6	81.8	0	4.054e-07	3.36
[R].GLLSSAEGEPAVPVLSNHRPPQPLK.[G]	1xTMT6plex [K25]; 1xTMT6plex [N-Term]	5.62051e-14	0	4	B0BNN3	B0BNN3 [229-253]	3051.74	50.5	147.9	0	8.796e-15	6.21
[K].GLLSWIEEK.[G]	1xTMT6plex [K9]; 1xTMT6plex [N-Term]	9.42656e-06	0	7	Q6AZ33; P46844	Q6AZ33 [210-218]; P46844 [210-218]	1532.91	112.2	80.1	0	3.453e-06	3.12
[K].GLITFESLEK.[A]	1xTMT6plex [K10]; 1xTMT6plex [N-Term]	6.32549e-06	0	5	D4ACN8	D4ACN8 [126-135]	1594.95	75.6	87.9	0	2.284e-06	3.03
[R].NPDNDEQGPWCYTTDPDQR.[Y]	1xCarbamidomethyl [C11]; 1xTMT6plex [N-Term]	7.37453e-06	0	2	Q01177	Q01177 [154-172]	2537.08	103.4	98.4	0	2.671e-06	3.08
[K].NPDGTMNLMNWECAIPGKK.[G]	1xCarbamidomethyl [C13]; 2xTMT6plex [K18; K19]; 1xTMT6plex [N-Term]	0.000365409	0	4	P63281	P63281 [31-49]	2863.49	103.4	102.4	0	0.000159	3.11
[K].GLLTYTSWEDALSR.[V]	1xTMT6plex [N-Term]	2.50325e-05	0	3	Q66HF1	Q66HF1 [312-325]	1840.96	71.6	96.4	0	9.608e-06	2.82
[K].NPDGTMNLMNWECAIPGK.[K]	1xCarbamidomethyl [C13]; 1xTMT6plex [K18]; 1xTMT6plex [N-Term]	2.25088e-06	0	2	P63281	P63281 [31-48]	2506.23	126.8	74.3	0	7.725e-07	2.85
[R].GLLVEPAANSYLLAER.[D]	1xTMT6plex [N-Term]	4.26892e-07	0	7	Q9WVJ6	Q9WVJ6 [564-579]	1945.1	88.5	99.5	0	2.179e-07	3.63
[R].NPDGETAPWCYTTDSQLR.[W]	1xCarbamidomethyl [C10]; 1xTMT6plex [N-Term]	1.34154e-05	0	3	Q01177	Q01177 [326-343]	2340.08	82.6	109.5	0	1.219e-05	2.94
[K].GLLVLDGPK.[W]	1xTMT6plex [K9]; 1xTMT6plex [N-Term]	0.000152346	0	4	P15129	P15129 [125-133]	1369.88	49.9	151.5	0	7.18e-05	2.97
[R].NPDDITQEEYGEFYK.[S]	1xTMT6plex [K15]; 1xTMT6plex [N-Term]	1.19432e-07	0	10	P34058	P34058 [292-306]	2306.12	83.6	86.6	0	3.597e-08	3.46
[K].GILVTSEGGITK.[I]	1xTMT6plex [K12]; 1xTMT6plex [N-Term]	0.000263368	0	2	Q5XIC0	Q5XIC0 [139-150]	1632.99	93	108.6	0	0.0001127	2.37
[R].GLIVYQLENQPSEFR.[R]	1xTMT6plex [N-Term]	0.000304871	0	2	Q3SWS8	Q3SWS8 [191-205]	2022.09	106.1	79.4	0	0.0001315	2.57
[R].GLLSSLDHTSIR.[R]	1xTMT6plex [N-Term]	3.96506e-05	0	1	D3ZFQ8	D3ZFQ8 [101-112]	1527.87	63.1	74.4	0	1.549e-05	3.28
[K].GILLYGPPGCGK.[T]	1xCarbamidomethyl [C10]; 1xTMT6plex [K12]; 1xTMT6plex [N-Term]	0.000142604	0	2	A0A0G2K6U1	A0A0G2K6U1 [255-266]	1689.98	103.1	94.5	1.78e-05	0.0002039	3.01
[R].NPEPWETVDPTQPQK.[L]	1xTMT6plex [K15]; 1xTMT6plex [N-Term]	1.25526e-05	0	1	Q5RK28	Q5RK28 [47-61]	2224.17	150.8	55	0	4.67e-06	2.9
[K].NPEQVDLYQFMAK.[D]	1xTMT6plex [K13]; 1xTMT6plex [N-Term]	0.000239248	0	1	D3Z941	D3Z941 [544-556]	2041.08			0	0.0001016	2.76
[R].GLLAENLLR.[V]	1xTMT6plex [N-Term]	0.000178323	0	4	P31430	P31430 [340-348]	1227.76	73.4	124.4	9.921e-05	0.0004942	2.56
[R].NPQSYLYLVK.[G]	1xTMT6plex [K10]; 1xTMT6plex [N-Term]	2.60773e-05	0	3	Q63355	Q63355 [241-250]	1682.99	67	132.5	0	5.886e-05	3.22
[K].GIIAILDDACMNVGK.[V]	1xCarbamidomethyl [C10]; 1xTMT6plex [K15]; 1xTMT6plex [N-Term]	1.43376e-05	0	4	Q63357	Q63357 [451-465]	2048.13	100.5	119.5	0	5.351e-06	2.25
[R].GILAVLDEACSTAGPITDR.[I]	1xCarbamidomethyl [C10]; 1xTMT6plex [N-Term]	3.64064e-06	0	1	A0A0G2K6E3	A0A0G2K6E3 [463-481]	2188.15			0	1.279e-06	2.99
[R].GLLCGLGAGVAEAVVVVCPMETVK.[V]	2xCarbamidomethyl [C4; C18]; 1xTMT6plex [K24]; 1xTMT6plex [N-Term]	7.65736e-09	0	2	P32089	P32089 [124-147]	2887.59	110.8	95.6	0	1.003e-07	3.6
[K].GLIDEANQDFTNR.[I]	1xTMT6plex [N-Term]	8.77519e-06	0	6	Q7TQ70	Q7TQ70 [73-85]	1721.87	93.1	154.4	0	9.059e-06	3.77
[R].NPQFLDPVLGYLMK.[G]	1xTMT6plex [K14]; 1xTMT6plex [N-Term]	0.000444267	0	1	D4AAM0	D4AAM0 [495-508]	2093.19	149.4	90.7	0	0.0001952	2.15
[K].GIIDSNIGEQR.[Q]	1xTMT6plex [N-Term]	4.58295e-06	0	1	Q64542	Q64542 [767-777]	1430.78	83.9	113.2	0	1.629e-06	2.95
[R].NPPGFAFVEFEDPR.[D]	1xTMT6plex [N-Term]	0.000424714	0	8	Q0ZFS8; D4A720	Q0ZFS8 [44-57]; D4A720 [45-58]	1850.93	86.7	102.7	0	0.0001855	2.53
[K].NPNASEPK.[H]	1xTMT6plex [K8]; 1xTMT6plex [N-Term]	0.000363578	0	2	P06685	P06685 [495-502]	1314.74	116.8	78	7.845e-05	0.0003939	2.6
[K].NPMVETLGTVLQLK.[Q]	1xTMT6plex [K14]; 1xTMT6plex [N-Term]	0.000201407	0	2	P41499	P41499 [200-213]	2001.18	89.1	137.7	0	8.479e-05	2.51
[K].GLIDYNFHCFR.[K]	1xCarbamidomethyl [C9]; 1xTMT6plex [N-Term]	0.000155475	0	1	Q0D2L6	Q0D2L6 [349-359]	1670.83	108.7	71	0	6.487e-05	2.78
[K].NPLSDSLYDCVFTVEGAGLTK.[E]	1xCarbamidomethyl [C10]; 1xTMT6plex [K21]; 1xTMT6plex [N-Term]	6.76884e-08	0	6	Q9WVJ6	Q9WVJ6 [610-630]	2744.42	82.8	105	0	1.984e-08	3.61
[K].NPLPSKETIEQEK.[Q]	2xTMT6plex [K6; K13]; 1xTMT6plex [N-Term]	0.00035814	0	3	P62329	P62329 [27-39]	2200.28	39.6	87.4	0	0.0001554	2.67
[R].GLLEEDFQK.[I]	1xTMT6plex [K9]; 1xTMT6plex [N-Term]	8.16882e-06	0	5	Q6TXG7	Q6TXG7 [609-617]	1536.87	88	112	0	2.972e-06	3.27
[K].NPILWNVADVVIK.[F]	1xTMT6plex [K13]; 1xTMT6plex [N-Term]	7.09628e-05	0	5	P25235	P25235 [492-504]	1939.18	99.6	92.2	0	7.49e-05	2.61
[K].NPLGNVGLLIGEASK.[Q]	1xTMT6plex [K15]; 1xTMT6plex [N-Term]	5.35256e-09	0	3	Q5M9H2	Q5M9H2 [493-507]	1940.16	112.5	103.7	0	1.407e-09	3.28
[R].NPGNQAAYEHFETMK.[N]	1xOxidation [M14]; 1xTMT6plex [K15]; 1xTMT6plex [N-Term]	2.02161e-06	0	2	A0A0G2K8V2	A0A0G2K8V2 [685-699]	2211.09	75.8	142.5	0	6.924e-07	3.34
[R].NPGNQAAYEHFETMK.[N]	1xTMT6plex [K15]; 1xTMT6plex [N-Term]	2.23179e-09	0	4	A0A0G2K8V2	A0A0G2K8V2 [685-699]	2195.1	76.5	132.5	0	5.617e-10	4.31
[K].NPFAHLAEPLDPAQPGKK.[F]	2xTMT6plex [K17; K18]; 1xTMT6plex [N-Term]	1.67301e-06	0	2	G3V6S2	G3V6S2 [3-20]	2617.51	114.9	94.7	0	5.682e-07	3.27
[K].GLLFHPEWVVK.[E]	1xTMT6plex [K11]; 1xTMT6plex [N-Term]	0.000150041	0	1	D3ZER6	D3ZER6 [401-411]	1783.07	59.6	86.3	0	6.242e-05	2.25
[K].GILFVGSGVSGGEEGAR.[Y]	1xTMT6plex [N-Term]	2.08703e-08	0	7	P85968	P85968 [120-136]	1820.97	101.5	98.7	0	5.819e-09	4.07
[R].GILGDQDSFQWDDLAK.[M]	1xTMT6plex [K16]; 1xTMT6plex [N-Term]	1.92193e-07	0	5	P15129	P15129 [347-362]	2266.18	55.3	140	0	5.904e-08	3.76
[R].GLLGTLNDNPEDDFTLR.[N]	1xTMT6plex [N-Term]	5.2115e-07	0	5	A0A0G2K0Q8	A0A0G2K0Q8 [596-612]	2119.09	70.6	121.1	0	1.676e-07	3.51
[K].GLLHSFDLPK.[A]	1xTMT6plex [K10]; 1xTMT6plex [N-Term]	0.000210806	0	3	D3ZUV3	D3ZUV3 [76-85]	1584.95	110.2	93.5	0	8.925e-05	3.09
[R].GILLCQVDSDPPAQLQLLHK.[G]	1xCarbamidomethyl [C5]; 1xTMT6plex [K20]; 1xTMT6plex [N-Term]	0.000201407	0	3	A0A0G2K320	A0A0G2K320 [621-640]	2703.53	96	75.1	0	8.491e-05	2.5
[R].GLLLEPHANK.[L]	1xTMT6plex [K10]; 1xTMT6plex [N-Term]	0.000176522	0	1	A0A0G2K1Q8	A0A0G2K1Q8 [1501-1510]	1549.95	113.3	76.9	0	7.385e-05	3.42
[R].NPDDITNEEYGEFYK.[S]	1xTMT6plex [K15]; 1xTMT6plex [N-Term]	6.39484e-07	0	7	P82995	P82995 [301-315]	2292.11	77.4	103.5	0	2.074e-07	3.14
[R].NPAETLLLSEPLDGDLLGQYSQLAR.[E]	1xTMT6plex [N-Term]	1.07672e-05	0	2	Q7TQ94	Q7TQ94 [95-119]	2942.57			0	3.974e-06	2.01
[K].GIMGEDSYPYIGK.[N]	1xTMT6plex [K13]; 1xTMT6plex [N-Term]	9.57231e-06	0	8	A0A0G2K8H6	A0A0G2K8H6 [233-245]	1887.99	131.7	60.9	0	1.205e-05	3.56
[K].GIMGEDSYPYIGK.[N]	1xOxidation [M3]; 1xTMT6plex [K13]; 1xTMT6plex [N-Term]	7.16906e-05	0	3	A0A0G2K8H6	A0A0G2K8H6 [233-245]	1903.99	138.2	72	0	2.875e-05	2.86
[K].NMFLVGEGDSVITQVLNK.[S]	1xTMT6plex [K18]; 1xTMT6plex [N-Term]	5.97942e-06	0	2	F1SW39	F1SW39 [423-440]	2422.34	95.7	118.5	0	2.145e-06	2.83
[K].GLPQTAVCNLNITLPAHK.[K]	1xCarbamidomethyl [C8]; 1xTMT6plex [K18]; 1xTMT6plex [N-Term]	0.000342299	0	1	O70511	O70511 [1431-1448]	2405.37	102.8	118.8	0	0.0001483	2.47
[K].NMDPLNDNVTSLLNASSDK.[F]	1xTMT6plex [K19]; 1xTMT6plex [N-Term]	7.09175e-09	0	2	A0A0G2K6S9; E9PTU4	A0A0G2K6S9 [602-620]; E9PTU4 [595-613]	2506.29	73.5	130.8	0	1.881e-09	3.64
[R].GLPWSCSADEVQR.[F]	1xCarbamidomethyl [C6]; 1xTMT6plex [N-Term]	9.39364e-05	0	4	A0A0G2JTG7	A0A0G2JTG7 [17-29]	1733.85	111.1	76.6	0	3.831e-05	3.31
[K].NMDPLNDNVATLLHQSSDR.[F]	1xTMT6plex [N-Term]	7.01562e-08	0	1	G3V9Y1	G3V9Y1 [595-613]	2369.17	89.4	103	0	2.063e-08	2.7
[R].GLQAPLWIGLASEEGSR.[R]	1xTMT6plex [N-Term]	4.58586e-07	0	4	F1LMA7	F1LMA7 [1212-1228]	2013.1	84	96.3	0	1.472e-07	3.15
[K].NMDPLNDNVAALLHQSTDR.[L]	1xTMT6plex [N-Term]	1.83545e-07	0	1	F1LNF0	F1LNF0 [618-636]	2353.18	153.2	101.5	0	5.624e-08	3.06
[K].GLQDALQGQELSLGEASK.[L]	1xTMT6plex [K18]; 1xTMT6plex [N-Term]	5.05683e-08	0	2	A0A140UHX6	A0A140UHX6 [1045-1062]	2302.27	59.5	170.2	0	1.463e-08	3.97
[K].NMDPLNDNIATLLHQSSDK.[F]	1xTMT6plex [K19]; 1xTMT6plex [N-Term]	2.21916e-08	0	6	G3V6P7; Q62812	G3V6P7 [588-606]; Q62812 [588-606]	2584.34	74.9	112.7	0	6.212e-09	3.02
[R].GIQDVYVLSEQQGLLLK.[A]	1xTMT6plex [K17]; 1xTMT6plex [N-Term]	1.39956e-07	0	7	A0A140TAE0	A0A140TAE0 [329-345]	2361.38	98.5	89.4	0	4.254e-08	3.51
[K].NMCGLAACASYPIPQV.[-]	2xCarbamidomethyl [C3; C8]; 1xTMT6plex [N-Term]	2.87731e-06	0	8	A0A0G2K8H6	A0A0G2K8H6 [355-370]	1980.95	135.8	73.6	0	1.324e-06	3.09
[K].GIQEEMEALVK.[D]	1xTMT6plex [K11]; 1xTMT6plex [N-Term]	3.44145e-06	0	11	P47942	P47942 [147-157]	1704.96	91.9	101.7	0	1.203e-06	3.27
[K].NLYYTDWK.[T]	1xTMT6plex [K8]; 1xTMT6plex [N-Term]	0.00035814	0	4	F1LM84	F1LM84 [1161-1168]	1560.85	53.9	124.4	9.921e-05	0.000681	2.89
[R].NLYSDLQALGSK.[V]	1xTMT6plex [K12]; 1xTMT6plex [N-Term]	5.68501e-07	0	5	G3V7V6	G3V7V6 [590-601]	1767.01	95.9	93.5	0	1.838e-07	2.54
[K].NLYIISVK.[G]	1xTMT6plex [K8]; 1xTMT6plex [N-Term]	0.000300296	0	3	P62832	P62832 [36-43]	1407.9	136.1	84.4	0	0.0001293	3.22
[K].NLWELELVNVLK.[V]	1xTMT6plex [K12]; 1xTMT6plex [N-Term]	4.36919e-05	0	1	D4AC12	D4AC12 [795-806]	1928.16	49.2	123.1	0	1.714e-05	1.77
[R].NLVWNAGALHYSDEVEIIR.[G]	1xTMT6plex [N-Term]	2.80465e-06	0	1	D3ZUL3	D3ZUL3 [82-100]	2428.28	100.2	114.4	0	9.72e-07	2.83
[R].NIVWIAECIAQR.[H]	1xCarbamidomethyl [C8]; 1xTMT6plex [N-Term]	3.67254e-05	0	4	Q5M7T6	Q5M7T6 [328-339]	1701.93	123.2	84.3	0	1.428e-05	2.81
[R].GIQTLADPGSFDSSAFALLLR.[A]	1xTMT6plex [N-Term]	3.31577e-05	0	1	Q6P9U3	Q6P9U3 [10-30]	2408.3			0	1.287e-05	1.91
[R].GLQTQNSDWYLK.[Q]	1xTMT6plex [K12]; 1xTMT6plex [N-Term]	4.09518e-06	0	6	G3V7Q7	G3V7Q7 [337-348]	1911.04	101.2	87.8	0	1.443e-06	3.6
[K].GLQTSQDAR.[F]	1xTMT6plex [N-Term]	0.000259407	0	7	P18418	P18418 [65-73]	1204.65	119.6	72.3	0.000145	0.00107	3.06
[K].NIVVVEGVR.[I]	1xTMT6plex [N-Term]	0.00024787	0	1	Q60587	Q60587 [54-62]	1213.75	112.3	84.9	0	0.0001056	2.91
[R].NLVTALSDMGDMLQK.[A]	1xTMT6plex [K15]; 1xTMT6plex [N-Term]	3.96506e-05	0	4	A0A0G2JV12	A0A0G2JV12 [1090-1104]	2094.13	95	111.8	0	5.98e-05	2.48
[R].NLVPLLLAPENLVEK.[E]	1xTMT6plex [K15]; 1xTMT6plex [N-Term]	0.000188558	0	2	F1LQ09	F1LQ09 [326-340]	2120.31	105.5	97	0	7.921e-05	2.9
[K].GIQVVSWTVNTFDEK.[N]	1xTMT6plex [K15]; 1xTMT6plex [N-Term]	0.000433299	0	1	Q9JL55	Q9JL55 [293-307]	2181.2	123.7	66.3	0	0.0001895	2.45
[K].GISCMNTTVSESPFK.[C]	1xCarbamidomethyl [C4]; 1xTMT6plex [K15]; 1xTMT6plex [N-Term]	8.73043e-06	0	1	F7EPH4	F7EPH4 [239-253]	2116.08	97.2	100.5	0	3.19e-06	2.88
[K].GLSDELKER.[F]	1xTMT6plex [K7]; 1xTMT6plex [N-Term]	0.000363578	0	6	P30152	P30152 [163-171]	1504.87	191.1	25	0	0.0001614	3.01
[R].NMGGPYGGGNYGPGGSGGSGGYGGR.[S]	1xTMT6plex [N-Term]	2.15934e-14	0	4	A7VJC2	A7VJC2 [326-350]	2419.07	61.8	137.3	0	3.24e-15	5.98
[K].NLVEQHIQDIVVHYTFNK.[V]	1xTMT6plex [K18]; 1xTMT6plex [N-Term]	7.23018e-07	0	1	Q6P7A7	Q6P7A7 [414-431]	2655.47	98.7	104.6	0	2.357e-07	3.18
[K].NMLFSGTNIAAGK.[A]	1xTMT6plex [K13]; 1xTMT6plex [N-Term]	5.12881e-06	0	2	P11507	P11507 [206-218]	1782	95.9	89.7	0	1.826e-06	3.31
[K].GIPILVGLLDHPK.[K]	1xTMT6plex [K13]; 1xTMT6plex [N-Term]	5.21738e-09	0	6	D3ZZZ9	D3ZZZ9 [409-421]	1830.16	66.3	112.9	0	2.118e-08	4.11
[K].NNYHSEAFSVNFADSEEAKK.[V]	2xTMT6plex [K19; K20]; 1xTMT6plex [N-Term]	1.01511e-09	0	4	A0A0G2JZ73	A0A0G2JZ73 [158-177]	2974.51	65.1	153.8	0	2.477e-10	4.74
[K].NNYHSEAFSVNFADSEEAK.[K]	1xTMT6plex [K19]; 1xTMT6plex [N-Term]	1.98406e-09	0	3	A0A0G2JZ73	A0A0G2JZ73 [158-176]	2617.26	79.5	135.6	0	3.139e-09	4.11
[K].NNVEQVCCTFECQAAR.[G]	3xCarbamidomethyl [C7; C8; C12]; 1xTMT6plex [N-Term]	1.28957e-07	0	2	D3ZUL3	D3ZUL3 [240-255]	2214.99	102.4	105	0	3.906e-08	3.06
[K].NNTQVLINCR.[N]	1xCarbamidomethyl [C9]; 1xTMT6plex [N-Term]	5.65228e-06	0	2	B5DES0	B5DES0 [38-47]	1460.78	133.2	87.5	0	3.303e-06	2.97
[K].NNRPSEGPLQTR.[L]	1xTMT6plex [N-Term]	2.70273e-05	0	1	F1M779	F1M779 [572-583]	1597.86	115	117.1	0	1.04e-05	2.6
[R].GLNADQLSMLGEK.[L]	1xTMT6plex [K13]; 1xTMT6plex [N-Term]	3.18921e-07	0	3	A0A0G2JX93	A0A0G2JX93 [847-859]	1834.01	102.6	66.1	0	1.002e-07	3.86
[R].GLNCEQCQDFYQDLPWHPAEDGHTHACR.[K]	3xCarbamidomethyl [C4; C7; C27]; 1xTMT6plex [N-Term]	7.60967e-07	0	1	M0R6K0	M0R6K0 [321-348]	3670.58	86	117.1	0	2.492e-07	3.02
[R].NNQIDHIDEK.[A]	1xTMT6plex [K10]; 1xTMT6plex [N-Term]	2.85903e-05	0	2	P51886	P51886 [75-84]	1683.91	115.3	136.4	0	0.00017	3.09
[R].GINQGQVWIGGR.[I]	1xTMT6plex [N-Term]	2.84974e-07	0	2	G3V729	G3V729 [156-167]	1513.84	73.3	117.6	0	6.093e-06	3.69
[K].NNQFQALLQYADPVSAQHAK.[L]	1xTMT6plex [K20]; 1xTMT6plex [N-Term]	8.25871e-07	0	4	Q00438	Q00438 [218-237]	2701.45	80.2	90.7	0	3.067e-07	3.36
[R].NNLAGAEELFAR.[K]	1xTMT6plex [N-Term]	4.51602e-07	0	5	F1M779	F1M779 [355-366]	1533.82	102.5	121.8	0	1.446e-07	3.41
[R].GLPAGDVLELVQKPHEGPGEMGKPVVIPK.[E]	3xTMT6plex [K13; K23; K29]; 1xTMT6plex [N-Term]	8.1857e-05	0	1	Q10473	Q10473 [41-69]	3908.29	125	90.1	0	3.319e-05	2
[K].NNHHEENISSK.[M]	1xTMT6plex [K11]; 1xTMT6plex [N-Term]	5.41442e-05	0	3	A0A0G2JZ69; Q6IRK8	A0A0G2JZ69 [1957-1967]; Q6IRK8 [1920-1930]	1766.92	53.5	95.1	0	6.119e-05	3.52
[R].NNFEGEITK.[E]	1xTMT6plex [K9]; 1xTMT6plex [N-Term]	3.28205e-05	0	6	P04785	P04785 [216-224]	1509.83	144.6	80	0	1.274e-05	3.21
[K].NNDNTEEHVLETENK.[K]	1xTMT6plex [K15]; 1xTMT6plex [N-Term]	0.000260721	0	1	Q5XIU4	Q5XIU4 [164-178]	2244.11	94.7	88.6	0	0.0001115	2.23
[R].GLPDNISSVLNK.[L]	1xTMT6plex [K12]; 1xTMT6plex [N-Term]	0.000221758	0	4	Q4V8I9	Q4V8I9 [96-107]	1715.01	122.3	85.1	0	9.406e-05	2.6
[K].NNDLILYYFSDAK.[T]	1xTMT6plex [K13]; 1xTMT6plex [N-Term]	0.000161103	0	3	O88813	O88813 [63-75]	2034.09	99.5	112.6	0	6.737e-05	2.61
[K].NNASTDYDLSDK.[S]	1xTMT6plex [K12]; 1xTMT6plex [N-Term]	4.50517e-05	0	4	P21531	P21531 [301-312]	1800.9	136.1	89.1	0	1.775e-05	3.08
[K].NNALNQVVLWDK.[I]	1xTMT6plex [K12]; 1xTMT6plex [N-Term]	1.65598e-06	0	2	D3ZF12	D3ZF12 [97-108]	1872.07	127.7	90.4	0	5.612e-07	3.12
[K].GLPEGFAYPK.[I]	1xTMT6plex [K10]; 1xTMT6plex [N-Term]	0.000126216	0	2	B0BMT9	B0BMT9 [156-165]	1536.88	97.8	92.9	0	5.194e-05	3.05
[K].NNADLQVLEPEPELLYK.[D]	1xTMT6plex [K17]; 1xTMT6plex [N-Term]	5.74673e-08	0	3	A0A0G2K639	A0A0G2K639 [241-257]	2443.35	148.3	56.6	0	1.674e-08	3.83
[K].NMYEEEINETR.[R]	1xTMT6plex [N-Term]	3.28861e-07	0	3	G3V7U4	G3V7U4 [210-220]	1656.77	97.9	109.6	0	1.039e-07	3.22
[R].NMSVIAHVDHGK.[S]	1xTMT6plex [K12]; 1xTMT6plex [N-Term]	4.26892e-07	0	7	P05197	P05197 [21-32]	1765.98	113	89.5	0	1.718e-06	3.96
[K].NMQNVEHVPLTLDR.[A]	1xTMT6plex [N-Term]	5.80254e-07	0	2	P18421	P18421 [184-197]	1895	56.5	124.6	0	1.874e-07	4.23
[K].GIPHLVTHDAR.[T]	1xTMT6plex [N-Term]	3.09093e-06	0	8	A0A0H2UHX3	A0A0H2UHX3 [162-172]	1444.82	109.6	78.6	0	3.904e-06	3.95
[K].NMPWNVDTLSK.[D]	1xTMT6plex [K11]; 1xTMT6plex [N-Term]	0.000215121	0	6	Q63692	Q63692 [112-122]	1762.96	112.1	103	0	9.095e-05	2.75
[R].NMNCIEMGGNPLENSGFEPGAFDGLK.[L]	1xCarbamidomethyl [C4]; 1xTMT6plex [K26]; 1xTMT6plex [N-Term]	4.37952e-07	0	3	P47853	P47853 [185-210]	3256.55	135.7	94.7	0	1.396e-07	2.71
[K].NMMAACDPR.[H]	1xCarbamidomethyl [C6]; 1xTMT6plex [N-Term]	0.000133481	0	8	P85108; G3V7C6; P69897; Q4QQV0	P85108 [298-306]; G3V7C6 [401-409]; P69897 [298-306]; Q4QQV0 [298-306]	1294.59	93.8	116.4	1.78e-05	0.0002023	2.53
[R].GMGTDEDTLIEILTTR.[T]	1xOxidation [M2]; 1xTMT6plex [N-Term]	2.30666e-05	0	1	P14669	P14669 [106-121]	2010.03	69.1	155.8	0	8.811e-06	2.87
[K].GGVLDESTIATILR.[E]	1xTMT6plex [N-Term]	8.77519e-06	0	2	D3ZUC9	D3ZUC9 [115-128]	1673.96	111.7	103	0	3.201e-06	2.97
[R].NTVILFVPQQEAWVVER.[M]	1xTMT6plex [N-Term]	2.39069e-05	0	2	Q4FZT0	Q4FZT0 [35-51]	2257.25			0	9.121e-06	2.19
[R].GEIAGPPDTPYEGGR.[Y]	1xTMT6plex [N-Term]	0.000114	0	3	D3ZXS8	D3ZXS8 [41-55]	1744.87	89	75	0	4.69e-05	2.24
[R].QDLATLDVTK.[L]	1xTMT6plex [K10]; 1xTMT6plex [N-Term]	7.31685e-05	0	4	P81795	P81795 [18-27]	1561.92	120.8	86.6	9.158e-05	0.0004344	3.09
[R].QDLAFFQETK.[T]	1xTMT6plex [K10]; 1xTMT6plex [N-Term]	0.000416295	0	2	P36372	P36372 [236-245]	1684.93	90	92.9	0.000145	0.001006	2.42
[K].GELASYDMQLR.[R]	1xTMT6plex [N-Term]	4.28811e-06	0	1	Q68FX0	Q68FX0 [123-133]	1511.77	100.8	87	0	1.52e-06	3.12
[K].GEIDAHEDSFK.[S]	1xTMT6plex [K11]; 1xTMT6plex [N-Term]	0.000118738	0	6	A0A0G2JZ69; Q6IRK8	A0A0G2JZ69 [420-430]; Q6IRK8 [408-418]	1705.88	67.8	98.3	0	4.882e-05	3.31
[K].GELDATVPNLEGDFK.[S]	1xTMT6plex [K15]; 1xTMT6plex [N-Term]	9.0644e-05	0	1	A0A0G2JUA5	A0A0G2JUA5 [2710-2724]	2063.11	63.6	131.5	0	3.685e-05	2.69
[R].GELEDTLDSTNAQQELR.[S]	1xTMT6plex [N-Term]	7.2714e-08	0	4	F1LNF0	F1LNF0 [1174-1190]	2148.06	84.8	120.1	0	3.188e-08	4
[R].GELESSDQVR.[E]	1xTMT6plex [N-Term]	4.83909e-05	0	1	F1M853	F1M853 [1233-1242]	1348.69	124	62	0	1.911e-05	2.75
[R].QDIAFAYQR.[R]	1xTMT6plex [N-Term]	0.000274227	0	6	Q07936	Q07936 [69-77]	1340.72	77.9	111.4	0.000269	0.001696	2.86
[R].QDLADVVQVCEGK.[K]	1xCarbamidomethyl [C10]; 1xTMT6plex [K13]; 1xTMT6plex [N-Term]	1.18754e-06	0	2	M0R9X8	M0R9X8 [4427-4439]	1919.03	108.9	110.1	0	3.97e-07	2.97
[K].GELGCFLSHYNIWK.[E]	1xCarbamidomethyl [C5]; 1xTMT6plex [K14]; 1xTMT6plex [N-Term]	2.01956e-05	0	1	B1H282	B1H282 [403-416]	2182.15	120.3	88.6	0	7.646e-06	2.73
[K].GEIGDATPFNDAVNVQK.[I]	1xTMT6plex [K17]; 1xTMT6plex [N-Term]	0.000178323	0	1	G3V8Y5	G3V8Y5 [994-1010]	2233.19	112.5	92.8	0	7.491e-05	2.26
[R].QDIAVISDTYFPR.[Y]	1xTMT6plex [N-Term]	7.69976e-05	0	4	F1MAA7	F1MAA7 [543-555]	1753.93	92	122.3	0	3.111e-05	2.23
[R].QDHAQQLATIVEAR.[E]	1xTMT6plex [N-Term]	1.52584e-06	0	2	F1LW91; F7FF45	F1LW91 [486-499]; F7FF45 [572-585]	1808.98	93.3	89.3	0	1.825e-06	3.78
[K].GELLEAIKR.[D]	1xTMT6plex [K8]; 1xTMT6plex [N-Term]	7.88153e-06	0	4	P07895	P07895 [115-123]	1486.94	194.7	43.9	0	2.859e-06	3.44
[R].QDGSVDFGR.[K]	1xTMT6plex [N-Term]	0.000203459	0	4	P14480	P14480 [274-282]	1209.61	93.9	163.6	3.209e-05	0.0002179	2.47
[K].QDGPLPKPHSVSLNDTETR.[K]	1xTMT6plex [K7]; 1xTMT6plex [N-Term]	0.000105615	0	3	Q9Z270	Q9Z270 [155-173]	2549.37	93.7	90.2	0	4.324e-05	2.84
[R].QDGHLWCSTTSNYEQDQK.[Y]	1xCarbamidomethyl [C7]; 1xTMT6plex [K18]; 1xTMT6plex [N-Term]	2.97835e-05	0	1	A0A096P6L8	A0A096P6L8 [380-397]	2655.25			0	1.152e-05	2.23
[K].QDENDDDDDWNPCK.[A]	1xCarbamidomethyl [C13]; 1xTMT6plex [K14]; 1xTMT6plex [N-Term]	3.00895e-05	0	1	F2Z3Q8	F2Z3Q8 [333-346]	2223.95	125.3	95.1	0	1.164e-05	2.27
[K].GELQNWPDLLPK.[L]	1xTMT6plex [K12]; 1xTMT6plex [N-Term]	0.000206576	0	4	F1LQP9	F1LQP9 [121-132]	1868.07	109	81.9	0	8.722e-05	2.27
[R].GELSGDFEK.[L]	1xTMT6plex [K9]; 1xTMT6plex [N-Term]	2.28319e-05	0	7	Q6IMZ3	Q6IMZ3 [232-240]	1439.78	96	102	0	8.705e-06	2.96
[K].GELSGHFEDLLLAVVR.[C]	1xTMT6plex [N-Term]	3.26984e-06	0	4	P14669	P14669 [231-246]	1984.11	83.8	109.2	0	1.142e-06	2.85
[R].QDEHGYISR.[C]	1xTMT6plex [N-Term]	0.000217311	0	6	G3V913	G3V913 [132-140]	1333.67	72	123.1	0.0001216	0.0008585	3.14
[K].GEISSTQDAMMEEIFR.[V]	1xTMT6plex [N-Term]	5.48815e-08	0	4	A1A5L1	A1A5L1 [203-218]	2072.98	101.2	101.9	0	1.6e-08	4.51
[K].GELVASEIQATTGNSQVLVR.[K]	1xTMT6plex [N-Term]	3.90475e-05	0	1	Q6TUD3	Q6TUD3 [159-178]	2301.26			0	1.526e-05	2.58
[K].QDDLGKGGNEESTK.[T]	2xTMT6plex [K6; K14]; 1xTMT6plex [N-Term]	5.1449e-05	0	4	P07632	P07632 [124-137]	2165.17	95.7	120.8	0	5.978e-05	2.41
[K].GELLEAIK.[R]	1xTMT6plex [K8]; 1xTMT6plex [N-Term]	0.000169496	0	8	P07895	P07895 [115-122]	1330.83	154.6	55.4	3.209e-05	0.0003442	2.96
[K].GEKEQQEAIEHIDEVQNEIDR.[L]	1xTMT6plex [K3]; 1xTMT6plex [N-Term]	1.86093e-05	0	1	Q63945	Q63945 [36-56]	2967.51	104.8	70.3	0	7.046e-06	2.98
[R].QDLEAEHVEVEDTTLNR.[C]	1xTMT6plex [N-Term]	4.31282e-07	0	2	D4A9P7	D4A9P7 [14-30]	2227.1	95.8	88.7	0	1.38e-07	4.12
[K].GEHSIVYLKPSYAFGSVGK.[E]	2xTMT6plex [K9; K19]; 1xTMT6plex [N-Term]	2.90866e-07	0	1	Q9QVC8	Q9QVC8 [214-232]	2726.55	88.9	90.3	0	9.139e-08	4.01
[R].QDPSVLHTEEMR.[F]	1xTMT6plex [N-Term]	3.54351e-05	0	2	P50503	P50503 [18-29]	1670.84	102.9	91.2	0	2.875e-05	3.64
[K].QDMPNAMPVSELTDK.[L]	1xTMT6plex [K15]; 1xTMT6plex [N-Term]	6.90013e-06	0	3	P84083	P84083 [128-142]	2134.09	103.1	121.2	0	2.5e-06	3.36
[R].GEFEGFVAMVNK.[D]	1xTMT6plex [K12]; 1xTMT6plex [N-Term]	4.93896e-05	0	5	O55096	O55096 [326-337]	1785.96	110.9	89.7	0	2.064e-05	2.66
[R].QDLSPEEAYDLAR.[R]	1xTMT6plex [N-Term]	3.40158e-05	0	3	P28064	P28064 [217-229]	1735.87	118.6	87.7	0	1.323e-05	2.43
[R].GEFFNELVGQQR.[I]	1xTMT6plex [N-Term]	3.54351e-05	0	5	A0A0G2JSK5	A0A0G2JSK5 [229-240]	1652.86	80.5	110.9	0	3.576e-05	3.24
[K].GEFGDVMLGDYR.[G]	1xTMT6plex [N-Term]	0.000162748	0	1	P32577	P32577 [204-215]	1587.77	101.6	88.9	0	6.778e-05	1.97
[K].QDLPNAMNAAEITDK.[L]	1xTMT6plex [K15]; 1xTMT6plex [N-Term]	1.07327e-08	0	5	P84082; A0A0G2K9H8	P84082 [128-142]; A0A0G2K9H8 [128-142]	2089.1	120.2	102.2	0	2.787e-08	4.35
[K].QDLPNAMAISEMTDK.[L]	1xTMT6plex [K15]; 1xTMT6plex [N-Term]	1.18216e-07	0	4	P61751	P61751 [128-142]	2122.09	110.7	91.3	0	3.569e-08	3.8
[K].GEFITTVQQR.[G]	1xTMT6plex [N-Term]	1.68865e-05	0	6	O88989	O88989 [221-230]	1407.78	90	103.1	0.0003228	0.001906	3.23
[K].QDLPDAMKPHEIQEK.[L]	2xTMT6plex [K8; K15]; 1xTMT6plex [N-Term]	7.53221e-07	0	4	P62332	P62332 [124-138]	2466.36	95.3	111.5	0	2.461e-07	4.67
[K].QDLPALEEKPR.[N]	1xTMT6plex [K9]; 1xTMT6plex [N-Term]	5.82844e-06	0	2	F1LRV4	F1LRV4 [186-196]	1754.02	111.6	102.5	0	2.089e-06	3.54
[K].GEFTIETEGK.[T]	1xTMT6plex [K10]; 1xTMT6plex [N-Term]	1.07123e-05	0	3	G3V7G8	G3V7G8 [527-536]	1568.86	100.7	82.4	0	3.94e-06	2.64
[K].GEGADVNVPLAK.[G]	1xTMT6plex [K12]; 1xTMT6plex [N-Term]	7.76152e-06	0	5	A0A0G2JUA5	A0A0G2JUA5 [640-651]	1627.94	62.1	120.8	0	2.315e-05	2.86
[K].QDLNDNDAYSVFQSIGLK.[I]	1xTMT6plex [K18]; 1xTMT6plex [N-Term]	3.97612e-08	0	6	Q63041	Q63041 [659-676]	2485.3	87.6	145.3	0	1.139e-08	4.12
[R].QDILDDSGYVSAYK.[N]	1xTMT6plex [K14]; 1xTMT6plex [N-Term]	2.63767e-06	0	2	Q5PPN5	Q5PPN5 [152-165]	2032.06	46	152.5	0	9.153e-07	3.34
[K].QDLLAYLQR.[I]	1xTMT6plex [N-Term]	5.66901e-05	0	2	Q5U302	Q5U302 [776-784]	1348.78	76.5	126.4	0	2.256e-05	2.58
[K].GEGGGATTSAQVMVIK.[R]	1xTMT6plex [K16]; 1xTMT6plex [N-Term]	1.51119e-07	0	2	A0A0G2JWK2	A0A0G2JWK2 [234-249]	1964.09	70.3	135.8	0	4.597e-08	3.05
[R].GEGGILINSQGER.[F]	1xTMT6plex [N-Term]	7.85846e-05	0	2	Q920L2	Q920L2 [305-317]	1558.84	98.3	73.6	0	3.178e-05	2.12
[R].QDLGSPEGIALDHLGR.[T]	1xTMT6plex [N-Term]	1.93287e-08	0	2	F1LM84	F1LM84 [1017-1032]	1907.02	78.7	122.6	0	5.37e-09	4.1
[K].GEGMSQAATICR.[S]	1xCarbamidomethyl [C11]; 1xTMT6plex [N-Term]	2.1694e-05	0	2	P25093	P25093 [305-316]	1509.74	111.6	89.5	0	8.26e-06	2.18
[K].GEGPELDVSMPK.[A]	1xTMT6plex [K12]; 1xTMT6plex [N-Term]	1.55738e-06	0	2	A0A0G2JUA5	A0A0G2JUA5 [1008-1019]	1716.92	56.5	121.8	0	5.255e-07	2.94
[K].GEGPELDVSMPK.[A]	1xOxidation [M10]; 1xTMT6plex [K12]; 1xTMT6plex [N-Term]	0.000242907	0	1	A0A0G2JUA5	A0A0G2JUA5 [1008-1019]	1732.92	77	119.1	0	0.0001036	2.4
[K].GEGQLGAAER.[A]	1xTMT6plex [N-Term]	1.88005e-05	0	4	P05197	P05197 [240-249]	1216.65	132.2	66.6	0	7.099e-06	2.84
[K].GEGVGIDVALPTGK.[V]	1xTMT6plex [K14]; 1xTMT6plex [N-Term]	2.96879e-07	0	5	A0A0G2JUA5	A0A0G2JUA5 [448-461]	1771.04	77.5	117.6	0	9.332e-08	3.8
[K].GEGWGDPCELCPTEPDEAFR.[Q]	2xCarbamidomethyl [C8; C11]; 1xTMT6plex [N-Term]	1.93065e-06	0	4	G3V9M6	G3V9M6 [2090-2109]	2551.11	91.8	90.2	0	4.638e-06	3.3
[R].GEHLLHEPMEDSK.[K]	1xTMT6plex [K13]; 1xTMT6plex [N-Term]	6.70896e-05	0	1	G3V7L1	G3V7L1 [1808-1820]	1980.03	70.8	104.6	0	2.689e-05	3.33
[K].GEHPGLSIGDVAK.[K]	1xTMT6plex [K13]; 1xTMT6plex [N-Term]	9.29837e-05	0	4	P63159	P63159 [115-127]	1737.99	71.1	119.6	0	3.785e-05	3.21
[K].GELYCLPCHDK.[M]	2xCarbamidomethyl [C5; C8]; 1xTMT6plex [K11]; 1xTMT6plex [N-Term]	8.10264e-05	0	3	C0KUC6	C0KUC6 [239-249]	1849.93	74.1	123.6	0	3.862e-05	3.31
[R].QDVDNASLAR.[L]	1xTMT6plex [N-Term]	2.40294e-05	0	8	G3V8C3	G3V8C3 [208-217]	1317.7	145.9	69.8	0	2.575e-05	3.16
[RK].QDAQDLYEAGEK.[R]	1xTMT6plex [K12]; 1xTMT6plex [N-Term]	8.65277e-08	0	7	Q5U362	Q5U362 [173-184]	1824.94	83	92.5	0	2.568e-08	3.2
[K].GEMMDLQHGSLFLK.[T]	1xTMT6plex [K14]; 1xTMT6plex [N-Term]	3.54871e-06	0	2	P04642	P04642 [60-73]	2064.1	108.6	103	0	1.244e-06	3.75
[K].GETGQNLLEMMAHDR.[L]	1xTMT6plex [N-Term]	4.7288e-07	0	1	M0R3M4	M0R3M4 [336-350]	1930.93	103.9	94.2	0	1.517e-07	3.57
[R].GETLETLVLLNPSDK.[S]	1xTMT6plex [K15]; 1xTMT6plex [N-Term]	2.05077e-05	0	1	P0C5W1	P0C5W1 [85-99]	2087.2	105.4	77.5	0	7.803e-06	2.58
[R].GETLGIIGLGR.[V]	1xTMT6plex [N-Term]	4.23732e-05	0	1	Q9Z2F5	Q9Z2F5 [163-173]	1314.79	97.3	99.1	0	1.661e-05	2.87
[K].GETLLSPLVMCGPHGLK.[F]	1xCarbamidomethyl [C11]; 1xTMT6plex [K17]; 1xTMT6plex [N-Term]	1.65695e-07	0	2	A0A0G2K2P5	A0A0G2K2P5 [1687-1703]	2267.27	72	106.8	0	5.056e-08	3.78
[R].QASPSIVIALAGNK.[A]	1xTMT6plex [K14]; 1xTMT6plex [N-Term]	3.18727e-06	0	3	A1L1J8	A1L1J8 [121-134]	1827.11	86.1	113.3	0	2.46e-05	3.22
[R].QASPNIVIALAGNK.[A]	1xTMT6plex [K14]; 1xTMT6plex [N-Term]	8.60862e-08	0	6	B0BNK1	B0BNK1 [122-135]	1854.12	106.2	93.9	0	2.557e-08	3.95
[K].QASCSGDGSR.[W]	1xCarbamidomethyl [C4]; 1xTMT6plex [N-Term]	3.47684e-06	0	1	D3ZFX4	D3ZFX4 [197-206]	1253.57	123.9	103.1	0	1.217e-06	2.99
[R].QAQVNLTVVDKPDPPAGTPCASDIR.[S]	1xCarbamidomethyl [C20]; 1xTMT6plex [K11]; 1xTMT6plex [N-Term]	8.1857e-05	0	1	D3ZFU9	D3ZFU9 [1363-1387]	3107.66	66.5	123.9	0	3.318e-05	1.49
[R].QAQQERDELADEIANSSGK.[G]	1xTMT6plex [K19]; 1xTMT6plex [N-Term]	9.43895e-08	0	7	G3V6P7; Q62812	G3V6P7 [1698-1716]; Q62812 [1699-1717]	2547.31	96.3	112	0	2.812e-08	3.84
[R].QAQQDRDEMAEEVASGNLSK.[A]	1xTMT6plex [K20]; 1xTMT6plex [N-Term]	3.39494e-09	0	6	F1LNF0	F1LNF0 [1726-1745]	2664.33	62.9	128.1	0	1.298e-08	3.42
[R].GEVPCTVTTAFPLDEAVLSELK.[T]	1xCarbamidomethyl [C5]; 1xTMT6plex [K22]; 1xTMT6plex [N-Term]	1.28777e-05	0	5	Q06647	Q06647 [137-158]	2834.53	103.3	90.3	0	4.782e-06	3.44
[R].GEVQTVTFDADEAK.[T]	1xTMT6plex [K14]; 1xTMT6plex [N-Term]	3.02833e-06	0	4	A0A0G2KAJ7	A0A0G2KAJ7 [2629-2642]	1968.03	94.5	95	0	1.053e-06	3.42
[R].GETGPAGPAGPIGPAGAR.[G]	1xTMT6plex [N-Term]	6.26531e-07	0	2	P02454	P02454 [1056-1073]	1761.94	125.8	75.4	0	2.029e-07	3.85
[K].QAQNPDEGPK.[L]	1xTMT6plex [K10]; 1xTMT6plex [N-Term]	0.000380382	0	3	Q6P756	Q6P756 [138-147]	1541.83	113.5	76	0	0.0001654	2.29
[K].QAQILASEAEK.[A]	1xTMT6plex [K11]; 1xTMT6plex [N-Term]	0.000123045	0	1	Q4FZT0	Q4FZT0 [223-233]	1645.95	110.2	107.7	0	5.059e-05	1.82
[K].GEVYPFGIVGMANK.[G]	1xTMT6plex [K14]; 1xTMT6plex [N-Term]	7.31685e-05	0	2	P18395	P18395 [629-642]	1940.07	105.6	90.5	0	2.937e-05	2.8
[R].GEWACIPYSQLR.[D]	1xCarbamidomethyl [C5]; 1xTMT6plex [N-Term]	8.74666e-05	0	5	A0A096P6L8	A0A096P6L8 [504-515]	1708.87	118.5	83.3	0.0001106	0.0007332	3.04
[R].QAQIEVVPSASALIIK.[A]	1xTMT6plex [K16]; 1xTMT6plex [N-Term]	1.78909e-07	0	7	P23358	P23358 [68-83]	2125.3	128.3	82.4	0	9.769e-08	3.62
[R].QAPSIATIGSTCDLNLK.[I]	1xCarbamidomethyl [C12]; 1xTMT6plex [K17]; 1xTMT6plex [N-Term]	1.52449e-05	0	1	D3ZHA0	D3ZHA0 [2144-2160]	2247.24	69.1	107	0	5.702e-06	2.69
[K].GEWTCKPIAEK.[C]	1xCarbamidomethyl [C5]; 2xTMT6plex [K6; K11]; 1xTMT6plex [N-Term]	2.44008e-05	0	2	A0A096P6L8	A0A096P6L8 [176-186]	2006.13	150	59.5	0	9.314e-06	2.9
[R].GEYCYELDETAVRPGYPK.[L]	1xCarbamidomethyl [C4]; 1xTMT6plex [K18]; 1xTMT6plex [N-Term]	2.48063e-06	0	5	Q3KR94	Q3KR94 [175-192]	2605.3	106.1	103.9	0	1.384e-06	3.96
[K].QAPQTVHLPSGETLDVFDAAER.[Y]	1xTMT6plex [N-Term]	0.000139733	0	2	G3V6S2	G3V6S2 [737-758]	2610.34	112.1	107.3	0	5.787e-05	2.94
[K].GEYDVTTPK.[L]	1xTMT6plex [K9]; 1xTMT6plex [N-Term]	0.000351012	0	1	A0A0G2JUA5	A0A0G2JUA5 [710-718]	1467.81	79.5	113.9	0	0.0001522	2
[K].GEYDVTVPR.[A]	1xTMT6plex [N-Term]	0.000226295	0	3	A0A0G2JUA5	A0A0G2JUA5 [829-837]	1264.67	63	124.2	0	9.622e-05	2.74
[R].QALVEFENIDSAK.[E]	1xTMT6plex [K13]; 1xTMT6plex [N-Term]	0.000102959	0	1	D4A3E1	D4A3E1 [162-174]	1922.06	124.3	87.5	0	4.207e-05	2.41
[K].QAITQVVISR.[I]	1xTMT6plex [N-Term]	0.000442052	0	1	Q6AYS2; Q63965	Q6AYS2 [224-233]; Q63965 [224-233]	1343.82	132.4	78.1	0	0.0001937	2.14
[K].GEVQVSDKER.[H]	1xTMT6plex [K8]; 1xTMT6plex [N-Term]	9.53836e-05	0	2	Q5RK30	Q5RK30 [91-100]	1604.9	99.7	97.9	0	3.881e-05	2.5
[K].QATEGPCTMPKPGVFDFVNK.[A]	1xCarbamidomethyl [C7]; 2xTMT6plex [K11; K20]; 1xTMT6plex [N-Term]	0.00027701	0	1	Q5XIC0	Q5XIC0 [69-88]	2910.55	114.1	97	0	0.000119	2.39
[R].GETESEEFEK.[L]	1xTMT6plex [K10]; 1xTMT6plex [N-Term]	8.0034e-06	0	3	G3V9E3	G3V9E3 [283-292]	1642.82	79.7	110.9	3.209e-05	0.0002706	2.6
[K].GETDEEYLWCIEQTLHFK.[D]	1xCarbamidomethyl [C10]; 1xTMT6plex [K18]; 1xTMT6plex [N-Term]	6.47354e-05	0	5	P10760	P10760 [104-121]	2756.36	160.3	81.4	0	2.592e-05	2.23
[K].QCVENADLPEGEK.[K]	1xCarbamidomethyl [C2]; 1xTMT6plex [K13]; 1xTMT6plex [N-Term]	3.05947e-06	0	3	G3V8B6	G3V8B6 [111-123]	1946.99	113.1	81.4	0	1.069e-06	3.34
[R].QCVAEGSPQR.[V]	1xCarbamidomethyl [C2]; 1xTMT6plex [N-Term]	0.000107789	0	3	F1LM84	F1LM84 [423-432]	1360.68	60.5	112.3	0	4.413e-05	2.76
[K].GEMMDLQHGSLFLQTPK.[I]	1xTMT6plex [K17]; 1xTMT6plex [N-Term]	6.95292e-05	0	1	P42123	P42123 [61-77]	2390.26	80.3	98.8	0	2.788e-05	2.41
[R].QCQGDLITYINYNR.[F]	1xCarbamidomethyl [C2]; 1xTMT6plex [N-Term]	0.000111701	0	1	A0A0G2JZ75	A0A0G2JZ75 [117-130]	1986.99	77.8	109.6	0	4.58e-05	2.66
[R].GENHCGIESEIVAGIPR.[T]	1xCarbamidomethyl [C5]; 1xTMT6plex [N-Term]	1.76284e-08	0	3	Q6IN22	Q6IN22 [315-331]	2067.05	113.1	111.2	0	4.877e-09	4.62
[R].QCLSSELLDACTFHKH.[-]	2xCarbamidomethyl [C2; C11]; 1xTMT6plex [K15]; 1xTMT6plex [N-Term]	9.78451e-05	0	2	A0A0G2K896	A0A0G2K896 [685-700]	2404.22	92.7	106.2	0	3.982e-05	2.87
[R].QCLSSELLDACTFHK.[H]	2xCarbamidomethyl [C2; C11]; 1xTMT6plex [K15]; 1xTMT6plex [N-Term]	9.57944e-07	0	2	A0A0G2K896	A0A0G2K896 [685-699]	2267.16	101.3	112.2	0	3.167e-07	2.48
[K].QCEDLGAFTETMVVFGCPN.[-]	2xCarbamidomethyl [C2; C17]; 1xTMT6plex [N-Term]	0.00018198	0	2	M0RBF1	M0RBF1 [1645-1663]	2404.08			0	7.627e-05	1.96
[K].QAYTQFGGK.[R]	1xTMT6plex [K9]; 1xTMT6plex [N-Term]	0.000428986	0	2	P21670	P21670 [119-127]	1457.82	121.7	91.3	0	0.0001875	2.46
[R].GEPPLPEEDLSK.[L]	1xTMT6plex [K12]; 1xTMT6plex [N-Term]	2.02991e-05	0	5	Q6P9U8	Q6P9U8 [292-303]	1768.97	108.6	82.1	0	7.699e-06	3.18
[K].QAYEEEYGSNLEDDVVGDTSGYYQR.[M]	1xTMT6plex [N-Term]	2.30006e-08	0	3	P14668	P14668 [125-149]	3116.38	129	85.2	0	9.074e-08	3.69
[R].QAWDQMMSTLK.[E]	1xTMT6plex [K11]; 1xTMT6plex [N-Term]	8.70218e-05	0	1	O35821	O35821 [569-579]	1796.94	140	83.5	0	3.527e-05	2.55
[R].GEQGYGFHLHGEK.[G]	1xTMT6plex [K13]; 1xTMT6plex [N-Term]	2.62421e-06	0	7	G3V6D9	G3V6D9 [17-29]	1917	58.4	119.8	0	9.095e-07	3.71
[R].GEQIALDCTPR.[E]	1xCarbamidomethyl [C8]; 1xTMT6plex [N-Term]	1.60593e-06	0	6	Q9ESS6	Q9ESS6 [40-50]	1488.77	58.6	115.9	0	9.143e-05	3.12
[R].GEQQYLAAPLVMLR.[M]	1xTMT6plex [N-Term]	0.000157063	0	1	F1LQ70	F1LQ70 [291-304]	1818.01	83.7	135.7	0	6.543e-05	2.5
[R].QAVTPPGLQEAINDLVK.[K]	1xTMT6plex [K17]; 1xTMT6plex [N-Term]	0.000420484	0	3	D3ZFX4	D3ZFX4 [470-486]	2251.31	72.1	102.3	0	0.0001836	1.94
[K].QAVSMFVQAVEEAK.[K]	1xTMT6plex [K14]; 1xTMT6plex [N-Term]	5.42566e-06	0	5	Q64057	Q64057 [376-389]	1995.1	118.6	92.4	0	1.94e-06	3.39
[R].QAVQILEELADK.[L]	1xTMT6plex [K12]; 1xTMT6plex [N-Term]	7.342e-07	0	4	O35964	O35964 [228-239]	1815.06	92.9	108.2	0	8.724e-07	3.21
[R].QAVDQISSGFFSPK.[D]	1xTMT6plex [K14]; 1xTMT6plex [N-Term]	8.34364e-07	0	2	G3V6Y6; P53534	G3V6Y6 [741-754]; P53534 [741-754]	1969.08	104.2	98.4	0	2.739e-07	3.46
[K].QATVGDVNTDRPGLLDLK.[G]	1xTMT6plex [K18]; 1xTMT6plex [N-Term]	7.97723e-09	0	4	P11030	P11030 [34-51]	2370.34	113.8	90.2	0	2.133e-09	3.6
[R].QATTIIADNIIFLSDQAR.[E]	1xTMT6plex [N-Term]	2.34761e-08	0	2	P28042	P28042 [128-145]	2219.22			0	6.57e-09	3.5
[R].QATINIGTIGHVAHGK.[S]	1xTMT6plex [K16]; 1xTMT6plex [N-Term]	6.05797e-05	0	1	P81795	P81795 [39-54]	2075.21	114.1	92	0	2.418e-05	3.6
[K].GESPVDYDGGR.[T]	1xTMT6plex [N-Term]	5.26168e-06	0	4	A0A0G2JSZ5	A0A0G2JSZ5 [251-261]	1380.66	118.4	66.7	0	1.883e-06	2.68
[R].QATLGAGLPIATPCTTVNK.[V]	1xCarbamidomethyl [C14]; 1xTMT6plex [K19]; 1xTMT6plex [N-Term]	2.8368e-08	0	3	P17764	P17764 [103-121]	2371.34	88	125.2	0	8e-09	4.27
[K].GESVMVLPTLPEEEAK.[Q]	1xTMT6plex [K16]; 1xTMT6plex [N-Term]	4.24447e-06	0	8	O35244	O35244 [184-199]	2187.2	64.7	132.1	0	4.363e-06	3.91
[R].QATHDQAVQALK.[R]	1xTMT6plex [K12]; 1xTMT6plex [N-Term]	5.22432e-05	0	2	D3ZMX6	D3ZMX6 [155-166]	1768.01	103	101.6	0	2.065e-05	3.09
[K].QATENAKEEVK.[R]	2xTMT6plex [K7; K11]; 1xTMT6plex [N-Term]	1.85144e-05	0	3	Q68FR6	Q68FR6 [126-136]	1934.12	153.3	73.8	0	7.013e-06	2.48
[R].QCVHQACFTSLR.[R]	2xCarbamidomethyl [C2; C7]; 1xTMT6plex [N-Term]	0.000156267	0	1	D3ZJB1	D3ZJB1 [96-107]	1735.86	107	92	0	6.51e-05	3.08
[K].GEEVTILAQK.[K]	1xTMT6plex [K10]; 1xTMT6plex [N-Term]	1.67147e-05	0	6	A0A0G2K2P5	A0A0G2K2P5 [493-502]	1545.93	71.8	114	0	7.368e-05	3
[K].GEEVAFWTELLAK.[N]	1xTMT6plex [K13]; 1xTMT6plex [N-Term]	0.000431137	0	3	P10959; D3ZGK7	P10959 [526-538]; D3ZGK7 [561-573]	1951.09	88.1	115.5	0	0.0001887	2.42
[K].QDWEHAAYDVSFATIR.[F]	1xTMT6plex [N-Term]	1.30101e-05	0	3	A0A0G2JX93	A0A0G2JX93 [421-436]	2138.05	100.4	80.3	0	9.337e-06	3.22
[K].GDRCEDMSVNQDLADTDAR.[A]	1xCarbamidomethyl [C4]; 1xOxidation [M7]; 1xTMT6plex [N-Term]	0.000218414	0	1	P07150	P07150 [186-204]	2413.06	130.4	91	0	9.245e-05	2.88
[K].QFAEMYVAK.[F]	1xTMT6plex [K9]; 1xTMT6plex [N-Term]	8.16882e-06	0	6	P05197	P05197 [227-235]	1544.85	107.9	82.9	9.921e-05	0.0006737	3.09
[K].QFAEENGLLFLEASAK.[T]	1xTMT6plex [K16]; 1xTMT6plex [N-Term]	1.12744e-05	0	2	B0BMW0	B0BMW0 [141-156]	2225.22	100.6	88.7	0	4.158e-06	2.46
[R].GDSGDTLAATQSLLK.[K]	1xTMT6plex [K15]; 1xTMT6plex [N-Term]	2.33294e-06	0	1	D4A678	D4A678 [1844-1858]	1935.08	97.7	112.9	0	8.02e-07	2.62
[K].GDSGGPFVCDGVAQGIVSYR.[L]	1xCarbamidomethyl [C9]; 1xTMT6plex [N-Term]	3.72866e-12	0	7	Q06606; P97594	Q06606 [199-218]; P97594 [199-218]	2270.11	104.2	98.1	0	9.248e-13	5.95
[R].QFAALVASK.[V]	1xTMT6plex [K9]; 1xTMT6plex [N-Term]	3.96506e-05	0	1	G3V8B6	G3V8B6 [58-66]	1392.86	112.9	104.3	0	1.548e-05	3.23
[KR].GDSGGPLVCK.[DHK]	1xCarbamidomethyl [C9]; 1xTMT6plex [K10]; 1xTMT6plex [N-Term]	3.49467e-06	0	3	A0A0G2K135; P14272; P18291	A0A0G2K135 [566-575]; P14272 [576-585]; P18291 [202-211]	1447.8	106.5	99.5	0	1.224e-06	1.99
[K].GDSGGPLVCNNVAQGIVSYGSSSGNPPAVFTR.[I]	1xCarbamidomethyl [C9]; 1xTMT6plex [N-Term]	0.000148524	0	3	G3V9Q7	G3V9Q7 [200-231]	3393.67			0	6.169e-05	2.45
[K].QEYQQAVQQLEQK.[K]	1xTMT6plex [K13]; 1xTMT6plex [N-Term]	2.96699e-06	0	2	G3V8R1	G3V8R1 [387-399]	2078.13	103.2	94.4	0	1.03e-06	3.21
[K].QEYDESGPSIVHR.[K]	1xTMT6plex [N-Term]	1.19363e-06	0	15	A0A0G2K3K2	A0A0G2K3K2 [363-375]	1745.87	96.8	92.6	0	2.219e-06	4.17
[K].QEYDEAGPSIVHR.[K]	1xTMT6plex [N-Term]	1.66294e-05	0	6	P62738	P62738 [362-374]	1729.87	93.7	105.5	0	6.259e-06	3.32
[K].GDSPSIDYTELLQHFEK.[V]	1xTMT6plex [K17]; 1xTMT6plex [N-Term]	3.54351e-05	0	2	Q80W92	Q80W92 [742-758]	2437.27	122.8	67.5	0	1.381e-05	3.08
[K].GDRCEDMSVNQDLADTDAR.[A]	1xCarbamidomethyl [C4]; 1xTMT6plex [N-Term]	2.90866e-07	0	3	P07150	P07150 [186-204]	2397.06	120.9	100	0	9.108e-08	4.27
[R].GDSVIVVLR.[N]	1xTMT6plex [N-Term]	0.000378478	0	2	B5DES0	B5DES0 [103-111]	1186.74	111.9	88.4	0	0.0001651	2.51
[K].QEVISTSSK.[A]	1xTMT6plex [K9]; 1xTMT6plex [N-Term]	7.31685e-05	0	2	P63245	P63245 [272-280]	1436.84	118.4	67.9	0	2.942e-05	2.06
[R].QETVDCLK.[K]	1xCarbamidomethyl [C6]; 1xTMT6plex [K8]; 1xTMT6plex [N-Term]	0.000157863	0	3	P15791	P15791 [285-292]	1450.8	93	114	0	0.0001817	2.34
[K].QETINLVVVPSNVDIATTEALK.[M]	1xTMT6plex [K22]; 1xTMT6plex [N-Term]	1.6243e-08	0	1	Q499S4	Q499S4 [200-221]	2812.61	75.4	43.3	0	4.472e-09	3.32
[K].QETFDAGLQAFQQEGIANITALK.[D]	1xTMT6plex [K23]; 1xTMT6plex [N-Term]	3.0027e-09	0	7	A0A0G2JZ69; Q6IRK8	A0A0G2JZ69 [2035-2057]; Q6IRK8 [1998-2020]	2951.59	66.9	138.2	0	1.191e-08	3.31
[R].QEQIQAVPIANSQAAR.[E]	1xTMT6plex [N-Term]	1.09983e-06	0	3	F7F9U6; Q6S395; Q6S3A0	F7F9U6 [1227-1242]; Q6S395 [1228-1243]; Q6S3A0 [1371-1386]	1953.07	93.9	89.5	0	3.663e-07	2.83
[K].QEQEYVQAVK.[S]	1xTMT6plex [K10]; 1xTMT6plex [N-Term]	5.37044e-06	0	4	P07150	P07150 [17-26]	1679.94	94.9	91.1	0	1.923e-06	2.72
[R].GDTTPAEPPFEGR.[G]	1xTMT6plex [N-Term]	3.19926e-05	0	6	Q9ESS6	Q9ESS6 [484-496]	1602.8	54.7	125.8	0	1.24e-05	3.03
[K].QEPVKPEEGR.[D]	1xTMT6plex [K5]; 1xTMT6plex [N-Term]	4.41406e-05	0	6	P61589	P61589 [136-145]	1626.92	95	104.1	0	1.738e-05	3.08
[K].QEPGENSEILPSLK.[Y]	1xTMT6plex [K14]; 1xTMT6plex [N-Term]	8.51e-06	0	3	P23764	P23764 [107-120]	1999.11	91	124	0	3.109e-06	3.29
[K].QEPERNECFLQHK.[D]	1xCarbamidomethyl [C8]; 1xTMT6plex [K13]; 1xTMT6plex [N-Term]	3.81669e-08	0	20	P02770; A0A0G2JSH5	P02770 [118-130]; A0A0G2JSH5 [118-130]	2173.12	107	120.8	0	1.09e-08	4.06
[K].GDVAASSPSMK.[L]	1xTMT6plex [K11]; 1xTMT6plex [N-Term]	3.73496e-06	0	3	A0A0G2JUA5	A0A0G2JUA5 [4887-4897]	1507.82	48.1	125	0	5.62e-05	3.33
[K].GDVAEGDLIEHFSQFGAVEK.[A]	1xTMT6plex [K20]; 1xTMT6plex [N-Term]	0.000187604	0	1	F1M3H8	F1M3H8 [107-126]	2606.35	80	79.9	0	7.89e-05	2.35
[R].GDTDQASNILASFGLSAR.[D]	1xTMT6plex [N-Term]	4.66915e-05	0	1	A0A0G2JSR7	A0A0G2JSR7 [103-120]	2052.06			0	1.841e-05	2.28
[R].GDQLIPYSTK.[S]	1xTMT6plex [K10]; 1xTMT6plex [N-Term]	0.000354559	0	2	Q5XIP9	Q5XIP9 [269-278]	1579.91	55.3	88.4	9.921e-05	0.0006324	1.9
[K].GDQENVHPDVMLVQPR.[V]	1xTMT6plex [N-Term]	9.28303e-06	0	2	F2Z3Q8	F2Z3Q8 [778-793]	2063.05	106.1	91.2	0	7.37e-05	2.51
[K].GDQCQLVGPAQPFHWK.[V]	1xCarbamidomethyl [C4]; 1xTMT6plex [K16]; 1xTMT6plex [N-Term]	1.11748e-07	0	4	F7F9U6; Q6S395; Q6S3A0	F7F9U6 [822-837]; Q6S395 [823-838]; Q6S3A0 [966-981]	2326.22	86.7	126.7	0	3.356e-08	3.87
[R].QFWIFDVQNPEEVAK.[N]	1xTMT6plex [K15]; 1xTMT6plex [N-Term]	1.04498e-06	0	4	A0A096MJ39	A0A096MJ39 [64-78]	2308.24	105.3	105.9	0	3.472e-07	3.28
[R].GDLVGGLDIVK.[E]	1xTMT6plex [K11]; 1xTMT6plex [N-Term]	3.65382e-05	0	4	Q9JLZ1	Q9JLZ1 [311-321]	1543.95	94.7	85.7	0	7.586e-05	2.9
[K].QFVVFEGNHYFYSPYPTK.[T]	1xTMT6plex [K18]; 1xTMT6plex [N-Term]	1.01339e-06	0	2	Q6P7A7	Q6P7A7 [151-168]	2681.38	101.1	66.8	0	3.352e-07	3.05
[K].GDMDVAVPEIEGEMK.[V]	1xTMT6plex [K15]; 1xTMT6plex [N-Term]	0.000327145	0	3	A0A0G2JUA5	A0A0G2JUA5 [1334-1348]; [1655-1669]	2078.05	60.1	119.8	9.921e-05	0.0005921	2.9
[R].QFVTPADVVSGNPK.[L]	1xTMT6plex [K14]; 1xTMT6plex [N-Term]	8.44e-05	0	8	F1LPK7; A0A0G2QC04	F1LPK7 [351-364]; A0A0G2QC04 [350-363]	1917.08	109.8	96.8	0	3.414e-05	3.44
[K].GDMITLPAGIYHR.[F]	1xTMT6plex [N-Term]	6.27832e-05	0	1	Q562C9	Q562C9 [122-134]	1672.9	83.5	104	0	2.502e-05	2.81
[R].QFVTATDVVR.[G]	1xTMT6plex [N-Term]	1.66294e-05	0	3	A0A0G2K014	A0A0G2K014 [366-375]	1364.77	136.2	84.3	0	6.254e-06	3.08
[K].GDNQLNLEK.[L]	1xTMT6plex [K9]; 1xTMT6plex [N-Term]	0.000219523	0	1	F1LS86	F1LS86 [1105-1113]	1488.84	131.6	92.6	0	9.308e-05	1.73
[R].QFVMTAAHCK.[G]	1xCarbamidomethyl [C9]; 1xTMT6plex [K10]; 1xTMT6plex [N-Term]	1.21733e-05	0	2	P09650	P09650 [58-67]	1650.89	159.9	113.2	0	4.506e-06	3.24
[R].GDNVAVIGEIDEETDSALDLGNIR.[A]	1xTMT6plex [N-Term]	2.6922e-06	0	1	B2RZB6	B2RZB6 [64-87]	2744.38			0	9.323e-07	2.82
[R].QFVLTAAHCK.[G]	1xCarbamidomethyl [C9]; 1xTMT6plex [K10]; 1xTMT6plex [N-Term]	7.29947e-06	0	4	P00770	P00770 [58-67]	1632.93	119.9	72.2	0	2.642e-06	3.7
[K].QFVDAEHSK.[V]	1xTMT6plex [K9]; 1xTMT6plex [N-Term]	0.000128158	0	7	P12785	P12785 [2368-2376]	1518.83	132.8	62.9	0	5.298e-05	3.31
[R].QFQDAGHFDAENIKK.[K]	2xTMT6plex [K14; K15]; 1xTMT6plex [N-Term]	6.29745e-07	0	3	A0A0G2JZ69; Q6IRK8	A0A0G2JZ69 [755-769]; Q6IRK8 [743-757]	2435.33	66.3	139.1	0	2.046e-07	4.16
[R].QFQDAGHFDAENIK.[K]	1xTMT6plex [K14]; 1xTMT6plex [N-Term]	6.07593e-07	0	3	A0A0G2JZ69; Q6IRK8	A0A0G2JZ69 [755-768]; Q6IRK8 [743-756]	2078.07	82	127.2	0	1.965e-07	3.97
[K].QFPPILVVLASAESEDDVEEASK.[A]	1xTMT6plex [K23]; 1xTMT6plex [N-Term]	3.81669e-08	0	5	D3ZL10; A0A0G2JTX7	D3ZL10 [129-151]; A0A0G2JTX7 [133-155]	2931.56			0	2.578e-08	3.18
[K].GDPIGGHINNYLLEK.[S]	1xTMT6plex [K15]; 1xTMT6plex [N-Term]	1.15755e-06	0	2	Q63357	Q63357 [174-188]	2098.17			0	3.865e-07	3.47
[K].GDPLGGVISNYLLEK.[S]	1xTMT6plex [K15]; 1xTMT6plex [N-Term]	7.46398e-09	0	5	Q05096	Q05096 [178-192]	2033.17	72.2	116.6	0	1.985e-09	3.98
[K].GDPIPNEQVFIK.[A]	1xTMT6plex [K12]; 1xTMT6plex [N-Term]	0.000194384	0	7	Q03626	Q03626 [374-385]	1815.04	87.1	123.7	0.0002369	0.00148	2.57
[K].GDPIPNEQVLIK.[A]	1xTMT6plex [K12]; 1xTMT6plex [N-Term]	0.000245376	0	10	A0A0G2K926; P14046	A0A0G2K926 [374-385]; P14046 [374-385]	1781.06	98.6	114	0	0.0001149	3.31
[R].QFLQGQNFFLQEFGK.[M]	1xTMT6plex [K15]; 1xTMT6plex [N-Term]	8.55981e-07	0	1	Q5M9I2	Q5M9I2 [348-362]	2289.24	98.6	99.3	0	2.819e-07	3.32
[K].QFLLAAEAVDDIPFGITSNSDVFSK.[Y]	1xTMT6plex [K25]; 1xTMT6plex [N-Term]	5.37044e-06	0	2	P04785	P04785 [173-197]	3142.67			0	1.919e-06	2.98
[R].QFLAPWIESQDWAYAASK.[E]	1xTMT6plex [K18]; 1xTMT6plex [N-Term]	2.24844e-05	0	1	P52631	P52631 [32-49]	2569.35	83.1	99.2	0	8.593e-06	3.29
[K].GDPQVYEELFSYACPK.[F]	1xCarbamidomethyl [C14]; 1xTMT6plex [K16]; 1xTMT6plex [N-Term]	3.5852e-06	0	4	G3V7G9	G3V7G9 [222-237]	2361.18	88	97.8	0	1.255e-06	3.25
[K].GDPQYLLDSNTWIEEMPSER.[L]	1xTMT6plex [N-Term]	0.000216213	0	1	P08649	P08649 [1690-1709]	2609.24			0	9.143e-05	2.14
[K].QFAPIHAEAPEFIEMSVEQEILVTGIK.[V]	1xOxidation [M15]; 1xTMT6plex [K27]; 1xTMT6plex [N-Term]	4.02629e-05	0	1	G3V6D3	G3V6D3 [162-188]	3500.88			0	1.576e-05	2.46
[R].GDPVASVLSPYFGTK.[T]	1xTMT6plex [K15]; 1xTMT6plex [N-Term]	1.01859e-06	0	1	G3V7H2	G3V7H2 [36-50]	1996.12	61.6	108.2	0	3.378e-07	3.61
[K].QFAPIHAEAPEFIEMSVEQEILVTGIK.[V]	1xTMT6plex [K27]; 1xTMT6plex [N-Term]	2.54489e-06	0	5	G3V6D3	G3V6D3 [162-188]	3484.88	107.9	85.3	0	8.812e-07	3.22
[K].QENTQVISVVK.[A]	1xTMT6plex [K11]; 1xTMT6plex [N-Term]	0.000176522	0	3	Q06606	Q06606 [83-93]	1703.01	113.4	93	0	7.385e-05	3.26
[K].QEMQSAGSQR.[G]	1xTMT6plex [N-Term]	4.32478e-05	0	1	Q6URK4	Q6URK4 [205-214]	1350.66	95.9	74.6	0	1.697e-05	2.67
[R].QEMQEVQSSR.[S]	1xTMT6plex [N-Term]	0.000217311	0	4	A7VJC2	A7VJC2 [191-200]	1450.72	83.2	106	0.0002782	0.001799	2.19
[K].QELVASMEEAR.[R]	1xTMT6plex [N-Term]	2.1496e-06	0	2	F7F9U6; Q6S395; Q6S3A0	F7F9U6 [2543-2553]; Q6S395 [2544-2554]; Q6S3A0 [2687-2697]	1491.77	98.8	110.6	0	7.371e-07	2.84
[R].QEFIDGILASK.[F]	1xTMT6plex [K11]; 1xTMT6plex [N-Term]	5.52613e-05	0	2	A0A0G2K9T4; D3ZHV2	A0A0G2K9T4 [7054-7064]; D3ZHV2 [5106-5116]	1678.98	73.3	121.1	0.0001899	0.00137	1.87
[R].QEFAQHANAFHQWIQETR.[TY]	1xTMT6plex [N-Term]	7.92755e-07	0	3	A0A0G2JZ69; Q6IRK8	A0A0G2JZ69 [2225-2242]; Q6IRK8 [2188-2205]	2470.22	92.7	114.1	0	8.603e-07	3.89
[R].GEAGAAGPSGPAGPR.[G]	1xTMT6plex [N-Term]	2.55794e-06	0	3	A0A0G2KAN1	A0A0G2KAN1 [700-714]	1480.77	133.9	108.5	0	8.861e-07	2.73
[K].GEAGEMELFVSTQNTMK.[T]	1xTMT6plex [K17]; 1xTMT6plex [N-Term]	0.000224015	0	3	F1LQS6	F1LQS6 [755-771]	2330.18	114	101.7	0	9.477e-05	2
[R].GEAGIPAEFSIWTR.[E]	1xTMT6plex [N-Term]	0.000225152	0	5	A0A0G2JXT8	A0A0G2JXT8 [2206-2219]	1762.93	100.7	101.4	0	9.969e-05	1.97
[K].QEEVNAAWQR.[L]	1xTMT6plex [N-Term]	4.76552e-05	0	2	A0A0G2JZ69; Q6IRK8	A0A0G2JZ69 [242-251]; Q6IRK8 [230-239]	1459.75	84.5	137.5	0	1.877e-05	2.6
[R].QEELESVEAGVQGGAFEGTR.[M]	1xTMT6plex [N-Term]	1.00937e-08	0	3	Q4V8H8	Q4V8H8 [399-418]	2322.14	60.3	126.4	0	2.727e-09	3.71
[K].GEATVSFDDPPSAK.[A]	1xTMT6plex [K14]; 1xTMT6plex [N-Term]	1.56397e-05	0	4	B2RYG5; Q5PQK2	B2RYG5 [282-295]; Q5PQK2 [328-341]	1878.98	102.9	84.9	0	5.864e-06	3.08
[R].QEEEMQAKEEEMQK.[I]	2xTMT6plex [K8; K14]; 1xTMT6plex [N-Term]	0.000433299	0	2	A0A0G2K6S9; E9PTU4	A0A0G2K6S9 [857-870]; E9PTU4 [850-863]	2454.25	62.1	153.1	0	0.0001896	2.2
[R].GECIDVDECEK.[N]	2xCarbamidomethyl [C3; C9]; 1xTMT6plex [K11]; 1xTMT6plex [N-Term]	1.23615e-05	0	2	G3V9M6	G3V9M6 [487-497]	1811.86	94.8	94.5	0	4.597e-06	2.04
[R].GECQSEGVLFFQGNR.[K]	1xCarbamidomethyl [C3]; 1xTMT6plex [N-Term]	1.12447e-09	0	7	P20059	P20059 [151-165]	1956.94	126.4	91.2	0	1.825e-09	5.29
[R].QEEEMQAK.[E]	1xTMT6plex [K8]; 1xTMT6plex [N-Term]	0.000218414	0	3	A0A0G2K6S9; E9PTU4	A0A0G2K6S9 [857-864]; E9PTU4 [850-857]	1450.76	77.1	128	0.003882	0.04034	2.22
[K].GEDFYCVTCHETK.[F]	2xCarbamidomethyl [C6; C9]; 1xTMT6plex [K13]; 1xTMT6plex [N-Term]	7.12412e-08	0	5	Q6P792	Q6P792 [161-173]	2103.99	67.2	86.2	0	2.092e-08	3.75
[R].QEEELQAKDEELLK.[V]	2xTMT6plex [K8; K14]; 1xTMT6plex [N-Term]	3.58944e-08	0	3	G3V9Y1	G3V9Y1 [850-863]	2389.34	73.9	111.4	0	1.026e-08	3.08
[R].GEDVDQLITCIQSK.[L]	1xCarbamidomethyl [C10]; 1xTMT6plex [K14]; 1xTMT6plex [N-Term]	0.000295788	0	2	G3V6B0	G3V6B0 [472-485]	2064.1	119.3	88.7	0	0.0001268	2.28
[R].GEDVPLTEQTVSQVLQSAK.[E]	1xTMT6plex [K19]; 1xTMT6plex [N-Term]	2.6922e-06	0	4	D4A8T3	D4A8T3 [150-168]	2487.37	79.4	77.5	0	9.312e-07	3.48
[R].GEDYVMTMPYAHCK.[G]	1xCarbamidomethyl [C13]; 1xTMT6plex [K14]; 1xTMT6plex [N-Term]	0.00035814	0	1	A0A0G2JXN8	A0A0G2JXN8 [562-575]	2160.03	115.5	73.5	0	0.0001558	2.07
[R].QEDVIATANLSR.[KR]	1xTMT6plex [N-Term]	1.58147e-06	0	4	D3ZA84; G3V852	D3ZA84 [2199-2210]; G3V852 [2198-2209]	1545.84	85.7	132.4	0	5.495e-07	3.05
[K].GEELLSPLNLEQAAYAR.[D]	1xTMT6plex [N-Term]	1.72713e-08	0	5	Q63355	Q63355 [343-359]	2103.13	72.2	121.5	0	4.778e-09	4.34
[R].GEELMQILCK.[K]	1xCarbamidomethyl [C9]; 1xTMT6plex [K10]; 1xTMT6plex [N-Term]	7.31685e-05	0	6	B1PLB1	B1PLB1 [208-217]	1678.93	49.4	132.4	0	2.947e-05	2.91
[K].GEELPAEPK.[D]	1xTMT6plex [K9]; 1xTMT6plex [N-Term]	0.000270104	0	3	P04157	P04157 [1096-1104]	1427.81	124.2	71.6	0	0.0001155	2.1
[K].GEENLMDAQVK.[A]	1xTMT6plex [K11]; 1xTMT6plex [N-Term]	1.56628e-07	0	1	D4ACB8	D4ACB8 [271-281]	1691.9	97.5	93.8	0	4.785e-08	2.84
[K].QEDFQLLCPDGTK.[K]	1xCarbamidomethyl [C8]; 1xTMT6plex [K13]; 1xTMT6plex [N-Term]	8.21657e-07	0	10	P12346; A0A0G2QC06	P12346 [575-587]; A0A0G2QC06 [561-573]	2009.04	118.3	113.3	0	3.935e-07	3.72
[K].QECCCALK.[G]	3xCarbamidomethyl [C3; C4; C5]; 1xTMT6plex [K8]; 1xTMT6plex [N-Term]	6.74329e-05	0	4	G3V9M6	G3V9M6 [2082-2089]	1526.75	89.8	106.8	0	2.703e-05	2.71
[R].QEAVALLQGQR.[H]	1xTMT6plex [N-Term]	0.000219523	0	2	Q63768	Q63768 [21-31]	1441.83	109.4	98.1	0.0001819	0.001175	2.78
[R].GEESAVMVVPR.[I]	1xTMT6plex [N-Term]	1.62927e-05	0	2	Q6IRK9	Q6IRK9 [116-126]	1402.76	132.1	84.7	0	6.136e-06	2.51
[K].QEAGGLGISIK.[G]	1xTMT6plex [K11]; 1xTMT6plex [N-Term]	3.171e-06	0	1	D3ZMX6	D3ZMX6 [103-113]	1530.93	89.3	133.7	0	1.106e-06	2.68
[K].QEGLENVLK.[I]	1xTMT6plex [K9]; 1xTMT6plex [N-Term]	4.6217e-05	0	2	Q6P0K8	Q6P0K8 [386-394]	1487.88	68.5	129.8	0	1.822e-05	3.15
[R].GFAAMEETHQK.[K]	1xTMT6plex [K11]; 1xTMT6plex [N-Term]	5.12881e-06	0	4	A0A0G2JUR5; G3V9F3	A0A0G2JUR5 [1825-1835]; G3V9F3 [731-741]	1706.89	80.2	107.1	0	1.83e-06	3.49
[R].GEADRDTYR.[R]	1xTMT6plex [N-Term]	0.000380382	0	5	P63326	P63326 [120-128]	1311.65	103.5	77.9	0	0.0001657	3.29
[R].GEACEVVIDSTEYVDPSYKDR.[A]	1xCarbamidomethyl [C4]; 1xTMT6plex [K19]; 1xTMT6plex [N-Term]	6.4233e-06	0	4	A0A0G2K639	A0A0G2K639 [180-200]	2890.42	116.4	93.5	0	9.238e-06	3.17
[K].GDVDMSLPK.[VK]	1xTMT6plex [K9]; 1xTMT6plex [N-Term]	0.000363578	0	7	A0A0G2JUA5	A0A0G2JUA5 [3094-3102]; [3222-3230]; [3476-3484]; [3730-3738]; [4309-4317]	1419.79	60.2	126.9	0	0.0001817	2.62
[K].QEISSLKDELQTALR.[D]	1xTMT6plex [K7]; 1xTMT6plex [N-Term]	1.30952e-07	0	2	A0A0G2JUR5; G3V9F3	A0A0G2JUR5 [2016-2030]; G3V9F3 [922-936]	2189.25	68.2	137.4	0	3.958e-08	2.59
[K].GDVDVSLPK.[V]	1xTMT6plex [K9]; 1xTMT6plex [N-Term]	0.000275615	0	7	A0A0G2JUA5	A0A0G2JUA5 [2258-2266]; [2386-2394]; [2838-2846]; [2966-2974]; [3348-3356]; [3602-3610]; [3856-3864]	1387.82	68.4	132.2	3.209e-05	0.0002357	2.55
[R].QEISIMNCLHHPK.[L]	1xCarbamidomethyl [C8]; 1xTMT6plex [K13]; 1xTMT6plex [N-Term]	0.000113421	0	3	D3ZFU9	D3ZFU9 [1551-1563]	2065.11	82.1	109	3.209e-05	0.0003337	3.29
[R].QELSHALYQHDAACR.[V]	1xCarbamidomethyl [C14]; 1xTMT6plex [N-Term]	1.76185e-07	0	1	Q9JMJ4	Q9JMJ4 [101-115]	2027.99	103.7	91.5	0	5.395e-08	3.78
[K].GDVGLGLVK.[E]	1xTMT6plex [K9]; 1xTMT6plex [N-Term]	5.27794e-05	0	3	Q66X93	Q66X93 [848-856]	1315.83	114	69.3	0	2.096e-05	2.96
[R].GDVGMAGVAIDTVEDTK.[I]	1xTMT6plex [K17]; 1xTMT6plex [N-Term]	1.48731e-06	0	1	D3ZKG1	D3ZKG1 [238-254]	2136.13	104.7	98.4	0	5.013e-07	2.78
[R].QELEQHSVDTASTSDAVTFITYVQSLK.[R]	1xTMT6plex [K27]; 1xTMT6plex [N-Term]	3.23212e-05	0	1	M0R9X8	M0R9X8 [1149-1175]	3455.79	82.3	101	0	1.255e-05	2.72
[K].QELEEICHDLEAR.[V]	1xCarbamidomethyl [C7]; 1xTMT6plex [N-Term]	5.28866e-06	0	1	G3V6P7; Q62812	G3V6P7 [911-923]; Q62812 [911-923]	1870.92	97.9	128.2	0	1.887e-06	3.4
[K].GDVLTIVAVTK.[D]	1xTMT6plex [K11]; 1xTMT6plex [N-Term]	0.000327145	0	1	P32577	P32577 [33-43]	1573.99	85.8	119	0	0.0001414	2.73
[K].GDVNDNFQGVLQNVR.[F]	1xTMT6plex [N-Term]	1.26273e-06	0	5	A0A0G2JV24	A0A0G2JV24 [187-201]	1903.98	71	155.4	0	1.292e-06	3.54
[K].GDVPSVGLEGPDVDLQGPEGK.[I]	1xTMT6plex [K21]; 1xTMT6plex [N-Term]	1.29692e-08	0	5	A0A0G2JUA5	A0A0G2JUA5 [4784-4804]	2523.33	75.2	113.9	0	3.531e-09	3.49
[K].QELEAEYLAVFK.[K]	1xTMT6plex [K12]; 1xTMT6plex [N-Term]	0.000234455	0	2	B1H267	B1H267 [126-137]	1898.07	101.5	84.9	0	9.941e-05	2.24
[R].GDVTAEEAAGASPAK.[A]	1xTMT6plex [K15]; 1xTMT6plex [N-Term]	1.30357e-08	0	3	A0A0G2K613	A0A0G2K613 [11-25]	1831.98	110.3	83.6	0	3.557e-09	4.41
[K].GDVTITNDGATILK.[Q]	1xTMT6plex [K14]; 1xTMT6plex [N-Term]	6.58969e-06	0	4	Q7TPB1	Q7TPB1 [66-79]	1876.08	110	94.5	0	0.0001229	2.43
[K].GDVTTQVALQPALK.[F]	1xTMT6plex [K14]; 1xTMT6plex [N-Term]	2.44431e-07	0	11	P07895	P07895 [76-89]	1899.13	150.5	68.1	0	7.613e-08	3.76
[K].QELEAEYLAIFK.[K]	1xTMT6plex [K12]; 1xTMT6plex [N-Term]	4.57473e-05	0	1	B5DEY8	B5DEY8 [127-138]	1912.08	98.4	109	0	1.804e-05	2.2
[K].GDVVLQSDHVIETLTK.[T]	1xTMT6plex [K16]; 1xTMT6plex [N-Term]	2.18413e-07	0	3	Q63355	Q63355 [971-986]	2212.26	53.8	97.4	0	6.767e-08	3.57
[R].QELEAELAK.[V]	1xTMT6plex [K9]; 1xTMT6plex [N-Term]	4.39157e-05	0	1	F7F9U6; Q6S395; Q6S3A0	F7F9U6 [1748-1756]; Q6S395 [1749-1757]; Q6S3A0 [1892-1900]	1488.87			0	1.721e-05	2.7
[R].GDYDAFFEAR.[E]	1xTMT6plex [N-Term]	2.82996e-05	0	3	B5DFD8	B5DFD8 [77-86]	1419.67	97.3	92	0	1.093e-05	2.81
[R].QEICQSYK.[S]	1xCarbamidomethyl [C4]; 1xTMT6plex [K8]; 1xTMT6plex [N-Term]	0.000190481	0	5	Q6IMZ3	Q6IMZ3 [56-63]	1513.81	88.1	106.1	0.0001899	0.001256	2.7
[K].GDYPLEAVR.[M]	1xTMT6plex [N-Term]	0.000166934	0	5	A0A0G2JVG3; P11980	A0A0G2JVG3 [326-334]; P11980 [368-376]	1248.68	119.4	83.6	0	6.963e-05	2.8
[R].QELAVFCSPEPPAK.[T]	1xCarbamidomethyl [C7]; 1xTMT6plex [K14]; 1xTMT6plex [N-Term]	1.71735e-07	0	5	G3V852	G3V852 [2155-2168]	2031.1	82.9	126.8	0	5.257e-08	3.93
[K].QEIAEAQQLITICR.[E]	1xCarbamidomethyl [C13]; 1xTMT6plex [N-Term]	5.94892e-06	0	2	G3V6T1	G3V6T1 [1045-1058]	1902.03	109.7	91.6	0	2.135e-06	3.27
[K].GEAAAERPGEAAVASSPSK.[A]	1xTMT6plex [K19]; 1xTMT6plex [N-Term]	8.74175e-08	0	6	F1LMW7	F1LMW7 [12-30]	2243.2	68	106.8	0	2.592e-08	3.99
[R].QEHCGCYTLVVENK.[L]	2xCarbamidomethyl [C4; C6]; 1xTMT6plex [K14]; 1xTMT6plex [N-Term]	2.29741e-06	0	4	D3ZFU9	D3ZFU9 [1345-1358]	2195.1	78.8	117.2	0	1.215e-06	3.82
[R].GEACEVVIDSTEYVDPSYK.[D]	1xCarbamidomethyl [C4]; 1xTMT6plex [K19]; 1xTMT6plex [N-Term]	8.34364e-07	0	3	A0A0G2K639	A0A0G2K639 [180-198]	2619.29	136.8	74.8	0	2.75e-07	3.64
[R].QEGIVEIYEDGTSHYLCLPR.[A]	1xCarbamidomethyl [C17]; 1xTMT6plex [N-Term]	2.81553e-05	0	1	D3ZFU9	D3ZFU9 [453-472]	2608.29			0	1.084e-05	2.48
[R].QALQDLLSEYMGNAGR.[K]	1xTMT6plex [N-Term]	2.46515e-05	0	3	Q5U302	Q5U302 [344-359]	1995.02			0	9.437e-06	2.39
[R].QAIPLDQNEGIYVQDVK.[T]	1xTMT6plex [K17]; 1xTMT6plex [N-Term]	0.000225152	0	2	A0A140TAE0	A0A140TAE0 [388-404]	2388.32	111.7	95.4	0	9.548e-05	2.45
[R].GFAFVTFDDHDTVDK.[I]	1xTMT6plex [K15]; 1xTMT6plex [N-Term]	4.58586e-07	0	4	Q6URK4	Q6URK4 [168-182]	2172.1	64.3	54.5	0	1.466e-07	3.53
[K].GGGHVAQIYAIR.[Q]	1xTMT6plex [N-Term]	5.07661e-06	0	7	P62250	P62250 [74-85]	1470.84	131.4	82.8	0	1.806e-06	3.9
[R].GGGNQVSLLNVVMDLK.[K]	1xTMT6plex [K16]; 1xTMT6plex [N-Term]	3.99426e-07	0	3	E9PU01	E9PU01 [994-1009]	2102.2	95.3	107.1	0	1.27e-07	2.89
[K].NVNVQNFHISWK.[D]	1xTMT6plex [K12]; 1xTMT6plex [N-Term]	4.57473e-05	0	1	Q9QXQ0	Q9QXQ0 [182-193]	1944.09	91.4	101.6	0	1.797e-05	2.78
[R].GGGQIIPTAR.[R]	1xTMT6plex [N-Term]	0.000376583	0	5	F1LM66; P05197	F1LM66 [803-812]; P05197 [717-726]	1198.71	132.6	72.3	0	0.000164	2.86
[R].GGGTLCTQVPALWK.[A]	1xCarbamidomethyl [C6]; 1xTMT6plex [K14]; 1xTMT6plex [N-Term]	6.08897e-05	0	1	Q9QZK8	Q9QZK8 [325-338]	1946.09	122.5	80.8	0	2.427e-05	2.82
[R].GGGVTNLLWSPDGSK.[V]	1xTMT6plex [K15]; 1xTMT6plex [N-Term]	0.000369097	0	1	D3ZNS8	D3ZNS8 [287-301]	1946.07	101.8	112.1	0	0.0001605	2.49
[R].GGHDIILAAFDNFK.[E]	1xTMT6plex [K14]; 1xTMT6plex [N-Term]	6.37518e-05	0	2	A0A0G2JYU6	A0A0G2JYU6 [289-302]	1976.1	127.3	87.7	0	0.0001217	2.68
[K].NVNAGGHK.[L]	1xTMT6plex [K8]; 1xTMT6plex [N-Term]	9.20407e-05	0	4	Q9Z2L0	Q9Z2L0 [267-274]	1254.73	88.8	100.2	0	4.541e-05	3.45
[R].GGHFAAFEEPK.[L]	1xTMT6plex [K11]; 1xTMT6plex [N-Term]	2.77611e-06	0	1	P07687	P07687 [429-439]	1647.89	63.6	87.7	0	9.633e-07	4.12
[R].GGHFCGATLIAR.[N]	1xCarbamidomethyl [C5]; 1xTMT6plex [N-Term]	9.0644e-05	0	2	D4A488	D4A488 [54-65]	1488.79	101.3	98.8	0	8.261e-05	2.75
[R].NVMILTNPVAAK.[K]	1xTMT6plex [K12]; 1xTMT6plex [N-Term]	7.97962e-05	0	2	Q2LAP6	Q2LAP6 [90-101]	1729.04	86	111.2	0	3.215e-05	2.49
[R].GGHVNLTMLGAMQVSK.[Y]	1xTMT6plex [K16]; 1xTMT6plex [N-Term]	2.98401e-07	0	2	B2GV06	B2GV06 [391-406]	2101.17	124.7	98.7	0	9.357e-08	3.4
[R].GGGGPGGGGPGGGGASGGPSQPPGGGGPGIR.[K]	1xTMT6plex [N-Term]	1.47089e-05	0	4	A0A0G2K2B3	A0A0G2K2B3 [41-71]	2556.25	92.8	108.6	0	5.494e-06	2.76
[K].GGKPEPPAMPQPVPTA.[-]	1xTMT6plex [K3]; 1xTMT6plex [N-Term]	5.30496e-05	0	4	P62909	P62909 [228-243]	2032.13	91.5	107.2	0	2.673e-05	2.85
[K].GGIDVTLPK.[V]	1xTMT6plex [K9]; 1xTMT6plex [N-Term]	0.000397943	0	4	A0A0G2JUA5	A0A0G2JUA5 [587-595]	1357.85	61.5	121.4	0.0001106	0.0007994	2.63
[K].GGLEVADEALVGYVAK.[L]	1xTMT6plex [K16]; 1xTMT6plex [N-Term]	5.72718e-05	0	3	A0A0G2K6E3	A0A0G2K6E3 [298-313]	2049.16	112.6	83.7	0	4.533e-05	2.17
[R].GGLGLAGAK.[A]	1xTMT6plex [K9]; 1xTMT6plex [N-Term]	2.84446e-05	0	2	P32551	P32551 [241-249]	1201.77	116.9	78.7	0	1.098e-05	3.24
[K].GGLGSSVVQALK.[V]	1xTMT6plex [K12]; 1xTMT6plex [N-Term]	2.01956e-05	0	4	F1MAC0	F1MAC0 [380-391]	1573.97	111.1	61.2	0	1.465e-05	2.96
[R].NVLSDSKPAGYSR.[S]	1xTMT6plex [K7]; 1xTMT6plex [N-Term]	4.71709e-05	0	1	G3V940	G3V940 [410-422]	1852.03	88.4	96.1	0	1.859e-05	2.58
[R].GGIMSLTEVYCLVNR.[A]	1xCarbamidomethyl [C11]; 1xTMT6plex [N-Term]	5.15512e-06	0	2	B1H248	B1H248 [261-275]	1941.01	138.4	68.7	0	1.841e-06	2.95
[K].GGIQVPGVDVSSSLGGGSVEGQGPSLQSGDIGK.[V]	1xTMT6plex [K33]; 1xTMT6plex [N-Term]	1.55599e-05	0	2	A0A0G2JUA5	A0A0G2JUA5 [273-305]	3483.83	70.9	116.9	0	5.823e-06	3.53
[K].GGLSAVDAFEIHVHK.[R]	1xTMT6plex [K15]; 1xTMT6plex [N-Term]	1.72354e-05	0	2	F1M8K0	F1M8K0 [581-595]	2038.15	48.9	105.5	0	6.505e-06	3.65
[K].NVIIWGNHSSTQYPDVNHAK.[V]	1xTMT6plex [K20]; 1xTMT6plex [N-Term]	1.90125e-06	0	2	O88989	O88989 [180-199]	2738.44	95	111.7	0	6.483e-07	3.62
[K].NVLIVEDIIDTGK.[T]	1xTMT6plex [K13]; 1xTMT6plex [N-Term]	2.97835e-05	0	7	P27605	P27605 [129-141]	1887.12	112.3	95.9	0	2.844e-05	2.85
[K].GGLSTFFEAQDALSAIHQK.[L]	1xTMT6plex [K19]; 1xTMT6plex [N-Term]	5.20812e-06	0	2	F1LMB9	F1LMB9 [207-225]	2478.34	76.9	85.3	0	1.859e-06	3.04
[R].GGIVDEGALLR.[A]	1xTMT6plex [N-Term]	4.34693e-05	0	1	O08651	O08651 [237-247]	1328.77	133	75.7	0	1.708e-05	2.7
[K].NVMLLPVGSADDGAHSQNEK.[L]	1xTMT6plex [K20]; 1xTMT6plex [N-Term]	3.82576e-05	0	3	Q6Q0N1	Q6Q0N1 [431-450]	2540.32	108.7	81.6	0	1.497e-05	2.41
[R].GGGGPGGEQETQELASK.[R]	1xTMT6plex [K17]; 1xTMT6plex [N-Term]	4.12572e-10	0	3	A0A0G2JUX5	A0A0G2JUX5 [26-42]	2060.07	88.3	99.4	0	9.617e-11	4.38
[R].GGGGNFGPGPGSNFR.[G]	1xTMT6plex [N-Term]	4.03988e-09	0	5	A7VJC2	A7VJC2 [214-228]	1606.79	63.8	108.6	0	1.047e-09	3.74
[R].NVPDDVLQLVK.[S]	1xTMT6plex [K11]; 1xTMT6plex [N-Term]	2.95185e-06	0	14	P31430	P31430 [247-257]	1698.02	60.7	150.9	0	1.027e-06	3.5
[R].GGDPSKEPEPVVHYEI.[-]	1xTMT6plex [K6]; 1xTMT6plex [N-Term]	0.00044873	0	2	B2RYS8	B2RYS8 [171-186]	2211.17	61.8	115.3	0	0.0001973	2.24
[R].NWFSETLNK.[M]	1xTMT6plex [K9]; 1xTMT6plex [N-Term]	5.90531e-05	0	4	P19939	P19939 [70-78]	1596.88	61.6	194.1	0	2.352e-05	2.97
[K].GGDVSVCEWYR.[R]	1xCarbamidomethyl [C7]; 1xTMT6plex [N-Term]	0.000235645	0	6	D3ZD09	D3ZD09 [48-58]	1556.74	108.4	89	0	0.0001001	2.62
[K].NWETEITTQPDGGK.[A]	1xTMT6plex [K14]; 1xTMT6plex [N-Term]	3.24868e-05	0	2	D3ZUU6	D3ZUU6 [156-169]	2034.05	121	90.2	0	1.26e-05	3.06
[R].GGEFEMMPLGVNK.[S]	1xTMT6plex [K13]; 1xTMT6plex [N-Term]	1.47089e-05	0	4	Q03626	Q03626 [710-722]	1866.99	41.5	144.4	0	2.801e-05	2.94
[K].NVYGNIEDLVVHMK.[M]	1xTMT6plex [K14]; 1xTMT6plex [N-Term]	0.000199375	0	1	F1M9Q8	F1M9Q8 [310-323]	2089.15			0	8.407e-05	1.83
[R].NVVAECLGK.[L]	1xCarbamidomethyl [C6]; 1xTMT6plex [K9]; 1xTMT6plex [N-Term]	0.000361756	0	1	P97536	P97536 [949-957]	1447.83	122.9	103	0	0.000157	2.05
[K].NVTLPAVFK.[A]	1xTMT6plex [K9]; 1xTMT6plex [N-Term]	0.000124304	0	7	Q6P3V9	Q6P3V9 [21-29]	1446.91	109	92.6	3.209e-05	0.0002328	3.29
[K].NVTELNEPLSNEER.[N]	1xTMT6plex [N-Term]	3.75411e-06	0	5	P61983	P61983 [29-42]	1872.95	116.6	91.4	0	1.323e-06	4.05
[K].GGEIQPVSVK.[V]	1xTMT6plex [K10]; 1xTMT6plex [N-Term]	4.67769e-06	0	5	P26772	P26772 [57-66]	1471.89	97.8	98.4	0	1.659e-06	3.47
[K].GGELVYTDTEAR.[D]	1xTMT6plex [N-Term]	4.92318e-06	0	6	F7F9U6; Q6S395; Q6S3A0	F7F9U6 [2888-2899]; Q6S395 [2889-2900]; Q6S3A0 [3032-3043]	1539.79	91.1	98.7	0	1.755e-06	2.96
[K].NVTDVVNTCHDAGISK.[K]	1xCarbamidomethyl [C9]; 1xTMT6plex [K16]; 1xTMT6plex [N-Term]	5.74673e-08	0	1	Q6AYT3	Q6AYT3 [477-492]	2188.14	103.1	83.3	0	1.674e-08	3.52
[K].NVSIGIVGK.[D]	1xTMT6plex [K9]; 1xTMT6plex [N-Term]	6.08897e-05	0	3	P18420	P18420 [209-217]	1344.86	118.6	96.8	0	2.423e-05	3.03
[K].NVSEELGK.[F]	1xTMT6plex [K8]; 1xTMT6plex [N-Term]	0.000114582	0	2	D4ADT5	D4ADT5 [489-496]	1333.77	76.8	80.4	0	4.716e-05	2.99
[K].GGETSEMYLIQPDTSSKPYR.[V]	1xTMT6plex [K17]; 1xTMT6plex [N-Term]	4.56246e-07	0	2	P14480	P14480 [236-255]	2717.39	73.2	166.6	0	1.46e-07	3.53
[K].GGETVLVNAAAGAVGSVVGQIAK.[L]	1xTMT6plex [K23]; 1xTMT6plex [N-Term]	1.47551e-10	0	4	P97584	P97584 [141-163]	2526.47	90.9	117.6	0	3.291e-11	4.81
[K].GGFDPAEK.[I]	1xTMT6plex [K8]; 1xTMT6plex [N-Term]	0.000433299	0	5	C0KUC6	C0KUC6 [77-84]	1278.71	80.9	117.7	0	0.0001903	2.36
[K].GGFVLLDGETFEVK.[G]	1xTMT6plex [K14]; 1xTMT6plex [N-Term]	3.7757e-07	0	8	F1LRJ9	F1LRJ9 [185-198]	1969.1	58	137	0	1.197e-07	3.65
[K].NVQPWHAGQYEILLK.[N]	1xTMT6plex [K15]; 1xTMT6plex [N-Term]	4.65942e-08	0	2	D3ZFU9	D3ZFU9 [779-793]	2254.27	63.7	142.5	0	1.344e-08	3.54
[R].GGGDLPNSQEALQK.[L]	1xTMT6plex [K14]; 1xTMT6plex [N-Term]	1.85324e-06	0	6	Q6MG60	Q6MG60 [238-251]	1872.02	61.6	119.4	0	6.317e-07	2.83
[K].NVQLTENEIR.[G]	1xTMT6plex [N-Term]	7.31685e-05	0	2	P62138	P62138 [27-36]	1444.8	111.6	96.9	0	3.123e-05	2.7
[K].NVQGIIDILK.[I]	1xTMT6plex [K10]; 1xTMT6plex [N-Term]	5.1187e-05	0	4	F1LM33	F1LM33 [453-462]	1570.99	144.3	76.3	0	2.028e-05	3.06
[R].GGGEYGETWHK.[G]	1xTMT6plex [K11]; 1xTMT6plex [N-Term]	3.59824e-05	0	1	O70196	O70196 [506-516]	1678.86	101.1	89.7	0	1.403e-05	2.55
[K].NVQFVFDAVTDVIIK.[N]	1xTMT6plex [K15]; 1xTMT6plex [N-Term]	2.12897e-07	0	14	P08753; P04897; P10824	P08753 [331-345]; P04897 [332-346]; P10824 [331-345]	2166.26	71.5	127.6	0	6.57e-08	2.76
[R].NVQAEEMVEFSSGLK.[G]	1xTMT6plex [K15]; 1xTMT6plex [N-Term]	2.73701e-08	0	2	P15999	P15999 [89-103]	2126.12	73.1	96.1	0	7.733e-09	4.47
[R].GGGGGGGGGAPR.[G]	1xTMT6plex [N-Term]	1.32977e-07	0	3	D4A9L2	D4A9L2 [98-109]	1085.56	123.7	78	0	4.033e-08	3.5
[K].NVPILYTASQACLQHPDVAAYK.[A]	1xCarbamidomethyl [C12]; 1xTMT6plex [K22]; 1xTMT6plex [N-Term]	0.000453236	0	1	Q5U302	Q5U302 [217-238]	2917.56	86.6	132.3	1.78e-05	0.0001986	2.46
[K].NVIILNNIK.[I]	1xTMT6plex [K9]; 1xTMT6plex [N-Term]	2.68895e-05	0	2	O55006	O55006 [181-189]	1498.97	150	71.1	0	1.035e-05	2.65
[K].NVLLLGEDGAGK.[T]	1xTMT6plex [K12]; 1xTMT6plex [N-Term]	2.39069e-05	0	2	G3V7G0	G3V7G0 [69-80]	1643.97	99	112.1	0	9.149e-06	2.25
[R].GGIWDEDSEDGPCVCDFSCQSVPR.[S]	3xCarbamidomethyl [C13; C15; C19]; 1xTMT6plex [N-Term]	1.51031e-06	0	2	P25304	P25304 [586-609]	3001.26	74.7	110.7	0	2.99e-05	2.46
[R].NVLLDPQLVPGGGASEMAVAHALTEK.[S]	1xTMT6plex [K26]; 1xTMT6plex [N-Term]	9.19532e-07	0	1	Q6P502	Q6P502 [400-425]	3075.69	92.7	102.7	0	3.043e-07	3.34
[K].NVEDFTGPR.[E]	1xTMT6plex [N-Term]	0.000107789	0	2	D3ZF12	D3ZF12 [50-58]	1263.65	121.1	77.8	0	4.418e-05	2.83
[R].GGSEGGCPR.[G]	1xCarbamidomethyl [C7]; 1xTMT6plex [N-Term]	0.000395954	0	3	D4A9Y0	D4A9Y0 [85-93]	1105.53	147.2	45.1	0	0.0001984	2.39
[K].NVDLLSDMVQEHDEPILK.[H]	1xOxidation [M8]; 1xTMT6plex [K18]; 1xTMT6plex [N-Term]	1.87047e-05	0	1	G3V6H9	G3V6H9 [177-194]	2569.36	121	98.9	0	7.064e-06	2.54
[R].GGSFLFAESR.[I]	1xTMT6plex [N-Term]	8.1857e-05	0	1	P36372	P36372 [211-220]	1299.69	96.5	79.8	0	3.304e-05	2.81
[K].GGSFQLLQDGQALEYLCPSGFYPYPVQTR.[T]	1xCarbamidomethyl [C17]; 1xTMT6plex [N-Term]	5.48145e-06	0	4	G3V615	G3V615 [45-73]	3520.74	86.1	104.9	0	1.964e-06	3.42
[R].GGSFSGALTVTDGLLGGNEK.[I]	1xTMT6plex [K20]; 1xTMT6plex [N-Term]	2.45684e-07	0	9	Q63279	Q63279 [65-84]	2338.27	71	118.6	0	1.897e-07	3.69
[K].NVDLLSDMVQEHDEPILK.[H]	1xTMT6plex [K18]; 1xTMT6plex [N-Term]	2.2229e-11	0	5	G3V6H9	G3V6H9 [177-194]	2553.36	128.2	90.1	0	4.557e-12	5.52
[R].GGSGSHNWGTVK.[D]	1xTMT6plex [K12]; 1xTMT6plex [N-Term]	0.000330454	0	1	Q6AXS5	Q6AXS5 [217-228]	1644.89	99.4	93	0	0.0001425	2.22
[K].NVDILKDPETVK.[Q]	2xTMT6plex [K6; K12]; 1xTMT6plex [N-Term]	1.72516e-06	0	1	Q80U96	Q80U96 [675-686]	2058.24	125.9	102.1	0	5.861e-07	2.6
[R].GGSHDAPENTLAAIR.[Q]	1xTMT6plex [N-Term]	1.99083e-06	0	1	Q9JL55	Q9JL55 [72-86]	1737.91	101.3	113.7	0	6.811e-07	3.2
[K].NVDGTAFVIFGVQDEDKK.[I]	2xTMT6plex [K17; K18]; 1xTMT6plex [N-Term]	1.37122e-07	0	7	M0RBF1	M0RBF1 [264-281]	2669.48	131.5	109.8	0	1.282e-07	3.83
[K].GGSQGEEVGELPR.[G]	1xTMT6plex [N-Term]	2.77778e-07	0	3	P13233	P13233 [356-368]	1543.79	113.6	89.1	0	1.068e-06	2.69
[R].NVCTEAGMFAIR.[A]	1xCarbamidomethyl [C3]; 1xTMT6plex [N-Term]	1.45592e-05	0	3	G3V6W6	G3V6W6 [359-370]	1597.8	106.2	97.5	0	5.456e-06	2.18
[K].GGSSIAGLLLKPTNEK.[L]	2xTMT6plex [K11; K16]; 1xTMT6plex [N-Term]	2.43594e-10	0	3	F7F9U6; Q6S395; Q6S3A0	F7F9U6 [2691-2706]; Q6S395 [2692-2707]; Q6S3A0 [2835-2850]	2272.38	100	104.5	0	7.46e-11	4.2
[R].NVCGALLK.[F]	1xCarbamidomethyl [C3]; 1xTMT6plex [K8]; 1xTMT6plex [N-Term]	0.000435471	0	1	G3V9R9	G3V9R9 [222-229]	1332.81	101.2	129.4	0	0.0001905	2.47
[K].GGSVQVLEDQELTCQPEPLVVK.[G]	1xCarbamidomethyl [C14]; 1xTMT6plex [K22]; 1xTMT6plex [N-Term]	2.21916e-08	0	10	F1LRJ9	F1LRJ9 [382-403]	2883.55	63.2	141.8	0	6.2e-09	4.44
[R].GGTFTDVFAQCPGGHVR.[V]	1xCarbamidomethyl [C11]; 1xTMT6plex [N-Term]	7.06016e-05	0	1	P97608	P97608 [15-31]	2035	89.6	107.2	0	2.831e-05	2.56
[R].NVAQYNANHPDFPMQIEQLER.[Y]	1xTMT6plex [N-Term]	4.78014e-08	0	3	M0R9X8	M0R9X8 [2466-2486]	2743.35	93.8	116.4	0	1.386e-08	3.49
[K].GGTGSSYNLAIEEACTFGDPIV.[-]	1xCarbamidomethyl [C15]; 1xTMT6plex [N-Term]	2.27155e-05	0	2	Q9R1T3	Q9R1T3 [285-306]	2487.19	74	95.4	0	8.674e-06	2.28
[R].GGTLSTVQSGSELQAVLK.[L]	1xTMT6plex [K18]; 1xTMT6plex [N-Term]	2.04031e-05	0	2	Q642B4	Q642B4 [58-75]	2233.28	84.8	126.4	0	1.66e-05	3.44
[K].GGTLTQYEGK.[L]	1xTMT6plex [K10]; 1xTMT6plex [N-Term]	1.36228e-05	0	6	Q4V8I9	Q4V8I9 [292-301]	1511.85	110.5	88.7	0	5.087e-06	2.68
[R].NVANVTPLTAQQR.[Q]	1xTMT6plex [N-Term]	0.000399943	0	1	O35821	O35821 [556-568]	1640.93	143.3	93.6	0	0.0001745	1.32
[K].NVADDYIHTAACLHSLALEEPTVIK.[K]	1xCarbamidomethyl [C12]; 1xTMT6plex [K25]; 1xTMT6plex [N-Term]	4.51858e-08	0	2	B1H267	B1H267 [239-263]	3238.72	90	91.1	0	1.303e-08	4.69
[K].NVAADIAVQLCESVANKLEGK.[V]	1xCarbamidomethyl [C11]; 2xTMT6plex [K17; K21]; 1xTMT6plex [N-Term]	1.08308e-06	0	1	Q3KRC3	Q3KRC3 [351-371]	2916.64	158.5	81.7	0	3.595e-07	3.21
[K].GGVAMAETLK.[T]	1xTMT6plex [K10]; 1xTMT6plex [N-Term]	0.000304871	0	4	F1MAA5	F1MAA5 [252-261]	1434.84	110.8	90.9	0	0.0001313	1.95
[K].GGVCWGPCTGGFR.[Q]	2xCarbamidomethyl [C4; C8]; 1xTMT6plex [N-Term]	0.000128158	0	2	O88514	O88514 [35-47]	1639.77	167.2	44.5	0	9.103e-05	2.07
[K].NTYDNVQHIIVDEAQNFR.[T]	1xTMT6plex [N-Term]	6.29745e-07	0	1	F1LX81	F1LX81 [631-648]	2405.2	105.6	121.6	0	2.043e-07	3.19
[R].GGSDGYGSGR.[G]	1xTMT6plex [N-Term]	8.86542e-06	0	5	A7VJC2	A7VJC2 [229-238]	1141.54	50.4	106.9	0	3.237e-06	2.86
[K].NWRDPDQTDGPGLSYLSSHIANVER.[V]	1xTMT6plex [N-Term]	4.07914e-08	0	1	Q68FP1	Q68FP1 [393-417]	3056.5	80.5	118.4	0	1.171e-08	3.8
[R].NVEDLSGGELQR.[F]	1xTMT6plex [N-Term]	9.19532e-07	0	4	D3ZD23	D3ZD23 [213-224]	1545.81	111.7	96.5	0	4.061e-07	2.63
[K].NVEEAINFINDR.[E]	1xTMT6plex [N-Term]	0.000345758	0	4	A0A0G2JY43	A0A0G2JY43 [421-432]	1662.86	83.6	120.6	9.921e-05	0.0005547	2.85
[R].GGMFAGQLTK.[V]	1xTMT6plex [K10]; 1xTMT6plex [N-Term]	3.90475e-05	0	1	Q4FZU0	Q4FZU0 [105-114]	1467.84	110	100.9	0	1.528e-05	2.36
[R].GGNFGFGDSR.[G]	1xTMT6plex [N-Term]	3.74837e-05	0	4	A7VJC2	A7VJC2 [204-213]	1242.61	72.6	94.8	0	1.465e-05	2.97
[K].NVLFSHLDDNER.[S]	1xTMT6plex [N-Term]	0.000157063	0	2	P09456; P81377	P09456 [135-146]; P81377 [135-146]	1687.86	94.7	108.1	0	6.557e-05	3.35
[R].GGNIGDGGGAADR.[V]	1xTMT6plex [N-Term]	2.85135e-08	0	5	P46462	P46462 [587-599]	1345.67	125.7	75.7	0	8.046e-09	3.26
[K].GGNLGENQIKDEK.[I]	2xTMT6plex [K10; K13]; 1xTMT6plex [N-Term]	2.49048e-05	0	3	G3V9E3	G3V9E3 [193-205]	2089.19	33.2	120.6	0	9.53e-06	2.19
[K].GGNNLVSGYPK.[R]	1xTMT6plex [K11]; 1xTMT6plex [N-Term]	1.19976e-06	0	12	P20059	P20059 [331-341]	1563.89	134	103.8	0	1.847e-06	3.59
[K].NVIFEIGPTEEVGDFEVK.[A]	1xTMT6plex [K18]; 1xTMT6plex [N-Term]	7.31685e-05	0	1	G3V7Q7	G3V7Q7 [1587-1604]	2480.33	77.1	145.2	0	2.941e-05	2.95
[K].NVLEGSDEYLVCK.[I]	1xCarbamidomethyl [C12]; 1xTMT6plex [K13]; 1xTMT6plex [N-Term]	6.65745e-06	0	3	F1LM30	F1LM30 [103-115]	1984.05	96.5	139.9	0	2.402e-06	3.07
[R].NVLDTSWPTPPPALR.[E]	1xTMT6plex [N-Term]	2.09314e-05	0	5	Q63355	Q63355 [808-822]	1893.04	79.2	152.5	0	7.945e-06	3.74
[K].GGPGPLAGHPQVSR.[V]	1xTMT6plex [N-Term]	1.03494e-07	0	2	G3V699	G3V699 [812-825]	1558.87	96.5	65.9	0	3.092e-08	3.55
[K].GGPGSAVSPYPSFNPSSDVAALHK.[A]	1xTMT6plex [K24]; 1xTMT6plex [N-Term]	1.5459e-11	0	10	P07150	P07150 [30-53]	2800.47	89.7	75.3	0	6.577e-11	5.66
[K].GGPLADSYR.[L]	1xTMT6plex [N-Term]	0.000218414	0	4	B0BNN3	B0BNN3 [82-90]	1164.62	65.4	161	0	9.266e-05	2.55
[K].NVLCSACSGQGGK.[S]	2xCarbamidomethyl [C4; C7]; 1xTMT6plex [K13]; 1xTMT6plex [N-Term]	1.11027e-05	0	3	Q5M9H7	Q5M9H7 [140-152]	1795.92	109.5	100.5	0	4.098e-06	3.66
[R].GGPNIITLADIVK.[D]	1xTMT6plex [K13]; 1xTMT6plex [N-Term]	7.29947e-06	0	3	P19139	P19139 [90-102]	1769.09	84.8	94.8	0	2.639e-06	2.67
[R].GGPNIITLADIVKDPVSR.[T]	1xTMT6plex [K13]; 1xTMT6plex [N-Term]	1.27466e-05	0	1	P19139	P19139 [90-107]	2323.37	95.2	85.2	0	4.734e-06	2.82
[R].GGPNYQEGLR.[V]	1xTMT6plex [N-Term]	0.000134846	0	1	G3V888	G3V888 [380-389]	1319.69	101.7	100	0	5.583e-05	2.64
[K].NVHLAPGWLMQLEK.[K]	1xTMT6plex [K14]; 1xTMT6plex [N-Term]	2.73383e-06	0	2	M0R9X8	M0R9X8 [4096-4109]	2094.19	100.5	108.2	0	2.543e-06	3.42
[K].NVGQFSGFPFEK.[G]	1xTMT6plex [K12]; 1xTMT6plex [N-Term]	2.40294e-05	0	3	Q6AXS3	Q6AXS3 [128-139]	1814.98	108.5	97.2	0	9.209e-06	2.85
[K].NVGLDIEAEVPAVK.[D]	1xTMT6plex [K14]; 1xTMT6plex [N-Term]	2.706e-06	0	2	D4ACB8	D4ACB8 [477-490]	1912.12	103.8	97.8	0	9.386e-07	2.67
[K].NVFDEAILAALEPPEPK.[K]	1xTMT6plex [K17]; 1xTMT6plex [N-Term]	9.50336e-11	0	20	Q8CFN2	Q8CFN2 [167-183]	2311.29	97.1	107.5	0	2.079e-11	5.6
[R].GGQLQEQLTQQLSQALSSAVAGR.[L]	1xTMT6plex [N-Term]	0.000307959	0	1	Q3ZAV8	Q3ZAV8 [1022-1044]	2599.4			0	0.0001326	2.01
[R].NVETMNYADIER.[T]	1xTMT6plex [N-Term]	1.04024e-07	0	4	G3V6P2	G3V6P2 [335-346]	1683.82	83.8	102.5	0	5.766e-05	3.15
[R].GGQTQCEELVAYLR.[C]	1xCarbamidomethyl [C6]; 1xTMT6plex [N-Term]	0.000108893	0	1	A0A0G2JVZ6	A0A0G2JVZ6 [563-576]	1852.94	73.3	113.6	0	4.464e-05	1.99
[R].GGQVIQIPVADITVGDIAQVK.[Y]	1xTMT6plex [K21]; 1xTMT6plex [N-Term]	8.31188e-05	0	2	P11505	P11505 [199-219]	2579.52	53.7	120.4	0	3.546e-05	2.19
[R].NVESGEDELASR.[L]	1xTMT6plex [N-Term]	6.15144e-05	0	2	G3V9N1	G3V9N1 [76-87]	1534.75	99.7	116.7	0	2.459e-05	2.55
[R].NVEGQDMLYQSLK.[L]	1xTMT6plex [K13]; 1xTMT6plex [N-Term]	0.000128812	0	5	P62944	P62944 [880-892]	1983.06	69.5	111.5	0	5.314e-05	2.35
[R].NVEELVIVLK.[K]	1xTMT6plex [K10]; 1xTMT6plex [N-Term]	0.000174739	0	4	P23514	P23514 [352-361]	1614.02	123.6	82.7	0	7.329e-05	2.06
[R].GGSASVWSER.[L]	1xTMT6plex [N-Term]	1.56397e-05	0	1	Q3T1L0	Q3T1L0 [425-434]	1264.65	135.8	83.9	0	5.86e-06	2.91
[R].GGVIAGSLAPPELIR.[A]	1xTMT6plex [N-Term]	8.05015e-07	0	3	Q499N5	Q499N5 [379-393]	1679.01	94.1	106.5	0	2.644e-07	3.4
[R].GGDLAAIYTPDAQHCQK.[M]	1xCarbamidomethyl [C15]; 1xTMT6plex [K17]; 1xTMT6plex [N-Term]	6.74329e-05	0	1	P14272	P14272 [33-49]	2303.19	93	108.5	0	2.709e-05	3.1
[K].NWYQGAICGK.[K]	1xCarbamidomethyl [C8]; 1xTMT6plex [K10]; 1xTMT6plex [N-Term]	7.13257e-05	0	4	A0A097BW25	A0A097BW25 [64-73]	1654.88	99.6	124.5	0	0.0001187	3.33
[R].GFGFITFTNPEHASDAMR.[A]	1xTMT6plex [N-Term]	5.23823e-07	0	2	G3V6P6	G3V6P6 [48-65]	2227.08	99	84.3	0	2.944e-07	3.23
[K].GFGFVCFSSPEEATK.[A]	1xCarbamidomethyl [C6]; 1xTMT6plex [K15]; 1xTMT6plex [N-Term]	1.11114e-06	0	4	G3V9N0; Q9EPH8	G3V9N0 [334-348]; Q9EPH8 [334-348]	2121.07	101.8	77	0	6.239e-07	3.53
[K].GFGFVDFNSEEDAK.[A]	1xTMT6plex [K14]; 1xTMT6plex [N-Term]	2.91808e-05	0	6	Q5U328	Q5U328 [615-628]	2020.01	115.7	81.9	0	1.128e-05	3.17
[K].QAGGFLGPPPPSGK.[F]	1xTMT6plex [K14]; 1xTMT6plex [N-Term]	1.21831e-06	0	1	Q5I0H4	Q5I0H4 [173-186]	1768.02	107.7	97.5	0	4.081e-07	3.58
[R].QAGEVTYADAHK.[EG]	1xTMT6plex [K12]; 1xTMT6plex [N-Term]	9.09505e-06	0	1	G3V6S8; G3V798	G3V6S8 [132-143]; G3V798 [126-137]	1747.94	70	106.7	0	3.327e-06	3.16
[K].QAFTDVATGSLGQGLGAACGMAYTGK.[Y]	1xCarbamidomethyl [C19]; 1xOxidation [M21]; 1xTMT6plex [K26]; 1xTMT6plex [N-Term]	0.000424714	0	2	G3V826	G3V826 [147-172]	3006.51	127.7	84.4	1.78e-05	0.000213	1.96
[R].GFGFVTFDDHDPVDK.[I]	1xTMT6plex [K15]; 1xTMT6plex [N-Term]	1.12832e-06	0	14	A7VJC2	A7VJC2 [154-168]	2154.09	83.6	86.7	0	3.754e-07	3.75
[K].QAFTDVATGSLGQGLGAACGMAYTGK.[Y]	1xCarbamidomethyl [C19]; 1xTMT6plex [K26]; 1xTMT6plex [N-Term]	1.45803e-07	0	7	G3V826	G3V826 [147-172]	2990.51	142.6	86.1	0	6.987e-07	3.76
[R].GFGFVTFENIDDAK.[D]	1xTMT6plex [K14]; 1xTMT6plex [N-Term]	1.19268e-05	0	3	P60825	P60825 [48-61]	2018.06	75	108.8	0	4.409e-06	2.72
[R].GFGFVTYATVEEVDAAMNARPHK.[V]	1xTMT6plex [K23]; 1xTMT6plex [N-Term]	2.24844e-05	0	3	P04256	P04256 [56-78]	2968.54	97.1	74.2	0	3.802e-05	3.26
[K].QAFDDAIAELDTLNEDSYK.[D]	1xTMT6plex [K19]; 1xTMT6plex [N-Term]	5.10884e-08	0	3	P68511	P68511 [199-217]	2616.31	106	101.7	0	1.482e-08	3.14
[K].QAESASEAAK.[K]	1xTMT6plex [K10]; 1xTMT6plex [N-Term]	9.19532e-07	0	3	Q6AY58	Q6AY58 [139-148]	1449.79	87.5	90.7	0	4.948e-07	2.82
[R].QAGGQLASPR.[S]	1xTMT6plex [N-Term]	3.15058e-05	0	3	P35248	P35248 [282-291]	1213.69	117.8	70.7	0	1.868e-05	2.67
[R].GFGHIGIAVPDVYEACK.[R]	1xCarbamidomethyl [C16]; 1xTMT6plex [K17]; 1xTMT6plex [N-Term]	4.98262e-09	0	4	Q6P7Q4	Q6P7Q4 [124-140]	2291.23	97.2	103.3	0	1.306e-09	4.74
[K].GFGNIATNEDTKK.[Y]	2xTMT6plex [K12; K13]; 1xTMT6plex [N-Term]	2.60198e-09	0	4	P14480	P14480 [290-302]	2082.18	85.9	163.3	0	1.862e-09	3.55
[K].GFGSDKESILELITSR.[S]	1xTMT6plex [K6]; 1xTMT6plex [N-Term]	1.12384e-08	0	3	Q6IMZ3	Q6IMZ3 [35-50]	2210.24	85.8	100.2	0	3.053e-09	3.86
[K].GFGTDEQAIIDCLGSR.[S]	1xCarbamidomethyl [C12]; 1xTMT6plex [N-Term]	4.92318e-06	0	6	Q5XI77	Q5XI77 [213-228]	1967.97	101.4	92	0	1.753e-06	4.22
[K].GFGTDEQAIVDVVSNR.[S]	1xTMT6plex [N-Term]	1.43663e-08	0	6	Q6IRJ7	Q6IRJ7 [175-190]	1936	108.3	102.8	0	4.342e-09	4.6
[K].GFGVDTETPNLEGTLTGPK.[L]	1xTMT6plex [K19]; 1xTMT6plex [N-Term]	1.87445e-08	0	6	A0A0G2JUA5	A0A0G2JUA5 [540-558]	2391.28	46.9	133.8	0	5.206e-09	3.81
[R].GFKDQIYEIFQK.[L]	2xTMT6plex [K3; K12]; 1xTMT6plex [N-Term]	1.76817e-05	0	3	Q5RKI1	Q5RKI1 [192-203]	2203.27	86.4	99.8	0	6.656e-06	3.12
[R].QAEMQQEACGK.[A]	1xCarbamidomethyl [C9]; 1xTMT6plex [K11]; 1xTMT6plex [N-Term]	2.8335e-06	0	2	A0A0G2JZ75	A0A0G2JZ75 [191-201]	1737.87	47	149.3	0	9.834e-07	2.7
[K].QAEMLDDLMDK.[R]	1xTMT6plex [K11]; 1xTMT6plex [N-Term]	0.000172098	0	4	P29410	P29410 [107-117]	1766.91	118.7	87.6	3.209e-05	0.0002713	2.5
[K].GFLGCFPDIIGAHK.[G]	1xCarbamidomethyl [C5]; 1xTMT6plex [K14]; 1xTMT6plex [N-Term]	6.66197e-07	0	4	M0R9L3	M0R9L3 [496-509]	1990.1	102.4	92.9	0	2.165e-07	3.66
[K].GFIGPGIDVPAPDMSTGER.[E]	1xTMT6plex [N-Term]	1.23715e-06	0	8	P10860	P10860 [213-231]	2145.08	92.1	100.3	0	3.713e-06	3.29
[R].QAEMEGAVQSIQGELSK.[L]	1xOxidation [M4]; 1xTMT6plex [K17]; 1xTMT6plex [N-Term]	2.17299e-07	0	1	G3V8L9	G3V8L9 [81-97]	2279.2	71.5	136.2	0	6.738e-08	3.42
[R].QAEMEGAVQSIQGELSK.[L]	1xTMT6plex [K17]; 1xTMT6plex [N-Term]	6.11399e-09	0	12	G3V8L9	G3V8L9 [81-97]	2263.2	59.6	140.3	0	1.61e-09	4.12
[K].GFGNIATNEDTK.[K]	1xTMT6plex [K12]; 1xTMT6plex [N-Term]	1.59629e-05	0	8	P14480	P14480 [290-301]	1724.92	102.3	140.8	0	2.726e-05	2.99
[K].GFGFGQGAGALVHSE.[-]	1xTMT6plex [N-Term]	1.80644e-06	0	3	P47875	P47875 [179-193]	1662.84	62.8	132.8	0	0.0001004	2.47
[K].QAGPASVPLR.[T]	1xTMT6plex [N-Term]	1.96859e-05	0	5	A0A0H2UHM5	A0A0H2UHM5 [136-145]	1224.73	119.3	80.9	0	7.48e-06	3.02
[K].GFFVQPTVFSNVTDEMR.[I]	1xTMT6plex [N-Term]	7.69976e-05	0	7	A0A0H2UHP1	A0A0H2UHP1 [399-415]	2203.11	70.9	137.7	0	3.103e-05	2.65
[R].GFAFVTFESPADAK.[D]	1xTMT6plex [K14]; 1xTMT6plex [N-Term]	4.01224e-06	0	6	Q4V898; A0A0G2K8K9	Q4V898 [50-63]; A0A0G2K8K9 [50-63]	1945.05	75.5	105.4	0	3.491e-06	3.38
[R].GFAFVYFENVDDAK.[E]	1xTMT6plex [K14]; 1xTMT6plex [N-Term]	2.56805e-05	0	1	P62997	P62997 [160-173]	2080.08	104.4	78.7	0	9.828e-06	3.05
[K].GFALVGVGSEASSK.[K]	1xTMT6plex [K14]; 1xTMT6plex [N-Term]	1.08779e-05	0	2	D3ZPL1	D3ZPL1 [125-138]	1767.01	112	90.7	0	4.021e-06	2.73
[R].GFCFLEYEDHK.[TS]	1xCarbamidomethyl [C3]; 1xTMT6plex [K11]; 1xTMT6plex [N-Term]	1.84199e-05	0	3	Q566E4; M0R735	Q566E4 [290-300]; M0R735 [287-297]	1902.95	108.8	87.3	0	9.631e-06	3.23
[K].QALHEAVEMDEAIGK.[A]	1xTMT6plex [K15]; 1xTMT6plex [N-Term]	8.82019e-06	0	1	P08289	P08289 [347-361]	2099.12	91.2	89.8	0	3.218e-06	2.96
[R].GFCFITFKEEEPVKK.[I]	1xCarbamidomethyl [C3]; 3xTMT6plex [K8; K14; K15]; 1xTMT6plex [N-Term]	6.27832e-05	0	2	Q9JJ54	Q9JJ54 [222-236]	2775.59	107	86.7	0	2.506e-05	3.06
[R].GFDQDMANK.[I]	1xTMT6plex [K9]; 1xTMT6plex [N-Term]	0.000105079	0	2	O89049	O89049 [227-235]	1483.76	122.7	90.3	0	4.291e-05	2.57
[K].GFDQTINLILDESHER.[V]	1xTMT6plex [N-Term]	3.49682e-07	0	3	B2RZB6	B2RZB6 [29-44]	2116.09	95.5	107.1	0	1.103e-07	3.07
[K].GFDVFNALDLMENK.[T]	1xTMT6plex [K14]; 1xTMT6plex [N-Term]	5.12881e-06	0	3	Q8K1Q0	Q8K1Q0 [446-459]	2071.09	130.6	65.7	0	1.833e-06	2.47
[K].QALAHGLK.[C]	1xTMT6plex [K8]; 1xTMT6plex [N-Term]	0.000232094	0	3	Q9ER34	Q9ER34 [402-409]	1295.82	117.3	81.2	0	9.872e-05	3
[R].GFEALEALEEAMK.[N]	1xTMT6plex [K13]; 1xTMT6plex [N-Term]	3.47182e-05	0	6	Q5U2U3	Q5U2U3 [222-234]	1896.02	115.7	79.5	0	1.351e-05	2.46
[K].GFEDDQIEALLHK.[I]	1xTMT6plex [K13]; 1xTMT6plex [N-Term]	0.000291346	0	1	A0A0G2K6D5	A0A0G2K6D5 [418-430]	1973.07	106.2	79.5	0	0.0001251	2.74
[K].GFEKPTENSSAVLLQWHEK.[A]	2xTMT6plex [K4; K19]; 1xTMT6plex [N-Term]	6.83457e-07	0	1	A1L108	A1L108 [115-133]	2887.59	108.9	88.6	0	2.229e-07	3.64
[K].GFELPDTPQGLIGEAR.[K]	1xTMT6plex [N-Term]	5.61142e-05	0	3	M0RBA8	M0RBA8 [287-302]	1929.03	61.8	115.2	0	2.232e-05	3.14
[K].GFEPGVTNILK.[T]	1xTMT6plex [K11]; 1xTMT6plex [N-Term]	2.3948e-07	0	9	A0A097BW25	A0A097BW25 [578-588]	1632.97	84.7	110.2	0	7.435e-08	3.42
[K].GFESPSDNSSAMLLQWHEK.[A]	1xTMT6plex [K19]; 1xTMT6plex [N-Term]	9.73863e-09	0	5	Q4KLF8	Q4KLF8 [113-131]	2621.31	125.8	78.5	0	2.624e-09	4.61
[R].GFEVVYMTEPIDEYCVQQLK.[E]	1xCarbamidomethyl [C15]; 1xTMT6plex [K20]; 1xTMT6plex [N-Term]	4.44725e-07	0	6	P34058	P34058 [507-526]	2906.47	77.3	85	0	1.419e-07	3.15
[R].QAHLCVLASNCDEPMYVK.[L]	2xCarbamidomethyl [C5; C11]; 1xTMT6plex [K18]; 1xTMT6plex [N-Term]	6.20506e-08	0	5	Q6PDW1	Q6PDW1 [46-63]	2593.3	125.4	75.9	0	1.815e-08	4.06
[R].QAGVFQSAK.[-]	1xTMT6plex [K9]; 1xTMT6plex [N-Term]	8.70218e-05	0	4	P11951	P11951 [68-76]	1393.82	80.4	78.5	0	3.528e-05	3.18
[K].GFFADFEIPYLQK.[D]	1xTMT6plex [K13]; 1xTMT6plex [N-Term]	0.000186655	0	1	Q63072	Q63072 [205-217]	2033.11	61.2	146.5	0	7.836e-05	2.56
[K].GFFDPNTEENLTYLQLMER.[C]	1xTMT6plex [N-Term]	7.96257e-06	0	3	F7F9U6; Q6S395; Q6S3A0	F7F9U6 [4086-4104]; Q6S395 [4087-4105]; Q6S3A0 [4230-4248]	2546.24			0	2.891e-06	2.28
[K].GFFDPNTHENLTYLQLLER.[C]	1xTMT6plex [N-Term]	2.87731e-06	0	4	F7F9U6; Q6S395; Q6S3A0	F7F9U6 [2849-2867]; [3508-3526]; Q6S395 [2850-2868]; [3509-3527]; Q6S3A0 [2993-3011]; [3652-3670]	2536.3	88.8	97.2	0	1e-06	2.88
[K].GFFEGSIASK.[G]	1xTMT6plex [K10]; 1xTMT6plex [N-Term]	1.80644e-06	0	4	G3V6T1	G3V6T1 [816-825]	1500.85	120.2	74.7	0	8.518e-07	3.56
[K].GFFELFPSVSR.[N]	1xTMT6plex [N-Term]	0.000228597	0	2	Q4V8H5	Q4V8H5 [460-470]	1514.82	112.5	85.3	0	9.711e-05	2.17
[R].GFFICDQPYEPVSPYSCK.[E]	2xCarbamidomethyl [C5; C17]; 1xTMT6plex [K18]; 1xTMT6plex [N-Term]	1.76817e-05	0	2	A0A0G2JZI2	A0A0G2JZI2 [676-693]	2652.29	109.6	95	0	6.654e-06	2.7
[K].QAGVFEPTIVK.[V]	1xTMT6plex [K11]; 1xTMT6plex [N-Term]	0.00017742	0	4	P28480	P28480 [500-510]	1646.99	122.8	99.3	0	9.435e-05	2.98
[K].QAGPASVPLRTEDEFK.[K]	1xTMT6plex [K16]; 1xTMT6plex [N-Term]	1.911e-06	0	3	A0A0H2UHM5	A0A0H2UHM5 [136-151]	2203.21	118.2	88.7	0	6.519e-07	2.99
[K].QAEILQESR.[M]	1xTMT6plex [N-Term]	0.000311078	0	3	Q6PEC1	Q6PEC1 [53-61]	1302.72	90	100.2	0	0.0001342	2.53
[R].QAELAAQK.[A]	1xTMT6plex [K8]; 1xTMT6plex [N-Term]	0.000134162	0	2	Q5BJT0	Q5BJT0 [179-186]	1316.79	118.2	81.9	0	5.557e-05	2.39
[K].QAEETYENIPGR.[S]	1xTMT6plex [N-Term]	0.000344024	0	1	D4A781	D4A781 [28-39]	1635.82	148.2	95.3	0	0.0001489	1.64
[R].GFLWDEGFHQLVVQR.[W]	1xTMT6plex [N-Term]	0.000228597	0	1	A0A0G2K8S6	A0A0G2K8S6 [444-458]	2060.09	119.6	81.1	0	9.695e-05	2.01
[K].NYTDDAIETDDLTIK.[L]	1xTMT6plex [K15]; 1xTMT6plex [N-Term]	1.98882e-05	0	3	A0A0G2K0W9	A0A0G2K0W9 [175-189]	2185.13	120.9	94.6	0	7.533e-06	2.43
[R].NYQLELALPAK.[K]	1xTMT6plex [K11]; 1xTMT6plex [N-Term]	5.96591e-05	0	2	D4ADT5	D4ADT5 [246-256]	1718.03	96.7	81.4	0	2.373e-05	2.78
[R].NYNPGDQSTDYGIFQINSR.[Y]	1xTMT6plex [N-Term]	8.74666e-09	0	10	F1M8E9	F1M8E9 [62-80]	2418.15	117.8	85.2	0	2.345e-09	4.23
[R].GFVVAAIEHR.[D]	1xTMT6plex [N-Term]	6.37518e-05	0	2	P83006	P83006 [127-136]	1327.77	116.9	102.7	0	5.922e-05	3.03
[R].NYIQSLAQMPK.[M]	1xTMT6plex [K11]; 1xTMT6plex [N-Term]	3.56166e-05	0	1	G3V617	G3V617 [257-267]	1750.99	125.8	99.4	0	1.39e-05	2.49
[R].GFYDGVMLVDGFK.[G]	1xTMT6plex [K13]; 1xTMT6plex [N-Term]	0.000107242	0	3	Q5PPJ6	Q5PPJ6 [473-485]	1906.02	129.2	90.3	0	4.398e-05	2.74
[K].GFYIYQSGSK.[N]	1xTMT6plex [K10]; 1xTMT6plex [N-Term]	0.000251658	0	4	Q64428	Q64428 [635-644]	1607.88	82.8	98.6	0.0006425	0.003356	2.62
[K].GFYPPDIYTEWK.[M]	1xTMT6plex [K12]; 1xTMT6plex [N-Term]	0.000201407	0	9	P20760	P20760 [246-257]	1974.04	193.7	90.3	9.158e-05	0.0004477	2.86
[K].GFYYLMQELPQER.[L]	1xTMT6plex [N-Term]	1.07123e-05	0	4	P15650	P15650 [280-292]	1902.96	106.5	106.4	0	3.946e-06	3.09
[R].NYIMDFQVGK.[E]	1xTMT6plex [K10]; 1xTMT6plex [N-Term]	4.79886e-06	0	4	P02696	P02696 [60-69]	1672.91	130.7	95	0	1.706e-06	2.71
[R].NYGILADATEQVGQHK.[D]	1xTMT6plex [K16]; 1xTMT6plex [N-Term]	0.000408039	0	1	B1WC49	B1WC49 [10-25]	2202.19	100	99.8	0	0.0001781	1.89
[K].GGAADVDGR.[L]	1xTMT6plex [N-Term]	0.000214034	0	1	O35889	O35889 [1050-1058]	1046.54	63.6	119.1	0	9.045e-05	2.54
[R].GGAEDELQALR.[A]	1xTMT6plex [N-Term]	7.08374e-07	0	2	F7F9U6; Q6S395; Q6S3A0	F7F9U6 [1466-1476]; Q6S395 [1467-1477]; Q6S3A0 [1610-1620]	1387.74	99.7	95.1	0	2.308e-07	3.64
[R].GGAEQFMEETER.[S]	1xTMT6plex [N-Term]	2.99361e-05	0	4	D4AC23	D4AC23 [376-387]	1612.75	102.9	88.1	0	1.159e-05	2.37
[R].GGAESHTFK.[-]	1xTMT6plex [K9]; 1xTMT6plex [N-Term]	0.000239248	0	5	P63255	P63255 [69-77]	1391.77	62.1	94.8	0.000965	0.006979	2.41
[R].GGAEVHIFAPDVPQMHVIDHTK.[G]	1xTMT6plex [K22]; 1xTMT6plex [N-Term]	2.19657e-08	0	4	P56571	P56571 [71-92]	2856.52	100.8	96.5	0	6.132e-09	5.09
[K].NYGADEEAAGALLK.[K]	1xTMT6plex [K14]; 1xTMT6plex [N-Term]	6.10302e-06	0	1	D4A678	D4A678 [924-937]	1880.02	70.5	169.9	0	2.192e-06	3.36
[R].GGAGVGSMTK.[I]	1xTMT6plex [K10]; 1xTMT6plex [N-Term]	6.20154e-07	0	5	A0A0H2UI38	A0A0H2UI38 [80-89]	1322.75	128.3	75.7	0	2.017e-07	3.76
[R].NYELMESEK.[T]	1xTMT6plex [K9]; 1xTMT6plex [N-Term]	7.97962e-05	0	2	B5DEH2	B5DEH2 [182-190]	1600.83	85.5	119.1	0	3.221e-05	2.64
[R].NYDSMKDFEEMR.[Q]	1xTMT6plex [K6]; 1xTMT6plex [N-Term]	0.000107242	0	3	P11951	P11951 [56-67]	2022.97	100.4	88.2	0	4.396e-05	2.76
[R].NYDIPAEMTGLWR.[Y]	1xTMT6plex [N-Term]	2.06128e-05	0	9	Q9EPT8	Q9EPT8 [204-216]	1794.9	63.6	150.1	0	1.291e-05	3.06
[K].NYAGVFMDAGLTFK.[T]	1xOxidation [M7]; 1xTMT6plex [K14]; 1xTMT6plex [N-Term]	0.000420484	0	2	M0RBF1	M0RBF1 [633-646]	2008.06	152	83.2	0	0.0001835	2.87
[K].NYAGVFMDAGLTFK.[T]	1xTMT6plex [K14]; 1xTMT6plex [N-Term]	0.000395954	0	2	M0RBF1	M0RBF1 [633-646]	1992.07	114.2	106.1	0	0.0001725	2.65
[K].GGCEAIVDTGTSLLVGPVDEVK.[E]	1xCarbamidomethyl [C3]; 1xTMT6plex [K22]; 1xTMT6plex [N-Term]	2.17665e-10	0	12	P24268	P24268 [283-304]	2674.44	157.9	56	0	2.706e-10	5.21
[R].GGCVALATGSAMGLWEVK.[N]	1xCarbamidomethyl [C3]; 1xTMT6plex [K18]; 1xTMT6plex [N-Term]	1.95855e-05	0	1	F1LMA7	F1LMA7 [650-667]	2265.21	120.6	108.5	0	7.406e-06	2.56
[K].GGDEYDNHCGK.[E]	1xCarbamidomethyl [C9]; 1xTMT6plex [K11]; 1xTMT6plex [N-Term]	6.08897e-05	0	5	Q6AY20	Q6AY20 [125-135]	1709.8	105.2	84.2	0	5.308e-05	3.01
[K].GGDFLEGSIITGAQLSQVNAR.[I]	1xTMT6plex [N-Term]	0.000382295	0	1	P07872	P07872 [571-591]	2362.26			0	0.0001668	2.34
[K].GFVEFAAKPPAR.[K]	1xTMT6plex [K8]; 1xTMT6plex [N-Term]	2.64803e-05	0	1	Q4KLH4	Q4KLH4 [198-209]	1748.03	91	88.4	0	1.018e-05	2.82
[R].GGDGSPGGAGATAAR.[S]	1xTMT6plex [N-Term]	4.68067e-07	0	3	Q5XIU9	Q5XIU9 [20-34]	1430.72	113.8	83	0	1.5e-07	2.97
[K].NYTDNELEK.[I]	1xTMT6plex [K9]; 1xTMT6plex [N-Term]	7.80132e-06	0	5	P10860	P10860 [192-200]	1583.83	113.8	103	7.845e-05	0.0004058	3.17
[K].NYTDVYDKNNLLTNK.[T]	2xTMT6plex [K8; K15]; 1xTMT6plex [N-Term]	2.01248e-07	0	4	Q9JKB7	Q9JKB7 [260-274]	2502.38	122.6	89.4	0	1.62e-07	3.67
[K].QAEENLHDQVQEQK.[A]	1xTMT6plex [K14]; 1xTMT6plex [N-Term]	3.40642e-06	0	2	A0A0G2K051	A0A0G2K051 [631-644]	2154.12	107	103.8	0	1.195e-06	3.43
[K].GFNASGCEGQDVVYLLR.[E]	1xCarbamidomethyl [C7]; 1xTMT6plex [N-Term]	9.24248e-07	0	3	A0A0G2JTY2	A0A0G2JTY2 [668-684]	2114.05	137.6	65.7	0	3.048e-07	3.64
[R].GFNCESKPEPEETCFDK.[Y]	2xCarbamidomethyl [C4; C14]; 2xTMT6plex [K7; K17]; 1xTMT6plex [N-Term]	5.35941e-05	0	4	A0A096P6L8	A0A096P6L8 [85-101]	2761.34	141.8	74.4	0	2.283e-05	3
[K].GFNEGLWEIENNPGVK.[F]	1xTMT6plex [K16]; 1xTMT6plex [N-Term]	1.59773e-06	0	2	Q923W4	Q923W4 [80-95]	2261.2	100.8	101.2	0	5.414e-07	2.69
[R].QAEEAEEQANTNLSK.[F]	1xTMT6plex [K15]; 1xTMT6plex [N-Term]	2.19533e-07	0	4	G3V885	G3V885 [1883-1897]	2120.09	42.4	46.8	0	6.807e-08	2.69
[K].QAEAFLNNQEYVLAHTEMPTTLEGAEAAIK.[K]	1xTMT6plex [K30]; 1xTMT6plex [N-Term]	5.78596e-05	0	3	A0A0G2K8W9	A0A0G2K8W9 [1180-1209]	3747.93	60.8	103.9	0	2.303e-05	2.57
[K].GFPIKDDFLEQSEK.[L]	2xTMT6plex [K5; K14]; 1xTMT6plex [N-Term]	0.000328795	0	6	F7FHF3	F7FHF3 [234-247]	2340.31	107.3	104.2	0	0.0001421	2.65
[K].QADYVPSDQDLLR.[C]	1xTMT6plex [N-Term]	0.000210806	0	2	P63095	P63095 [187-199]	1748.9	83	126.1	0	8.919e-05	2.5
[K].GFPTIYFSPANK.[K]	1xTMT6plex [K12]; 1xTMT6plex [N-Term]	8.34364e-07	0	5	A0A0H2UHM5	A0A0H2UHM5 [454-465]	1800.01	72.1	70.7	0	2.737e-07	3.36
[R].QADVMIVAGTLTNK.[M]	1xTMT6plex [K14]; 1xTMT6plex [N-Term]	1.64602e-05	0	2	Q5RJN0	Q5RJN0 [121-134]	1919.1	91.3	101.8	0	6.19e-06	2.64
[K].QADNPHVALYR.[S]	1xTMT6plex [N-Term]	2.63453e-05	0	4	Q6P136	Q6P136 [107-117]	1512.81	97.6	80.8	0	1.01e-05	3.25
[K].QADLYISEGLHPR.[I]	1xTMT6plex [N-Term]	5.22432e-05	0	1	Q3MHS9	Q3MHS9 [105-117]	1727.93	97.5	95.3	0	2.073e-05	2.75
[K].QADLEKEELAEELASSLSGR.[N]	1xTMT6plex [K6]; 1xTMT6plex [N-Term]	5.11171e-09	0	3	A0A0G2K6S9; E9PTU4	A0A0G2K6S9 [1712-1731]; E9PTU4 [1705-1724]	2633.4	62	135.6	0	1.34e-09	4.16
[K].GFSEGLWEIENNPTVK.[A]	1xTMT6plex [K16]; 1xTMT6plex [N-Term]	3.7757e-07	0	6	F1LPC7	F1LPC7 [81-96]	2278.21	86.8	98.9	0	2.367e-06	3.02
[R].QADFEAHNILR.[E]	1xTMT6plex [N-Term]	2.28319e-05	0	2	Q4V7C6	Q4V7C6 [590-600]	1542.82	95.4	82.8	0	8.715e-06	3.61
[K].QACVLMIK.[A]	1xCarbamidomethyl [C3]; 1xTMT6plex [K8]; 1xTMT6plex [N-Term]	9.93523e-05	0	3	G3V6P7; Q62812	G3V6P7 [738-745]; Q62812 [738-745]	1420.84	95.5	116	0	4.046e-05	3.06
[K].QACILMIK.[A]	1xCarbamidomethyl [C3]; 1xTMT6plex [K8]; 1xTMT6plex [N-Term]	0.00010834	0	4	A0A0G2K6S9; E9PTU4	A0A0G2K6S9 [752-759]; E9PTU4 [745-752]	1434.86	73.1	133.3	0	4.426e-05	2.79
[R].GFSLDQSGASCEDVDECEGNHR.[C]	2xCarbamidomethyl [C11; C17]; 1xTMT6plex [N-Term]	1.71243e-11	0	3	G3V9M6	G3V9M6 [2556-2577]	2698.13	87.6	84.1	0	3.467e-12	5.78
[R].QAASSLQQASLK.[L]	1xTMT6plex [K12]; 1xTMT6plex [N-Term]	1.19976e-06	0	4	F1M953	F1M953 [635-646]	1689.99	138.3	74	0	1.789e-05	3.29
[K].GFSLLSAEDKEALKK.[Q]	3xTMT6plex [K10; K14; K15]; 1xTMT6plex [N-Term]	1.08863e-06	0	1	P27008	P27008 [183-197]	2552.55	141.5	72.4	0	3.623e-07	3.45
[R].QAAPCVLFFDELDSIAK.[A]	1xCarbamidomethyl [C5]; 1xTMT6plex [K17]; 1xTMT6plex [N-Term]	9.99094e-09	0	5	P46462	P46462 [568-584]	2382.28	138	82.9	0	2.695e-09	3.94
[R].QAALQVADGFISR.[M]	1xTMT6plex [N-Term]	3.60987e-09	0	6	Q6AYC4	Q6AYC4 [308-320]	1604.9	172.5	72.1	0	1.965e-06	3.71
[K].GFSVVADTPELQR.[I]	1xTMT6plex [N-Term]	3.5306e-06	0	4	Q99MZ8	Q99MZ8 [97-109]	1647.89	83.6	103.3	0	1.034e-05	2.61
[K].QAAEGPLK.[G]	1xTMT6plex [K8]; 1xTMT6plex [N-Term]	0.000410088	0	11	P04797; M0R660	P04797 [262-269]; M0R660 [262-269]	1271.77	139.3	74.9	0.000158	0.001092	3.15
[K].QAAASATQTIAAAQHAASAPK.[A]	1xTMT6plex [K21]; 1xTMT6plex [N-Term]	6.83457e-07	0	4	G3V852	G3V852 [923-943]	2423.34	61.8	155.9	0	2.224e-07	2.89
[R].NYYEQWGK.[L]	1xTMT6plex [K8]; 1xTMT6plex [N-Term]	0.000124938	0	8	A7VJC2	A7VJC2 [39-46]	1545.81	111.5	99.6	0	5.147e-05	3.1
[K].NYVDQYSEVAVQMMMHMQPK.[E]	1xTMT6plex [K20]; 1xTMT6plex [N-Term]	2.57106e-06	0	2	P10960	P10960 [242-261]	2887.4	100.4	74.5	0	8.887e-07	2.69
[K].NYTDVYDK.[N]	1xTMT6plex [K8]; 1xTMT6plex [N-Term]	0.000194384	0	4	Q9JKB7	Q9JKB7 [260-267]	1475.78	117.6	99.6	0	8.199e-05	2.5
[K].GDLSGHFEHVMVALITAPAVFDAK.[Q]	1xTMT6plex [K24]; 1xTMT6plex [N-Term]	3.89097e-06	0	4	P14669	P14669 [75-98]	2983.61			0	3.807e-05	2.17
[R].NILGGTVFREPIICK.[N]	1xCarbamidomethyl [C14]; 1xTMT6plex [K15]; 1xTMT6plex [N-Term]	8.35437e-05	0	1	P56574	P56574 [141-155]	2175.27	115.1	106.7	0	3.386e-05	2.21
[R].NLIDVSLLSPEQLQYLNR.[Y]	1xTMT6plex [N-Term]	1.7449e-08	0	3	Q99MA2	Q99MA2 [599-616]	2344.31	69.5	118.8	0	4.827e-09	4
[R].MQQVEASLQPETLK.[K]	1xTMT6plex [K14]; 1xTMT6plex [N-Term]	6.32549e-06	0	2	F1LR92	F1LR92 [282-295]	2060.15	106.6	108.1	0	1.105e-05	2.82
[R].MQQQLDEYQELLDIK.[L]	1xOxidation [M1]; 1xTMT6plex [K15]; 1xTMT6plex [N-Term]	7.92755e-07	0	5	G3V8L3	G3V8L3 [352-366]	2368.25	97.8	106.6	0	2.599e-07	2.79
[R].MQQQLDEYQELLDIK.[L]	1xTMT6plex [K15]; 1xTMT6plex [N-Term]	1.60686e-07	0	5	G3V8L3	G3V8L3 [352-366]	2352.25	114.7	110.5	0	1.5e-07	3.44
[R].GVEHAMANK.[Q]	1xTMT6plex [K9]; 1xTMT6plex [N-Term]	6.15144e-05	0	2	A0A0G2JV24	A0A0G2JV24 [617-625]	1414.79	47.4	228.5	0	5.787e-05	2.56
[K].MQQNIQELEEQLEEEESAR.[Q]	1xOxidation [M1]; 1xTMT6plex [N-Term]	2.46944e-07	0	2	G3V6P7; Q62812	G3V6P7 [941-959]; Q62812 [941-959]	2578.21	127.4	99.8	0	7.699e-08	3.38
[R].GVEICIATPGR.[L]	1xCarbamidomethyl [C5]; 1xTMT6plex [N-Term]	3.56691e-06	0	2	A0A096MIX2; Q6AYI1	A0A096MIX2 [215-225]; Q6AYI1 [217-227]	1401.77	112	88.8	0	1.251e-06	3.21
[K].MQQNIQELEEQLEEEESAR.[Q]	1xTMT6plex [N-Term]	3.03187e-08	0	2	G3V6P7; Q62812	G3V6P7 [941-959]; Q62812 [941-959]	2562.22	84.6	94.7	0	8.581e-09	3.14
[K].GVEPSPSPIKPGDIK.[R]	2xTMT6plex [K10; K15]; 1xTMT6plex [N-Term]	0.000338873	0	1	Q9ES53	Q9ES53 [241-255]	2208.32	115	84.5	0	0.0001466	2.41
[K].MQPHLDEFQEK.[W]	1xTMT6plex [K11]; 1xTMT6plex [N-Term]	1.35648e-06	0	6	P04639	P04639 [120-130]	1859.97	87.2	123.2	0	4.559e-07	3.76
[K].GVEVTVGHEQEEGGK.[W]	1xTMT6plex [K15]; 1xTMT6plex [N-Term]	5.31924e-07	0	3	P56571	P56571 [187-201]	2013.07	95.1	95.8	0	3.268e-07	4.43
[K].GVEVTVGHEQEEGGKWPYAGTAEAVK.[A]	2xTMT6plex [K15; K26]; 1xTMT6plex [N-Term]	1.39956e-07	0	1	P56571	P56571 [187-212]	3415.81	92.6	98.9	0	4.241e-08	3.89
[R].GVFCTDESIK.[Y]	1xCarbamidomethyl [C4]; 1xTMT6plex [K10]; 1xTMT6plex [N-Term]	1.09422e-06	0	3	O08564	O08564 [37-46]	1613.86	127.6	84.7	0	3.633e-07	2.56
[R].MQQVEASLQPETLKK.[W]	2xTMT6plex [K14; K15]; 1xTMT6plex [N-Term]	0.000191449	0	1	F1LR92	F1LR92 [282-296]	2417.4			0	8.064e-05	1.96
[K].MQMLEDEDDLAYAETEKK.[T]	2xTMT6plex [K17; K18]; 1xTMT6plex [N-Term]	0.000156267	0	2	M0R9X8	M0R9X8 [4344-4361]	2846.44	76.3	108.3	0	6.515e-05	2.32
[R].GVFIVAAK.[R]	1xTMT6plex [K8]; 1xTMT6plex [N-Term]	0.000260721	0	1	G3V9U2	G3V9U2 [6-13]	1262.82	94.8	106.7	0	0.0001111	2.85
[R].GVFNVQMEPK.[V]	1xTMT6plex [K10]; 1xTMT6plex [N-Term]	0.000150806	0	2	P68101	P68101 [267-276]	1606.9	94.9	95.4	9.921e-05	0.0005717	2.81
[K].MQLLEIITTDK.[T]	1xTMT6plex [K11]; 1xTMT6plex [N-Term]	2.68895e-05	0	7	Q64428	Q64428 [506-516]	1763.04	121.2	79.5	0	2.405e-05	2.67
[R].MQILEDHNK.[Q]	1xTMT6plex [K9]; 1xTMT6plex [N-Term]	0.000130129	0	5	G3V7L1; P11530	G3V7L1 [3319-3327]; P11530 [3568-3576]	1585.88	70.7	116.1	0	5.365e-05	3.45
[K].GVGDGTVSWGLEDDEDMTLTR.[W]	1xTMT6plex [N-Term]	9.34589e-05	0	1	A0A0G2JU07; D3ZFY8	A0A0G2JU07 [25-45]; D3ZFY8 [27-47]	2482.16	77.3	96.6	0	3.81e-05	2.39
[R].MQHNLEQQIQAR.[N]	1xTMT6plex [N-Term]	5.13213e-07	0	6	A0A0G2JZ69; Q6IRK8	A0A0G2JZ69 [2321-2332]; Q6IRK8 [2284-2295]	1724.91	91.9	114.9	0	1.654e-07	3.89
[K].MQHLNPDPQLIPDQITTDINPECLVSPR.[Y]	1xCarbamidomethyl [C23]; 1xTMT6plex [N-Term]	2.6512e-06	0	4	A0A0G2JWC7	A0A0G2JWC7 [498-525]	3470.76			0	9.171e-07	4.25
[K].MQHLEQTLTK.[D]	1xTMT6plex [K10]; 1xTMT6plex [N-Term]	2.99361e-05	0	11	A0A0G2JZ73	A0A0G2JZ73 [282-291]	1686.96	86.5	126.4	0	1.566e-05	4.01
[K].GVGIISEGNETVEDIAAR.[L]	1xTMT6plex [N-Term]	5.21738e-09	0	6	P06685; P06686	P06685 [630-647]; P06686 [627-644]	2059.09	104.4	96.3	0	1.43e-09	4.79
[K].MQEVVANLQYDDGSGMK.[R]	1xTMT6plex [K17]; 1xTMT6plex [N-Term]	2.33432e-07	0	1	G3V8T4	G3V8T4 [1105-1121]	2343.17	117.4	99.1	0	7.25e-08	2.75
[K].GVGTLHLKPTATQK.[T]	2xTMT6plex [K8; K14]; 1xTMT6plex [N-Term]	1.82325e-05	0	1	G3V7R1	G3V7R1 [376-389]	2138.33	124	65.5	0	6.901e-06	3.35
[K].MQELLQTQDFSK.[F]	1xTMT6plex [K12]; 1xTMT6plex [N-Term]	0.000148524	0	7	Q641Z6	Q641Z6 [359-370]	1926.04	69.3	142.4	0	6.188e-05	3.13
[K].MQMLEDEDDLAYAETEK.[K]	1xTMT6plex [K17]; 1xTMT6plex [N-Term]	7.54426e-05	0	2	M0R9X8	M0R9X8 [4344-4360]	2489.18	93.5	114.6	6.339e-05	0.0003697	2.18
[K].MQQVESSLQPETLK.[K]	1xTMT6plex [K14]; 1xTMT6plex [N-Term]	1.25059e-07	0	7	A0A0G2JSK1; P05544; P05545	A0A0G2JSK1 [280-293]; P05544 [280-293]; P05545 [280-293]	2076.14	83.9	131.8	0	5.725e-07	3.82
[R].GVDWFATAIGMPAEK.[R]	1xTMT6plex [K15]; 1xTMT6plex [N-Term]	7.64334e-06	0	3	D3ZD83	D3ZD83 [68-82]	2051.1	204.7	66.4	0	6.134e-06	2.56
[K].GVDVIIEMLANK.[N]	1xTMT6plex [K12]; 1xTMT6plex [N-Term]	0.000410088	0	2	Q6AYT0	Q6AYT0 [217-228]	1760.04			0	0.0001791	1.84
[K].MSASDPNSSIFLTDTAK.[Q]	1xTMT6plex [K17]; 1xTMT6plex [N-Term]	1.09337e-05	0	2	Q6P7B0	Q6P7B0 [354-370]	2243.16	88.1	96.2	0	4.041e-06	4.01
[K].GTYLATFHQR.[G]	1xTMT6plex [N-Term]	3.57991e-05	0	1	Q4G061	Q4G061 [329-338]	1422.77	109.6	80.6	0	1.392e-05	3.93
[K].GTYIPVPVVTELQSGK.[W]	1xTMT6plex [K16]; 1xTMT6plex [N-Term]	1.35533e-05	0	2	G3V811	G3V811 [115-130]	2146.25	79.3	118.2	0	5.058e-06	2.09
[K].GTYQGLTATVLK.[Q]	1xTMT6plex [K12]; 1xTMT6plex [N-Term]	1.19976e-06	0	4	P32089	P32089 [179-190]	1710.02	119.8	73.6	0	2.94e-06	3.02
[K].GTYTDCAIK.[K]	1xCarbamidomethyl [C6]; 1xTMT6plex [K9]; 1xTMT6plex [N-Term]	2.1694e-05	0	6	D3ZUL3	D3ZUL3 [125-133]	1486.8	72.3	98.6	0	8.245e-06	2.6
[K].GTYTDCAIKK.[G]	1xCarbamidomethyl [C6]; 2xTMT6plex [K9; K10]; 1xTMT6plex [N-Term]	4.96424e-05	0	2	D3ZUL3	D3ZUL3 [125-134]	1844.06	75.4	98.1	0	6.521e-05	2.77
[R].GVAALTTDPAVQAIVLDTASDALDK.[A]	1xTMT6plex [K25]; 1xTMT6plex [N-Term]	8.22588e-09	0	12	G3V852	G3V852 [1137-1161]	2913.62	89.8	125	0	4.003e-06	3.83
[K].MSAEINEIIR.[V]	1xTMT6plex [N-Term]	2.10606e-06	0	4	A0A0G2K8V2	A0A0G2K8V2 [237-246]	1404.77	78.7	132.3	0	1.55e-06	3.32
[K].MRPSTDTLTVTVENSHGLR.[V]	1xTMT6plex [N-Term]	1.31697e-08	0	1	Q6MG90; P08649	Q6MG90 [165-183]; P08649 [165-183]	2343.23	118.3	89.6	0	3.604e-09	4.67
[R].GVAGALRPLLQSAVPATSEPPVLDVK.[R]	1xTMT6plex [K26]; 1xTMT6plex [N-Term]	9.68349e-08	0	7	P20788	P20788 [21-46]	3043.79	101.3	98.4	0	1.304e-05	3.27
[R].GVAGAQPTVTLLR.[S]	1xTMT6plex [N-Term]	2.22557e-05	0	1	G3V928	G3V928 [772-784]	1511.91	101	93.1	0	8.48e-06	2.82
[K].MREEVITLIR.[S]	1xTMT6plex [N-Term]	2.31848e-05	0	4	G3V7Q7	G3V7Q7 [892-901]	1488.88	97.7	96.6	0	8.836e-06	4.01
[K].GVAINFVK.[N]	1xTMT6plex [K8]; 1xTMT6plex [N-Term]	0.000252934	0	1	Q3B8Q2	Q3B8Q2 [375-382]	1305.83	94.1	78.5	0	0.0001081	2.73
[K].GVAINMVTEEDKR.[T]	1xTMT6plex [K12]; 1xTMT6plex [N-Term]	1.0088e-07	0	1	Q6P3V8	Q6P3V8 [370-382]	1920.06	105	74	0	3.012e-08	4.04
[R].MREDYDSVEQDGDEPGPQR.[S]	1xTMT6plex [N-Term]	4.31526e-08	0	2	Q27W01	Q27W01 [50-68]	2452.09	116.7	88.6	0	1.242e-08	4.02
[K].MQVDQEEPHTEEQQPQTPAENK.[A]	1xTMT6plex [K22]; 1xTMT6plex [N-Term]	2.7936e-08	0	1	F1LRV4	F1LRV4 [522-543]	3051.47			0	7.892e-09	3.04
[K].GVDDLDFFIGDEAIEKPTYATK.[W]	2xTMT6plex [K16; K22]; 1xTMT6plex [N-Term]	1.7449e-08	0	7	A0A0G2K1C0	A0A0G2K1C0 [54-75]	3131.68	104.6	85.6	0	4.832e-09	4.47
[K].GVDEATIIDILTK.[R]	1xTMT6plex [K13]; 1xTMT6plex [N-Term]	1.03494e-07	0	12	P07150	P07150 [59-71]	1846.09	117.9	81.1	0	1.071e-06	3.57
[K].GVDEVTIVNILTNR.[S]	1xTMT6plex [N-Term]	1.59956e-08	0	13	Q07936	Q07936 [50-63]	1772.01	85.6	93.4	0	2.798e-08	3.76
[R].GVDLQESNPASR.[S]	1xTMT6plex [N-Term]	0.000199375	0	1	B0BNK1	B0BNK1 [199-210]	1501.78	78.8	126.9	0	8.405e-05	1.61
[R].GVDLSGNDFK.[G]	1xTMT6plex [K10]; 1xTMT6plex [N-Term]	9.34589e-05	0	3	Q5RKI5	Q5RKI5 [12-21]	1509.83	90.6	89.4	3.209e-05	0.0002977	2.5
[K].GVDLVLNSLAEEK.[L]	1xTMT6plex [K13]; 1xTMT6plex [N-Term]	7.12412e-08	0	9	P12785	P12785 [1734-1746]	1845.07	132.6	71.8	0	4e-07	3.09
[K].GVDIVMDPLGGSDTAK.[G]	1xTMT6plex [K16]; 1xTMT6plex [N-Term]	3.93343e-07	0	13	Q3MIE4	Q3MIE4 [267-282]	2033.1	106.3	103.5	0	4.825e-07	3.77
[K].GVDIVMDPLGGSDTAK.[G]	1xOxidation [M6]; 1xTMT6plex [K16]; 1xTMT6plex [N-Term]	4.45938e-05	0	2	Q3MIE4	Q3MIE4 [267-282]	2049.09	82.6	110.2	0	1.756e-05	2.7
[R].MQSACLLSDMESFK.[A]	1xCarbamidomethyl [C5]; 1xTMT6plex [K14]; 1xTMT6plex [N-Term]	0.00044873	0	2	P69735	P69735 [468-481]	2105.05	117.9	92.3	0	0.0001967	1.99
[K].MQQVESSLQPETLKK.[W]	2xTMT6plex [K14; K15]; 1xTMT6plex [N-Term]	1.63171e-07	0	7	A0A0G2JSK1; P05544; P05545	A0A0G2JSK1 [280-294]; P05544 [280-294]; P05545 [280-294]	2433.4	92.7	134.9	0	4.977e-08	4.75
[K].MQQVESSLQPETLK.[K]	1xOxidation [M1]; 1xTMT6plex [K14]; 1xTMT6plex [N-Term]	3.05544e-05	0	2	A0A0G2JSK1; P05544; P05545	A0A0G2JSK1 [280-293]; P05544 [280-293]; P05545 [280-293]	2092.14	91.2	105.7	0	1.179e-05	2.31
[R].GVLAPYAVPSELLLVEAIPR.[N]	1xTMT6plex [N-Term]	5.94892e-06	0	2	D3ZUX7	D3ZUX7 [537-556]	2336.38			0	4.528e-06	2.94
[R].GTYDILVTK.[D]	1xTMT6plex [K9]; 1xTMT6plex [N-Term]	0.000104014	0	5	P12368	P12368 [179-187]	1467.88	80.4	115.4	0	4.262e-05	2.52
[R].GVLDALLAGK.[R]	1xTMT6plex [K10]; 1xTMT6plex [N-Term]	7.60435e-06	0	4	P0C5W1	P0C5W1 [904-913]	1414.9	130.6	76.4	0	2.766e-06	2.29
[R].GVIDMGNSLIER.[G]	1xTMT6plex [N-Term]	2.70763e-07	0	6	A0A0G2JZ69; Q6IRK8	A0A0G2JZ69 [1625-1636]; Q6IRK8 [1588-1599]	1532.83	75.2	119.8	0	3.157e-05	3.29
[R].GVMLAVDAVIAELK.[K]	1xTMT6plex [K14]; 1xTMT6plex [N-Term]	5.34304e-06	0	3	P63039	P63039 [143-156]	1887.14			0	1.911e-06	2.5
[R].GVMLAVDAVIAELK.[K]	1xOxidation [M3]; 1xTMT6plex [K14]; 1xTMT6plex [N-Term]	2.49048e-05	0	1	P63039	P63039 [143-156]	1903.13	125.7	66.6	0	9.541e-06	2.62
[R].GVMLTTTFLDDVK.[A]	1xTMT6plex [K13]; 1xTMT6plex [N-Term]	5.44213e-05	0	2	F7F389	F7F389 [340-352]	1898.07	102.3	110.8	0	2.155e-05	2.82
[R].GVNAIVYMIDAADR.[E]	1xTMT6plex [N-Term]	2.46797e-06	0	7	Q66HA6	Q66HA6 [88-101]	1736.92	94.8	103	0	2.381e-06	3.39
[R].GVNAIVYMIDAADREK.[I]	1xTMT6plex [K16]; 1xTMT6plex [N-Term]	3.171e-06	0	4	Q66HA6	Q66HA6 [88-103]	2223.22	103.7	94.7	0	1.11e-06	3.55
[R-].MNVLADAIK.[S]	1xTMT6plex [K9]; 1xTMT6plex [N-Term]	1.85144e-05	0	12	D3ZLL8	D3ZLL8 [4-12]	1432.86	125.4	77.9	9.921e-05	0.0005073	2.58
[K].GVNCIDYYSGGDKPYLISGADDR.[L]	1xCarbamidomethyl [C4]; 1xTMT6plex [K13]; 1xTMT6plex [N-Term]	4.17983e-06	0	3	O35142	O35142 [187-209]	2993.47	92.8	81.4	0	0.0001079	2.46
[K].GVNIGGAGSYIYEKPPTEAPQVTGPIEVPVVR.[T]	1xTMT6plex [K14]; 1xTMT6plex [N-Term]	2.86758e-09	0	7	P36201	P36201 [66-97]	3753.06	69.1	103	0	1.643e-09	4.66
[K].GVNLPGAAVDLPAVSEK.[D]	1xTMT6plex [K17]; 1xTMT6plex [N-Term]	1.10046e-07	0	5	A0A0G2JVG3; P11980	A0A0G2JVG3 [208-224]; P11980 [208-224]	2095.22	96.2	93.3	0	3.295e-08	3.89
[K].GVNLPGAAVDLPAVSEKDIQDLK.[F]	2xTMT6plex [K17; K23]; 1xTMT6plex [N-Term]	0.000284089	0	2	A0A0G2JVG3; P11980	A0A0G2JVG3 [208-230]; P11980 [208-230]	3036.75	104.6	84.6	0	0.000122	3.11
[R].GVNQATAAVVASTISGK.[S]	1xTMT6plex [K17]; 1xTMT6plex [N-Term]	3.86027e-10	0	2	G3V8Y8	G3V8Y8 [934-950]	2032.18	99.7	101.4	0	8.988e-11	3.73
[R].GVNTDSGNVCR.[E]	1xCarbamidomethyl [C10]; 1xTMT6plex [N-Term]	1.48601e-05	0	3	Q5I0D7	Q5I0D7 [149-159]	1407.68	165.3	60.6	0	5.561e-06	2.77
[K].MPEDESTPEKR.[T]	1xTMT6plex [K10]; 1xTMT6plex [N-Term]	0.000270104	0	4	Q5PQN0; P62749	Q5PQN0 [138-148]; P62749 [138-148]	1776.92	74.3	107.2	0	0.0001158	2.74
[R].GVNTFSPEGR.[L]	1xTMT6plex [N-Term]	0.000450977	0	2	Q6P9V6	Q6P9V6 [11-20]	1292.68	122.8	89.8	0	0.000198	2.39
[R].GVNVSALSR.[D]	1xTMT6plex [N-Term]	0.000282659	0	2	D4A133	D4A133 [121-129]	1131.67	124.5	74.3	0	0.000121	2.48
[R].MNVDQAFHELVR.[V]	1xTMT6plex [N-Term]	4.63302e-07	0	5	Q5BJU0	Q5BJU0 [162-173]	1687.88	72.8	132.3	0	4.062e-07	4.31
[R].GVPESLASGEGAGAGLPALDLAK.[A]	1xTMT6plex [K23]; 1xTMT6plex [N-Term]	4.78014e-08	0	6	Q6MG60	Q6MG60 [18-40]	2538.42	87.6	117.7	0	1.385e-08	4.28
[K].MNPQSAFFQGK.[L]	1xTMT6plex [K11]; 1xTMT6plex [N-Term]	3.15674e-07	0	7	F1LQ55	F1LQ55 [512-522]	1712.92	120.1	81.1	0	2.316e-05	3.44
[R].GVPFTQGICLELSEASSCEEFKK.[E]	2xCarbamidomethyl [C9; C18]; 2xTMT6plex [K22; K23]; 1xTMT6plex [N-Term]	7.84133e-06	0	2	B1PLB1	B1PLB1 [183-205]	3303.72	69.6	123.6	0	2.858e-06	3.15
[K].MNLPGEVTFLPLNK.[L]	1xTMT6plex [K14]; 1xTMT6plex [N-Term]	0.000272846	0	2	D4A1B9	D4A1B9 [579-592]	2031.17	94.2	98	0.001775	0.01471	2.16
[K].MNHFGCLEDAKK.[D]	1xCarbamidomethyl [C6]; 2xTMT6plex [K11; K12]; 1xTMT6plex [N-Term]	0.000200388	0	1	Q5U2U3	Q5U2U3 [109-120]	2137.15	108.6	78.7	0	8.438e-05	3.06
[R].GVQDIVVGEGTHFLIPWVQKPIIFDCR.[S]	1xCarbamidomethyl [C26]; 1xTMT6plex [K20]; 1xTMT6plex [N-Term]	7.45554e-07	0	1	P67779	P67779 [44-70]	3581.97	121.3	103.6	0	2.441e-07	2.91
[K].GVQGIIVVNTEGIPIK.[S]	1xTMT6plex [K16]; 1xTMT6plex [N-Term]	1.36343e-06	0	2	P62628	P62628 [16-31]	2095.29	96.4	91.6	0	4.58e-07	2.93
[K].MNHFGCLEDAK.[K]	1xCarbamidomethyl [C6]; 1xTMT6plex [K11]; 1xTMT6plex [N-Term]	0.000101398	0	2	Q5U2U3	Q5U2U3 [109-119]	1779.89	107.4	79.7	0	4.137e-05	3.2
[K].GVQLQTHPNVDK.[K]	1xTMT6plex [K12]; 1xTMT6plex [N-Term]	5.41442e-05	0	2	Q66H80	Q66H80 [324-335]	1794.03	107.4	93.9	0	3.256e-05	3.37
[K].GVQLQTHPNVDKK.[L]	2xTMT6plex [K12; K13]; 1xTMT6plex [N-Term]	3.73727e-07	0	3	Q66H80	Q66H80 [324-336]	2151.29	123.1	72.5	0	1.188e-07	3.63
[K].GVNTGAVGSYIYDKDPEGTVQP.[-]	1xTMT6plex [K14]; 1xTMT6plex [N-Term]	1.05094e-07	0	4	P36201	P36201 [187-208]	2725.41	56.5	127.2	0	3.144e-08	3.53
[K].GVMECGICR.[C]	2xCarbamidomethyl [C5; C8]; 1xTMT6plex [N-Term]	0.000378478	0	2	B2RYB8	B2RYB8 [463-471]	1310.62	153.2	60.3	0	0.0001649	2.46
[K].GVLVPILLPEK.[C]	1xTMT6plex [K11]; 1xTMT6plex [N-Term]	3.87112e-06	0	8	D3Z865	D3Z865 [11-21]	1636.08	106.4	96.7	0	1.363e-06	2.91
[R].GVIVESAYSDIVK.[M]	1xTMT6plex [K13]; 1xTMT6plex [N-Term]	6.18292e-05	0	4	D3ZDI7	D3ZDI7 [113-125]	1838.07	101.7	101.8	0	2.474e-05	2.15
[K].MQELLMAHDFTK.[F]	1xTMT6plex [K12]; 1xTMT6plex [N-Term]	1.11748e-07	0	5	Q4V8H8	Q4V8H8 [359-370]	1922.03	59.3	158.9	0	3.357e-08	3.8
[R].MQDTSASFGYQLDLPK.[A]	1xTMT6plex [K16]; 1xTMT6plex [N-Term]	4.6217e-05	0	1	G3V8F5	G3V8F5 [294-309]	2259.17	103.4	94.8	0	1.818e-05	2.7
[R].MQDQLQAQDFSK.[F]	1xTMT6plex [K12]; 1xTMT6plex [N-Term]	2.27155e-05	0	2	Q8R491	Q8R491 [359-370]	1896.99	76.7	139.7	0	8.659e-06	3.35
[K].GVLEDIQLNLFTR.[A]	1xTMT6plex [N-Term]	1.21733e-05	0	2	A0A0G2JZI2	A0A0G2JZI2 [1403-1415]	1747	102.6	89.5	0	4.522e-06	3.05
[K].GVLEQGWQADSTTR.[M]	1xTMT6plex [N-Term]	0.000127507	0	3	Q6P4Z9	Q6P4Z9 [147-160]	1776.91	85.6	112.5	0	5.259e-05	2.49
[K].MQAVQEATR.[L]	1xTMT6plex [N-Term]	0.000256798	0	2	F7F9U6; Q6S395; Q6S3A0	F7F9U6 [2313-2321]; Q6S395 [2314-2322]; Q6S3A0 [2457-2465]	1262.67	103	108.1	0	0.0001093	2.85
[K].GVLETFSGTETNK.[I]	1xTMT6plex [K13]; 1xTMT6plex [N-Term]	3.96506e-05	0	2	Q6P2A5	Q6P2A5 [191-203]	1841.01	70.1	110.9	0	1.552e-05	2.85
[K].MQAHIQDLEEQLDEEEGAR.[Q]	1xTMT6plex [N-Term]	5.09262e-05	0	1	G3V9Y1	G3V9Y1 [948-966]	2470.17			0	2.014e-05	2.18
[R].MQAAITELMVMTAQK.[D]	1xTMT6plex [K15]; 1xTMT6plex [N-Term]	1.55599e-05	0	1	A0A0G2K051	A0A0G2K051 [872-886]	2124.16			0	5.843e-06	2.4
[K].GVLFYGPPGCGK.[T]	1xCarbamidomethyl [C10]; 1xTMT6plex [K12]; 1xTMT6plex [N-Term]	6.52262e-06	0	1	P46462	P46462 [513-524]	1709.94	107.6	89.6	0	2.353e-06	3.66
[K].GVLLEIEDLQANQFK.[N]	1xTMT6plex [K15]; 1xTMT6plex [N-Term]	2.20529e-06	0	6	G3V7Q7	G3V7Q7 [1572-1586]	2175.24	74.9	93.1	0	7.554e-07	3.26
[K].MPYTDAVIHEIQR.[LF]	1xTMT6plex [N-Term]	4.49805e-09	0	4	A0A140UHW7	A0A140UHW7 [354-366]	1801.95	72.1	132.2	0	1.171e-09	4.06
[R].GVIINTASVAAFEGQVGQAAYSASK.[G]	1xTMT6plex [K25]; 1xTMT6plex [N-Term]	4.08143e-09	0	3	B0BMW2	B0BMW2 [148-172]	2897.58	84.7	86.7	0	1.06e-09	3.8
[K].GVLLYGPPGCGK.[T]	1xCarbamidomethyl [C10]; 1xTMT6plex [K12]; 1xTMT6plex [N-Term]	6.70896e-05	0	1	A0A0H2UHI7	A0A0H2UHI7 [170-181]	1675.96	93	92.7	0	2.685e-05	2.89
[K].GVILYGPPGTGK.[T]	1xTMT6plex [K12]; 1xTMT6plex [N-Term]	1.01782e-05	0	14	P62198; P62193	P62198 [185-196]; P62193 [221-232]	1616.98	118.7	92.2	0	4.685e-05	3.12
[R].GVLMYGPPGCGK.[T]	1xCarbamidomethyl [C10]; 1xTMT6plex [K12]; 1xTMT6plex [N-Term]	0.000119953	0	2	Q63570	Q63570 [201-212]	1693.92	126.9	88.8	0	7.969e-05	2.95
[K].GVLMYGPPGTGK.[T]	1xTMT6plex [K12]; 1xTMT6plex [N-Term]	4.86387e-05	0	5	Q6P6U2	Q6P6U2 [225-236]	1634.93	105.7	84.6	0	1.915e-05	3.31
[K].MPYECGSSLDVCAR.[D]	2xCarbamidomethyl [C5; C12]; 1xTMT6plex [N-Term]	0.000238041	0	1	A0A0G2K7X7	A0A0G2K7X7 [719-732]	1873.84			0	0.0001013	2.54
[K].MPTPWLAEMTSPVISVK.[N]	1xTMT6plex [K17]; 1xTMT6plex [N-Term]	4.52824e-05	0	1	Q9R066	Q9R066 [184-200]	2345.3	69.3	149.2	0	1.781e-05	2.85
[K].GVLSDFMTDVPVDPGVVHR.[T]	1xTMT6plex [N-Term]	3.13452e-05	0	2	Q6PCT3	Q6PCT3 [16-34]	2269.18	69.6	99	0	1.214e-05	2.51
[K].MPPYDEETQAIIDAAQEAR.[N]	1xTMT6plex [N-Term]	8.3058e-08	0	5	B1WC34	B1WC34 [353-371]	2377.15	87	110.4	0	2.462e-08	4.38
[K].GVLTLSFELADK.[I]	1xTMT6plex [K12]; 1xTMT6plex [N-Term]	0.000159475	0	1	F7FLB2	F7FLB2 [309-320]	1751.04	78	114	0	6.645e-05	1.96
[K].MPNASPEELADMVAK.[H]	1xTMT6plex [K15]; 1xTMT6plex [N-Term]	4.26892e-07	0	8	P04276	P04276 [430-444]	2061.08	98.6	122.3	0	1.365e-07	3.92
[R].MPLATSTDHGHNLQTVQLLIK.[K]	1xTMT6plex [K21]; 1xTMT6plex [N-Term]	2.17299e-07	0	2	A0A0G2K8W9	A0A0G2K8W9 [1500-1520]	2775.56	67.3	87.3	0	6.735e-08	4.07
[K].GVIVDKDFSHPQMPK.[E]	2xTMT6plex [K6; K15]; 1xTMT6plex [N-Term]	2.7305e-05	0	6	Q68FQ0	Q68FQ0 [227-241]	2385.36	110.3	85.6	0	5.197e-05	3.55
[K].MPEDGLSEDKKPFK.[C]	3xTMT6plex [K10; K11; K14]; 1xTMT6plex [N-Term]	0.000144796	0	3	G3V9E3	G3V9E3 [361-374]	2537.45	65.5	123.3	0	6.002e-05	3.99
[K].GVLVEEINTK.[G]	1xTMT6plex [K10]; 1xTMT6plex [N-Term]	1.42039e-06	0	2	A0A0G2K9T4; D3ZHV2	A0A0G2K9T4 [4285-4294]; D3ZHV2 [2313-2322]	1559.94	67.8	111.9	0	4.781e-07	3.24
[K].MQELLMAHDFTK.[F]	1xOxidation [M6]; 1xTMT6plex [K12]; 1xTMT6plex [N-Term]	6.19739e-06	0	3	Q4V8H8	Q4V8H8 [359-370]	1938.02	81.8	141.3	0	1.052e-05	3.08
[K].MSATFIGNSTAIQELFK.[R]	1xTMT6plex [K17]; 1xTMT6plex [N-Term]	1.07672e-05	0	7	P85108; G3V7C6	P85108 [363-379]; G3V7C6 [466-482]	2316.27	69.5	134.4	0	3.973e-06	3.6
[K].MSATFIGNSTAIQELFK.[R]	1xOxidation [M1]; 1xTMT6plex [K17]; 1xTMT6plex [N-Term]	6.81245e-05	0	4	P85108; G3V7C6	P85108 [363-379]; G3V7C6 [466-482]	2332.26			0	2.737e-05	2.6
[K].GTWEKPGGEAPMGYDFWYQPR.[H]	1xTMT6plex [K5]; 1xTMT6plex [N-Term]	1.7281e-09	0	8	F1LRJ9	F1LRJ9 [199-219]	2930.43	59.8	152.8	0	4.31e-10	4.29
[R].GTGLQPGEEELPDIAPPLVTPDEPK.[G]	1xTMT6plex [K25]; 1xTMT6plex [N-Term]	6.7259e-06	0	2	D3ZVQ0	D3ZVQ0 [604-628]	3057.64	112.1	115	0	2.43e-06	3.32
[R].GTGLTAVAVQEDK.[S]	1xTMT6plex [K13]; 1xTMT6plex [N-Term]	0.000154687	0	2	A0A0G2K0Q8	A0A0G2K0Q8 [502-514]	1747	80.7	103.6	0	6.459e-05	3.27
[R].GTGIVSAPVPK.[K]	1xTMT6plex [K11]; 1xTMT6plex [N-Term]	1.54153e-06	0	8	P27952	P27952 [201-211]	1483.92	107.4	99.8	0	0.0001269	3.23
[K].MTVPGLEDLPQHGLPR.[L]	1xTMT6plex [N-Term]	1.08987e-08	0	4	P12785	P12785 [1160-1175]	1989.08	127.9	74.8	0	2.946e-09	4.77
[K].GTGPTTGKPLHFK.[G]	2xTMT6plex [K8; K13]; 1xTMT6plex [N-Term]	7.68253e-06	0	2	Q6DGG0	Q6DGG0 [57-69]	2028.22	98.1	86.8	0	2.792e-06	3.86
[R].GTGSVVGELMYK.[N]	1xTMT6plex [K12]; 1xTMT6plex [N-Term]	4.25902e-05	0	1	F1LX07	F1LX07 [337-348]	1698.95	83.3	100.3	0	1.67e-05	2.45
[R].MTVDESGQLVSCSMDDTVR.[Y]	1xCarbamidomethyl [C12]; 1xOxidation [M14]; 1xTMT6plex [N-Term]	0.000221758	0	1	Q5RKI0	Q5RKI0 [371-389]	2375.07	110.3	112.2	0	9.403e-05	2.32
[R].MTVDESGQLVSCSMDDTVR.[Y]	1xCarbamidomethyl [C12]; 1xTMT6plex [N-Term]	1.2903e-08	0	4	Q5RKI0	Q5RKI0 [371-389]	2359.08	85.5	103.3	0	3.513e-09	4.52
[R].GTIAVIEPIFK.[E]	1xTMT6plex [K11]; 1xTMT6plex [N-Term]	6.66197e-07	0	8	A0A140UHW7	A0A140UHW7 [99-109]	1646.03	51.9	142.6	0	2.165e-07	3.28
[K].MTSVGLSDIVMDTTVTYTTIHGR.[A]	1xTMT6plex [N-Term]	2.35025e-10	0	2	F1LTJ5	F1LTJ5 [718-740]	2727.39			0	5.349e-11	4.13
[-K].MTQPLIASYSASK.[F]	1xTMT6plex [K13]; 1xTMT6plex [N-Term]	2.21422e-05	0	2	P16232	P16232 [171-183]	1855.04	76	132	0	8.435e-06	3.12
[K].MTPQISTINTYAACPR.[N]	1xCarbamidomethyl [C14]; 1xTMT6plex [N-Term]	0.000192423	0	1	A0A0G2JVV1	A0A0G2JVV1 [78-93]	2053.04	107.7	105.1	0	8.115e-05	2.36
[R].GTGGVDTAAVGGVFDVSNADR.[L]	1xTMT6plex [N-Term]	3.1334e-12	0	7	P07335	P07335 [321-341]	2194.09	96.2	110.5	0	5.873e-13	5.85
[K].GTLEDQIIQANPALEAFGNAK.[T]	1xTMT6plex [K21]; 1xTMT6plex [N-Term]	2.42079e-08	0	4	G3V885	G3V885 [215-235]	2658.45	27.2	33.7	0	6.79e-09	4.16
[R].GTIEILSDVQLIK.[T]	1xTMT6plex [K13]; 1xTMT6plex [N-Term]	2.80118e-05	0	6	P19945	P19945 [150-162]	1887.16	126.7	75.4	0	1.079e-05	2.39
[R].GTLEPVEK.[SA]	1xTMT6plex [K8]; 1xTMT6plex [N-Term]	0.000191449	0	3	P0DMW0; P14659	P0DMW0 [312-319]; P14659 [315-322]	1330.8	93.8	122.2	3.209e-05	0.0002992	2.95
[R].GTLIALLMGVDSSETCR.[H]	1xCarbamidomethyl [C16]; 1xTMT6plex [N-Term]	9.19532e-07	0	2	Q5QJC9	Q5QJC9 [198-214]	2052.07			0	3.037e-07	2.77
[K].GTLIEAFPVLGGK.[A]	1xTMT6plex [K13]; 1xTMT6plex [N-Term]	0.000123673	0	3	Q64560	Q64560 [716-728]	1760.07	110.1	90.3	0	5.095e-05	2.25
[K].GTLLGESLK.[L]	1xTMT6plex [K9]; 1xTMT6plex [N-Term]	0.000153903	0	1	A2VCX1	A2VCX1 [118-126]	1375.86	97	103.8	0	6.419e-05	2.49
[K].MTLVASEDYGDTLAAIQGLLK.[K]	1xTMT6plex [K21]; 1xTMT6plex [N-Term]	4.05349e-06	0	3	A0A0G2JZ69; Q6IRK8	A0A0G2JZ69 [1907-1927]; Q6IRK8 [1870-1890]	2667.47			0	1.427e-06	2.21
[K].GTINFLHADCDK.[F]	1xCarbamidomethyl [C10]; 1xTMT6plex [K12]; 1xTMT6plex [N-Term]	0.000113421	0	3	Q5VLR5	Q5VLR5 [292-303]	1848.97	88.5	92.7	0	4.652e-05	2.82
[K].GTINFLHADCDKFR.[H]	1xCarbamidomethyl [C10]; 1xTMT6plex [K12]; 1xTMT6plex [N-Term]	5.0152e-05	0	2	Q5VLR5	Q5VLR5 [292-305]	2152.14	78.5	94.8	0	1.985e-05	3.35
[R].GTINNYPGFNPSVDAEAIR.[K]	1xTMT6plex [N-Term]	2.5975e-06	0	6	P14669	P14669 [11-29]	2264.15	79.9	121.9	0	8.99e-07	4.53
[K].GTLQQWLEK.[R]	1xTMT6plex [K9]; 1xTMT6plex [N-Term]	2.87368e-05	0	2	M0RDJ3	M0RDJ3 [331-339]	1560.91	104.9	65.3	0	1.106e-05	2.73
[K].MTLSDPSELDELMSEEAYEK.[Y]	1xTMT6plex [K20]; 1xTMT6plex [N-Term]	1.2435e-06	0	2	Q5I0P2	Q5I0P2 [144-163]	2775.34	109.8	78.6	0	4.164e-07	2.54
[R].MTIGHLIECLQGK.[V]	1xCarbamidomethyl [C9]; 1xTMT6plex [K13]; 1xTMT6plex [N-Term]	4.13046e-05	0	1	G3V8Y5	G3V8Y5 [976-988]	1958.1	108.7	83.7	0	1.618e-05	2.17
[K].GTLEDQIISANPLLEAFGNAK.[T]	1xTMT6plex [K21]; 1xTMT6plex [N-Term]	1.03023e-08	0	2	G3V6D8	G3V6D8 [215-235]	2659.47	21.7	35.4	0	2.78e-09	3.89
[R].GTGGVDTAATGSVFDISNLDR.[L]	1xTMT6plex [N-Term]	5.52249e-10	0	3	Q5BJT9	Q5BJT9 [355-375]	2282.15	104.7	82.8	0	1.307e-10	4.75
[R].GTGGGLMEEMNAMLAR.[R]	1xTMT6plex [N-Term]	4.31282e-07	0	1	A0A0G2K9C0	A0A0G2K9C0 [253-268]	1866.91	97	111.5	0	1.375e-07	3.38
[K].GTGASGSFK.[L]	1xTMT6plex [K9]; 1xTMT6plex [N-Term]	5.33212e-05	0	11	A0A0G2K654; D3ZBN0; M0R7B4; P15865	A0A0G2K654 [98-106]; D3ZBN0 [97-105]; M0R7B4 [99-107]; P15865 [98-106]	1269.72	97.5	95.6	0.0001899	0.001266	3.33
[R].MVIPGGIDVHTR.[F]	1xTMT6plex [N-Term]	9.00249e-06	0	8	P47942	P47942 [64-75]	1523.86	89.9	107.7	0	6.498e-06	3.67
[K].GTDTVAGIALIK.[K]	1xTMT6plex [K12]; 1xTMT6plex [N-Term]	7.48855e-06	0	5	Q80Z29	Q80Z29 [217-228]	1617	92.7	82.7	0	1.223e-05	3.37
[K].MVGVPAAFDMMLTGR.[N]	1xTMT6plex [N-Term]	0.000105079	0	3	Q64428	Q64428 [191-205]	1824.94	99.7	105.3	0	4.291e-05	2.28
[K].GTDVNVFNTILTTR.[S]	1xTMT6plex [N-Term]	1.66447e-06	0	5	P07150	P07150 [215-228]	1779.98	111.6	101.1	0	5.632e-07	3.57
[R].GTEAAGATVVEAVPMSLPPQVK.[F]	1xTMT6plex [K22]; 1xTMT6plex [N-Term]	6.81121e-10	0	11	A0A0G2JZ73	A0A0G2JZ73 [366-387]	2610.46	77.6	125.3	0	4.179e-08	4.35
[R].GTEAAGATVVEAVPMSLPPQVK.[F]	1xOxidation [M15]; 1xTMT6plex [K22]; 1xTMT6plex [N-Term]	1.23084e-06	0	2	A0A0G2JZ73	A0A0G2JZ73 [366-387]	2626.45	102.3	105.5	0	4.121e-07	3.78
[K].MVGGIAQIIAAQEEMLR.[K]	1xOxidation [M]; 1xTMT6plex [N-Term]	0.000226295	0	4	G3V852	G3V852 [2494-2510]	2075.12	134.8	97.9	0	9.615e-05	2.86
[K].MVGGIAQIIAAQEEMLR.[K]	1xTMT6plex [N-Term]	6.30456e-09	0	4	G3V852	G3V852 [2494-2510]	2059.12	81.2	125.7	0	1.667e-09	4.95
[K].GTEDFIVESLDASFR.[Y]	1xTMT6plex [N-Term]	0.000439848	0	5	Q4V7D1	Q4V7D1 [112-126]	1914.96	109.6	80.1	3.209e-05	0.000227	2.53
[R].GTEDKVVDVVR.[N]	1xTMT6plex [K5]; 1xTMT6plex [N-Term]	7.81848e-05	0	3	Q499S4; P18589	Q499S4 [246-256]; P18589 [253-263]	1674.98	67.7	40.8	0	3.155e-05	2.74
[R].MVEYEEAQAYADDNSLLFMETSAK.[T]	1xTMT6plex [K24]; 1xTMT6plex [N-Term]	1.07755e-06	0	2	A1L1J8	A1L1J8 [142-165]	3213.54	64	131.5	0	3.576e-07	3.09
[K].GTEFAESADAALQSDPALQDAGDTSK.[K]	1xTMT6plex [K26]; 1xTMT6plex [N-Term]	8.44e-05	0	1	Q6XFR6	Q6XFR6 [65-90]	3053.5	59.7	96.9	0	3.422e-05	2.65
[K].MVEQYKEQAEK.[G]	2xTMT6plex [K6; K11]; 1xTMT6plex [N-Term]	2.67524e-05	0	2	A0A0G2K6S9; E9PTU4	A0A0G2K6S9 [1871-1881]; E9PTU4 [1864-1874]	2070.15	72.2	136.2	0.0001106	0.0008005	2.47
[K].GTEITHAVVIK.[K]	1xTMT6plex [K11]; 1xTMT6plex [N-Term]	1.47089e-05	0	1	B5DFC8	B5DFC8 [319-329]	1626	111.6	79.4	0	5.502e-06	1.71
[KR].MVEINFLCVHK.[K]	1xCarbamidomethyl [C8]; 1xTMT6plex [K11]; 1xTMT6plex [N-Term]	3.31577e-05	0	3	Q8K1Q0	Q8K1Q0 [242-252]	1848.03	128.9	82.6	0	0.0001285	2.46
[K].MVEEGHFASEDIASR.[V]	1xTMT6plex [N-Term]	1.28777e-05	0	2	D4A678	D4A678 [857-871]	1906.92	77.1	121.3	0	4.777e-06	3.18
[K].GTFAHLSELHCDK.[L]	1xCarbamidomethyl [C11]; 1xTMT6plex [K13]; 1xTMT6plex [N-Term]	9.40134e-10	0	32	A0A0G2JSW3; P11517	A0A0G2JSW3 [84-96]; P11517 [84-96]	1973.03	52	159.1	0	2.274e-10	5.43
[K].GTFAHLSELHCDKLHVDPENFR.[L]	1xCarbamidomethyl [C11]; 1xTMT6plex [K13]; 1xTMT6plex [N-Term]	1.93504e-10	0	28	A0A0G2JSW3; P11517	A0A0G2JSW3 [84-105]; P11517 [84-105]	3080.58	70.1	146.4	0	4.141e-10	5.84
[K].MVDVIPPSEILK.[D]	1xTMT6plex [K12]; 1xTMT6plex [N-Term]	0.000234455	0	3	Q5XIN6	Q5XIN6 [514-525]	1799.08	89	105.5	0	9.982e-05	2.21
[R].GTFDNAETK.[K]	1xTMT6plex [K9]; 1xTMT6plex [N-Term]	8.73043e-06	0	3	M0R9X8	M0R9X8 [1089-1097]	1440.77	98	100.6	0	3.184e-06	3.26
[R].MVDIVEKEDVNEAIR.[L]	1xTMT6plex [K7]; 1xTMT6plex [N-Term]	6.12012e-05	0	1	Q6AYN8	Q6AYN8 [621-635]	2218.22	129.8	78.3	0	2.444e-05	2.05
[K].MVADLVENSYSISVPIFK.[Q]	1xTMT6plex [K18]; 1xTMT6plex [N-Term]	0.000101916	0	1	Q3KRF2	Q3KRF2 [573-590]	2470.37	94.3	101.3	0	4.157e-05	2.36
[K].GTFLLDLAETSLAGVANK.[L]	1xTMT6plex [K18]; 1xTMT6plex [N-Term]	1.73599e-08	0	4	F8WFT7	F8WFT7 [131-148]	2278.31	46.8	182.9	0	4.808e-09	4.42
[R].MVAAATNNLCEAANAAVQGHASQEK.[L]	1xCarbamidomethyl [C10]; 1xTMT6plex [K25]; 1xTMT6plex [N-Term]	6.44213e-11	0	4	G3V852	G3V852 [2399-2423]	3014.52	94.5	121.4	0	1.383e-11	4.75
[K].MTYIGEIFTK.[I]	1xTMT6plex [K10]; 1xTMT6plex [N-Term]	7.22518e-06	0	7	Q6P9U0	Q6P9U0 [210-219]	1660.94	86.3	130.1	0	2.613e-06	3.02
[K].GTGAAGSFK.[L]	1xTMT6plex [K9]; 1xTMT6plex [N-Term]	3.19926e-05	0	5	D4A3K5	D4A3K5 [100-108]	1253.73	102.8	67.9	0	2.302e-05	2.98
[R].MTVVQAYINEK.[H]	1xTMT6plex [K11]; 1xTMT6plex [N-Term]	0.000328795	0	2	P11505	P11505 [485-495]	1753.99	97.4	105.3	0	0.0001423	2.61
[R].GTITDASGFDPLRDAEVLR.[K]	1xTMT6plex [N-Term]	1.77997e-07	0	3	Q5XI77	Q5XI77 [190-208]	2262.19	102.1	95.5	0	5.471e-08	3.54
[K].GTLTLCPYHSDR.[Q]	1xCarbamidomethyl [C6]; 1xTMT6plex [N-Term]	8.77519e-06	0	2	Q4FZT9	Q4FZT9 [774-785]	1648.83	86.7	95.7	0	3.201e-06	3.47
[K].GTITIQDTGIGMTK.[E]	1xTMT6plex [K14]; 1xTMT6plex [N-Term]	2.39069e-05	0	1	Q5XHZ0	Q5XHZ0 [154-167]	1894.07	110.2	87.3	0	9.151e-06	3.04
[K].GTITSIAALDDPK.[S]	1xTMT6plex [K13]; 1xTMT6plex [N-Term]	2.71658e-05	0	2	M0RBA8	M0RBA8 [154-166]	1760.02	69.6	117.1	0	1.046e-05	2.6
[K].GTTAHQMIQALSLDK.[C]	1xTMT6plex [K15]; 1xTMT6plex [N-Term]	0.000384218	0	1	F7F6T5	F7F6T5 [47-61]	2072.16	152.6	62.8	0	0.0001671	1.91
[K].GTTEEICQIYLR.[R]	1xCarbamidomethyl [C7]; 1xTMT6plex [N-Term]	8.42944e-07	0	1	B5DFC8	B5DFC8 [492-503]	1711.89	129.7	74.4	0	2.78e-07	2.61
[K].MSPNETLFLESTNK.[I]	1xTMT6plex [K14]; 1xTMT6plex [N-Term]	3.98536e-05	0	1	Q0D2L6	Q0D2L6 [84-97]	2069.1	95.8	85.4	0	1.559e-05	3.88
[K].MSPLSIVTVLVDK.[I]	1xTMT6plex [K13]; 1xTMT6plex [N-Term]	9.44164e-05	0	1	Q5U2X8	Q5U2X8 [138-150]	1860.13	91.2	117.6	0	3.846e-05	2.39
[K].GTTGTQASFLQLFEGDHQK.[V]	1xTMT6plex [K19]; 1xTMT6plex [N-Term]	1.77288e-09	0	3	D3ZW08	D3ZW08 [200-218]	2523.32	88.9	106.8	0	4.431e-10	4.33
[K].GTTLNPDSEIAR.[Y]	1xTMT6plex [N-Term]	6.67482e-05	0	1	P16573	P16573 [70-81]	1502.8	89.7	103.2	0	2.669e-05	2.04
[R].GTTITLVLK.[E]	1xTMT6plex [K9]; 1xTMT6plex [N-Term]	0.00024662	0	3	A0A0A0MY09	A0A0A0MY09 [244-252]	1403.92	115.4	76.8	9.921e-05	0.0005864	2.46
[R].MSLVEEGAVK.[R]	1xTMT6plex [K10]; 1xTMT6plex [N-Term]	6.86962e-07	0	2	G3V8V3	G3V8V3 [429-438]	1520.88	66.4	121.9	0	2.243e-07	3.27
[K].MSINAEDVVVGDLVEVK.[G]	1xTMT6plex [K17]; 1xTMT6plex [N-Term]	7.00682e-06	0	3	P06685	P06685 [178-194]	2275.26	96.1	80.7	0	2.528e-06	2.91
[K].MSLILEAVPQVK.[F]	1xTMT6plex [K12]; 1xTMT6plex [N-Term]	6.77778e-05	0	2	F1LRV6	F1LRV6 [113-124]	1786.09	120.5	98.3	0	2.712e-05	2.39
[R].MSLFYAEATPMLK.[T]	1xOxidation [M11]; 1xTMT6plex [K13]; 1xTMT6plex [N-Term]	0.000112845	0	1	B2GUZ9; B0BN65	B2GUZ9 [187-199]; B0BN65 [186-198]	1976.06	93.7	84.6	0	4.621e-05	1.78
[K].GTVDEFSGAEHIDQLR.[R]	1xTMT6plex [N-Term]	3.26984e-06	0	3	Q99MA2	Q99MA2 [390-405]	2003	81.1	110	0	1.145e-06	2.65
[K].GTVEPQLEAR.[G]	1xTMT6plex [N-Term]	2.46797e-06	0	6	C0JPT7	C0JPT7 [428-437]	1328.74	77	114.1	0	2.794e-06	3.03
[K].GTVLALTEK.[S]	1xTMT6plex [K9]; 1xTMT6plex [N-Term]	6.4078e-05	0	4	D3ZZC1	D3ZZC1 [307-315]	1389.87	131.5	61.6	0	2.564e-05	3.16
[K].GTVLLADNVIVPGTPDFLAYVR.[G]	1xTMT6plex [N-Term]	2.80634e-07	0	1	P22734	P22734 [206-227]	2559.44	87.6	129.3	0	8.768e-08	3.65
[R].MSKPGAVSTPVK.[H]	2xTMT6plex [K3; K12]; 1xTMT6plex [N-Term]	1.09337e-05	0	1	A0A0G2K2P5	A0A0G2K2P5 [346-357]	1889.15	56.4	128.6	0	4.029e-06	3.86
[R].GTVLLSGPR.[K]	1xTMT6plex [N-Term]	0.000224015	0	1	A0A0H2UHS7	A0A0H2UHS7 [136-144]	1128.69	96.9	82.6	0	9.509e-05	2.28
[K].GTVLQDAVVK.[A]	1xTMT6plex [K10]; 1xTMT6plex [N-Term]	8.08569e-06	0	2	Q62714	Q62714 [50-59]	1487.92	128.5	85.8	0	2.943e-06	2.69
[K].MSEEDEQGWCQGQLQSGR.[I]	1xCarbamidomethyl [C10]; 1xTMT6plex [N-Term]	0.000422594	0	1	G3V9N7	G3V9N7 [393-410]	2354.03	72.3	108.4	0	0.000185	1.63
[R].GTVPGGTPCDSSSGTCFCK.[R]	3xCarbamidomethyl [C9; C16; C18]; 1xTMT6plex [K19]; 1xTMT6plex [N-Term]	0.000108893	0	4	M0R6K0	M0R6K0 [479-497]	2433.12	90.3	102.7	0	4.451e-05	3.1
[R].GTVQGQLQGPVSK.[V]	1xTMT6plex [K13]; 1xTMT6plex [N-Term]	3.28861e-07	0	4	D4A6X4	D4A6X4 [46-58]	1757.03	97.1	103.7	0	1.035e-07	3.26
[K].MSDEVVDSNPYSR.[L]	1xTMT6plex [N-Term]	0.000338873	0	2	Q5M7A4	Q5M7A4 [41-53]	1727.81	88.1	134	0	0.0001465	1.44
[R].GTVSVTASGK.[T]	1xTMT6plex [K10]; 1xTMT6plex [N-Term]	1.47972e-06	0	2	Q01177	Q01177 [285-294]	1364.81	112	95.6	0	4.986e-07	3.31
[R].GTVTDFSGFDGR.[A]	1xTMT6plex [N-Term]	1.66638e-08	0	10	P14668; Q66HH8	P14668 [5-16]; Q66HH8 [5-16]	1487.73	96.5	100.5	0	4.59e-09	3.77
[K].GTVVKEETR.[R]	1xTMT6plex [K5]; 1xTMT6plex [N-Term]	0.000210806	0	10	Q63495	Q63495 [169-177]	1476.88	48.7	139	0	8.888e-05	2.81
[R].GTVVTGTLER.[G]	1xTMT6plex [N-Term]	0.000304871	0	4	P85834	P85834 [272-281]	1261.73	106.5	93	0	0.0001315	3.04
[K].GTVVYGEPITASLGTDGSHYWSK.[N]	1xTMT6plex [K23]; 1xTMT6plex [N-Term]	3.83842e-09	0	5	P47942	P47942 [271-293]	2883.49	73.1	73.8	0	9.911e-10	4.32
[K].GTTAAQLSK.[T]	1xTMT6plex [K9]; 1xTMT6plex [N-Term]	5.75649e-05	0	2	Q4G075	Q4G075 [48-56]	1334.8	120.9	79.7	0	3.456e-05	2.87
[K].GVQPHVVEMDR.[R]	1xTMT6plex [N-Term]	0.000126216	0	2	D4A164	D4A164 [824-834]	1495.79	91.1	109.4	0	5.213e-05	3.04
[K].MSPVPDLVPGSFK.[S]	1xTMT6plex [K13]; 1xTMT6plex [N-Term]	2.09314e-05	0	13	Q7TQ70	Q7TQ70 [227-239]	1832.04	88.6	150.5	0	7.935e-06	3.54
[K].MSQYLENMNIGDTIEFR.[G]	1xTMT6plex [N-Term]	0.000188558	0	3	P20070	P20070 [127-143]	2290.1	97.2	110.6	0	7.922e-05	2.22
[R].MTLADDVTLDDLIMAK.[D]	1xTMT6plex [K16]; 1xTMT6plex [N-Term]	6.22917e-06	0	3	P62193	P62193 [372-387]	2223.2	127.4	84.4	0	7.826e-05	2.95
[K].GTIVTIEGPR.[F]	1xTMT6plex [N-Term]	4.66915e-05	0	2	A0A0G2K583	A0A0G2K583 [167-176]	1271.75	73.5	128.7	0	1.841e-05	2.64
[K].GTMGEPTYDAEFQHFLR.[G]	1xTMT6plex [N-Term]	2.48351e-08	0	2	M0R9X8	M0R9X8 [3892-3908]	2228.06	91.5	100.5	0	6.967e-09	4.56
[R].MTGSEFDFEEMK.[R]	1xTMT6plex [K12]; 1xTMT6plex [N-Term]	6.7259e-06	0	5	P50399	P50399 [424-435]	1908.91	87.2	101.8	9.158e-05	0.000431	2.52
[K].MTGLVDEAIDTK.[S]	1xTMT6plex [K12]; 1xTMT6plex [N-Term]	5.46321e-09	0	11	A0A0G2K8V2	A0A0G2K8V2 [709-720]	1750.97	75.6	148.3	0	1.437e-09	4
[R].GTNVLQEVK.[L]	1xTMT6plex [K9]; 1xTMT6plex [N-Term]	9.98598e-05	0	1	G3V9Q7	G3V9Q7 [156-164]	1445.87	138.1	55.3	0	4.071e-05	3.01
[K].GTPEPGPLSATDER.[H]	1xTMT6plex [N-Term]	8.83629e-05	0	3	Q4V8H5	Q4V8H5 [202-215]	1655.84	101.1	87.7	0	3.578e-05	3.51
[K].MTESSLPSASK.[T]	1xTMT6plex [K11]; 1xTMT6plex [N-Term]	0.00016441	0	4	A0A0G2K6S9; E9PTU4	A0A0G2K6S9 [641-651]; E9PTU4 [634-644]	1595.87	83.1	122	9.921e-05	0.0005446	3.08
[K].MTELFQSLGDLNNVR.[F]	1xTMT6plex [N-Term]	0.00031741	0	1	G3V7L1	G3V7L1 [2832-2846]	1966.03	78.2	122.9	0	0.0001368	2.18
[R].MTEAAAADVQR.[L]	1xTMT6plex [N-Term]	1.00822e-06	0	4	Q6Q0N1	Q6Q0N1 [44-54]	1391.72	129	91.4	0	3.349e-07	3.18
[R].MTDYDCEFENV.[-]	1xCarbamidomethyl [C6]; 1xTMT6plex [N-Term]	0.000216213	0	2	B2RZ77	B2RZ77 [192-202]	1651.68	78.4	101.2	3.209e-05	0.0002771	2
[R].MTDQEAIQDLWQWR.[K]	1xTMT6plex [N-Term]	7.56555e-06	0	3	P13084	P13084 [276-289]	2049.01	111	104.2	0	2.741e-06	3.64
[K].MTDEEIMEK.[L]	1xTMT6plex [K9]; 1xTMT6plex [N-Term]	1.32789e-05	0	3	Q64303	Q64303 [227-235]	1583.81	110.9	89	0	4.934e-06	2.54
[R].MTAEEMASDELK.[E]	1xTMT6plex [K12]; 1xTMT6plex [N-Term]	0.000184771	0	2	Q4KLL0	Q4KLL0 [223-234]	1812.91	115.5	93.6	0	7.748e-05	2.32
[K].GTPWEGGLFK.[L]	1xTMT6plex [K10]; 1xTMT6plex [N-Term]	0.000328795	0	3	P63281	P63281 [50-59]	1549.88	115.3	84.5	0.0006698	0.003671	2.5
[K].GTQCEDINECEVFPGVCK.[N]	3xCarbamidomethyl [C4; C10; C17]; 1xTMT6plex [K18]; 1xTMT6plex [N-Term]	8.82661e-07	0	3	G3V9M6	G3V9M6 [906-923]	2600.22	89.2	92.5	0	2.912e-07	3.1
[R].GTQDDNLLYYR.[T]	1xTMT6plex [N-Term]	5.18155e-06	0	2	F1MAN8	F1MAN8 [3155-3165]	1586.8	47.5	112.7	0	1.849e-06	3.54
[K].GTQGVVTNFEIFR.[M]	1xTMT6plex [N-Term]	0.000198367	0	1	Q4G061	Q4G061 [519-531]	1696.92	96.2	81.2	0	8.342e-05	2.26
[K].GTQLYEANQLLQFENNAEDLKR.[W]	1xTMT6plex [K21]; 1xTMT6plex [N-Term]	6.08897e-05	0	1	D4A678	D4A678 [678-699]	3052.61	58.4	151.8	0	2.427e-05	2.74
[K].MSVQPTVSLGGFEITPPVVLR.[L]	1xTMT6plex [N-Term]	0.000344024	0	6	P13084	P13084 [81-101]	2456.38	155.2	100.3	0	0.0001489	3.09
[R].GTSFEAAAASGGSASSEK.[A]	1xTMT6plex [K18]; 1xTMT6plex [N-Term]	1.2786e-10	0	4	P13803	P13803 [170-187]	2073.05	104.3	83.5	0	2.006e-10	4.43
[R].MSVIEEGDCK.[R]	1xCarbamidomethyl [C9]; 1xTMT6plex [K10]; 1xTMT6plex [N-Term]	6.32549e-06	0	3	G3V6Y6; P53534	G3V6Y6 [429-438]; P53534 [429-438]	1625.83	103.5	107.5	0	2.283e-06	3.01
[K].GTSQNDPNWVVR.[H]	1xTMT6plex [N-Term]	0.000260721	0	3	A0A0G2JV24	A0A0G2JV24 [953-964]	1601.82	68.8	177.4	9.921e-05	0.0006046	2.35
[K].MSSTFIGNSTAIQELFK.[R]	1xTMT6plex [K17]; 1xTMT6plex [N-Term]	0.000250389	0	4			2332.26			0	0.0001066	2.59
[K].GTSSNACSSPSINELK.[S]	1xCarbamidomethyl [C7]; 1xTMT6plex [K16]; 1xTMT6plex [N-Term]	8.21071e-06	0	1	Q64244	Q64244 [251-266]	2110.09	101.5	99.6	0	2.999e-06	3.6
[R].GTSSTTNTGK.[K]	1xTMT6plex [K10]; 1xTMT6plex [N-Term]	4.57473e-05	0	3	Q01177	Q01177 [386-395]	1411.78	109.6	101.7	9.921e-05	0.0005853	2.64
[R].MSSFGDFVALSDVCDVPTAK.[I]	1xCarbamidomethyl [C14]; 1xTMT6plex [K20]; 1xTMT6plex [N-Term]	2.01248e-07	0	5	O35567	O35567 [312-331]	2604.31	126.9	96.5	0	7.935e-07	2.96
[R].GTSVIAGVWLEEAGQK.[L]	1xTMT6plex [K16]; 1xTMT6plex [N-Term]	4.49298e-07	0	3	F7F9U6; Q6S395; Q6S3A0	F7F9U6 [3019-3034]; Q6S395 [3020-3035]; Q6S3A0 [3163-3178]	2103.19	101.7	105.6	0	1.439e-07	3.65
[K].MNFSDFLTVMTQK.[M]	1xTMT6plex [K13]; 1xTMT6plex [N-Term]	0.000203459	0	1	G3V9W0	G3V9W0 [84-96]	2020.06	107.2	109.9	0	8.567e-05	2.12
[K].GVQYLNEIK.[D]	1xTMT6plex [K9]; 1xTMT6plex [N-Term]	5.17124e-05	0	6	P05197	P05197 [668-676]	1521.9	104.5	86.4	0	2.074e-05	3.07
[R].GVSAEYSFPLCK.[T]	1xCarbamidomethyl [C11]; 1xTMT6plex [K12]; 1xTMT6plex [N-Term]	0.000116939	0	3	Q6AXV4	Q6AXV4 [210-221]	1815.97	67.7	106	0	4.816e-05	2.62
[R].MIAGQVLDINLAAEPK.[V]	1xTMT6plex [K16]; 1xTMT6plex [N-Term]	9.48736e-08	0	3	A0A0G2JXW4	A0A0G2JXW4 [74-89]	2141.24	99.1	93.5	0	4.812e-07	3.01
[R].HAELIANSFVDQCR.[N]	1xCarbamidomethyl [C13]; 1xTMT6plex [N-Term]	2.6211e-05	0	2	Q9ER24	Q9ER24 [271-284]	1888.95	104.5	104.8	0	1.006e-05	3.01
[K].HAEMVHTGLK.[L]	1xTMT6plex [K10]; 1xTMT6plex [N-Term]	3.4896e-05	0	8	Q08163	Q08163 [71-80]	1580.9	115.1	94.5	1.78e-05	0.0002087	3.4
[R].HAEQERDELADEIANSASGK.[S]	1xTMT6plex [K20]; 1xTMT6plex [N-Term]	1.35726e-07	0	5	G3V9Y1	G3V9Y1 [1705-1724]	2628.33	85.7	112.4	0	4.104e-08	3.63
[K].MIAEAIPELK.[A]	1xTMT6plex [K10]; 1xTMT6plex [N-Term]	1.96859e-05	0	14	P04636	P04636 [315-324]	1572.94	116	80	0	7.475e-06	3.27
[R].MIADVDTDSPR.[E]	1xTMT6plex [N-Term]	4.58295e-06	0	2	G3V8T9	G3V8T9 [79-89]	1448.73	117.7	88.9	0	1.626e-06	2.75
[R].HAFCTDYTTGFCCHCQSR.[F]	4xCarbamidomethyl [C4; C12; C13; C15]; 1xTMT6plex [N-Term]	1.25059e-07	0	1	B5DFC9	B5DFC9 [514-531]	2537.04	85.8	81.4	0	3.78e-08	3.01
[K].MKQEPVKPEEGR.[D]	2xTMT6plex [K2; K7]; 1xTMT6plex [N-Term]	1.75915e-05	0	5	P61589	P61589 [134-145]	2115.22	99.4	104.1	0	6.634e-06	2.9
[K].MKQELEAEYLAVFK.[K]	2xTMT6plex [K2; K14]; 1xTMT6plex [N-Term]	0.000181058	0	3	B1H267	B1H267 [124-137]	2386.37	116.4	89.5	0	7.591e-05	2.39
[R].HAFSPVASVESASGEVLHSPK.[VN]	1xTMT6plex [K21]; 1xTMT6plex [N-Term]	6.01008e-06	0	3	P24090	P24090 [306-326]	2594.4	66.5	85.9	0	3.988e-06	4.12
[R].HAHGDQYK.[A]	1xTMT6plex [K8]; 1xTMT6plex [N-Term]	0.000218414	0	7	P56574	P56574 [173-180]	1413.76	74.4	82.2	0	9.226e-05	3.47
[K].MKPLMGVIYVPLTDKEK.[Q]	3xTMT6plex [K2; K15; K17]; 1xTMT6plex [N-Term]	4.75002e-06	0	1	P22062	P22062 [205-221]	2878.73			0	1.689e-06	3.17
[K].HAEAVAYYK.[K]	1xTMT6plex [K9]; 1xTMT6plex [N-Term]	0.000233272	0	1	O70593	O70593 [175-183]	1509.85	117.7	88.2	0	9.891e-05	2.52
[K].HALLDVTPK.[A]	1xTMT6plex [K9]; 1xTMT6plex [N-Term]	3.43652e-05	0	4	Q3ZB99	Q3ZB99 [768-776]	1451.9	69.6	115.2	0	1.473e-05	3.25
[K].HALLEADVAAHQDR.[I]	1xTMT6plex [N-Term]	3.39494e-09	0	4	A0A0G2JZ69; Q6IRK8	A0A0G2JZ69 [732-745]; Q6IRK8 [720-733]	1774.94	84.1	105.8	0	8.742e-10	4.4
[K].HALIIYDDLSK.[Q]	1xTMT6plex [K11]; 1xTMT6plex [N-Term]	2.84446e-05	0	9	P15999	P15999 [306-316]	1746.02	78.6	92.4	0	1.79e-05	3.34
[-].MKNPFAHLAEPLDPAQPGKK.[F]	3xTMT6plex [K2; K19; K20]; 1xTMT6plex [N-Term]	1.85144e-05	0	1	G3V6S2	G3V6S2 [1-20]	3105.81	121.2	78.4	0	6.992e-06	3.38
[K].MKETAENYLGHTAK.[N]	2xTMT6plex [K2; K14]; 1xTMT6plex [N-Term]	3.9714e-06	0	2	F1M953	F1M953 [174-187]	2280.26	136.8	79	0	1.397e-06	4.19
[K].HAPEAGGSGQR.[Q]	1xTMT6plex [N-Term]	0.000285526	0	2	F1LPP6	F1LPP6 [61-71]	1295.67	36.5	127.8	0	0.0001223	2.8
[K].HAPGLIAALAYETASFYQK.[A]	1xTMT6plex [K19]; 1xTMT6plex [N-Term]	8.78157e-07	0	2	Q4V8K5	Q4V8K5 [204-222]	2509.39	86.2	112.2	0	2.9e-07	2.6
[K].MKETAEAYLGK.[K]	2xTMT6plex [K2; K11]; 1xTMT6plex [N-Term]	8.47268e-07	0	9	P06761	P06761 [153-163]	1928.11	140.4	72.8	0	1.441e-06	3.85
[K].MKEIAEAYLGK.[T]	2xTMT6plex [K2; K11]; 1xTMT6plex [N-Term]	5.65228e-06	0	7	P63018	P63018 [127-137]	1940.15	146.1	84.4	0	4.489e-06	3.99
[R].HATALEELSEQLEQAK.[R]	1xTMT6plex [K16]; 1xTMT6plex [N-Term]	6.07188e-06	0	2	G3V9Y1	G3V9Y1 [1201-1216]	2255.23	84.7	63.5	0	2.185e-06	3.53
[K].MKEEVPTALVEAHVR.[K]	1xTMT6plex [K2]; 1xTMT6plex [N-Term]	4.92634e-07	0	2	D4A510	D4A510 [734-748]	2167.23	106.3	106.8	0	1.583e-07	4.56
[K].HAVSEGTK.[A]	1xTMT6plex [K8]; 1xTMT6plex [N-Term]	0.000279821	0	19	D4A817; D3ZLY9; Q00729	D4A817 [110-117]; D3ZLY9 [110-117]; Q00729 [111-118]	1286.75	83.6	91.5	0.001104	0.00835	3.11
[K].HAWCGGNFLEVTEQILAK.[I]	1xCarbamidomethyl [C4]; 1xTMT6plex [K18]; 1xTMT6plex [N-Term]	1.15664e-05	0	2	Q9JHW5	Q9JHW5 [18-35]	2531.35	111.1	118.8	0	4.288e-06	2.79
[K].HALLDVTPNAVDR.[L]	1xTMT6plex [N-Term]	1.02907e-06	0	3	A0A0G2K2P5	A0A0G2K2P5 [703-715]	1649.92	70.5	119.2	0	3.415e-07	3.54
[K].HADSVAELGEQIDNLQR.[V]	1xTMT6plex [N-Term]	2.92687e-09	0	2	G3V885	G3V885 [1198-1214]	2124.09	98.5	77.8	0	6.206e-09	4.28
[R].HADQYKEQMEK.[A]	2xTMT6plex [K6; K11]; 1xTMT6plex [N-Term]	3.75411e-06	0	5	G3V9Y1	G3V9Y1 [1864-1874]	2094.13	95.4	108.6	0	1.322e-06	3.84
[R].MLAPEGALNIHEK.[A]	1xTMT6plex [K13]; 1xTMT6plex [N-Term]	3.85376e-07	0	4	P16446	P16446 [75-87]	1881.07	111.4	90.2	0	1.221e-07	3.68
[K].GYPEVALHFVK.[D]	1xTMT6plex [K11]; 1xTMT6plex [N-Term]	0.000241681	0	1	G3V6T1	G3V6T1 [633-643]	1718	121.8	75.9	0	0.0001031	2.71
[R].MLFNQQELFGR.[N]	1xTMT6plex [N-Term]	0.000155475	0	4	A0A0G2K896	A0A0G2K896 [622-632]	1611.85	94.2	115.2	0	0.0001715	2.45
[K].GYPPEDIFNLVGK.[K]	1xTMT6plex [K13]; 1xTMT6plex [N-Term]	0.000214034	0	7	B1WC26	B1WC26 [321-333]	1907.07	112	81.9	0	0.0001099	2.42
[R].MLFKDDYPSSPPK.[C]	2xTMT6plex [K4; K13]; 1xTMT6plex [N-Term]	0.000107242	0	2	P63281	P63281 [62-74]	2212.23	118.2	87	0	4.38e-05	3.13
[R].MLFDYLADK.[H]	1xTMT6plex [K9]; 1xTMT6plex [N-Term]	1.77723e-05	0	5	Q641X8	Q641X8 [112-120]	1573.87	123.1	77.9	0	1.416e-05	2.84
[R].MIETAQVDER.[A]	1xTMT6plex [N-Term]	4.71709e-05	0	1	Q6AXT5	Q6AXT5 [178-187]	1420.73	79.3	111.3	0	1.863e-05	2.92
[R].MLEILEGK.[G]	1xTMT6plex [K8]; 1xTMT6plex [N-Term]	0.000144062	0	1	F1LN59	F1LN59 [714-721]	1390.84	124.9	101.5	0	5.966e-05	2.81
[R].GYSFSLTTFSPSGK.[L]	1xTMT6plex [K14]; 1xTMT6plex [N-Term]	0.000110569	0	3	P17220	P17220 [5-18]	1937.04	106.2	91.3	0	4.538e-05	3.14
[R].GYSFTTTAER.[E]	1xTMT6plex [N-Term]	1.56537e-06	0	27	A0A0G2K3K2	A0A0G2K3K2 [200-209]	1361.69	92.7	91.2	0	1.254e-05	3.46
[R].GYSFVTTAER.[E]	1xTMT6plex [N-Term]	4.99931e-06	0	12	P62738	P62738 [199-208]	1359.71	68.5	111.4	0	1.779e-06	3.35
[K].MLEEEGTLDLLGLK.[R]	1xTMT6plex [K14]; 1xTMT6plex [N-Term]	5.62345e-06	0	2	A0A0G2K9T4; D3ZHV2	A0A0G2K9T4 [5075-5088]; D3ZHV2 [3124-3137]	2019.14	81.3	117.2	0	2.02e-06	2.75
[R].MLEDRDLFVMR.[L]	1xTMT6plex [N-Term]	1.74126e-05	0	2	Q1JU68	Q1JU68 [753-763]	1653.87	108.9	91.1	0	6.58e-06	3.27
[K].MLDYLQGSGETPQTDIR.[W]	1xTMT6plex [N-Term]	4.31282e-07	0	6	D3ZAN3	D3ZAN3 [191-207]	2153.07	111.9	105.2	0	1.379e-07	3.58
[K].GYTQQLAFK.[Q]	1xTMT6plex [K9]; 1xTMT6plex [N-Term]	3.40158e-05	0	6	M0RBF1	M0RBF1 [1052-1060]	1513.88	106.2	101.6	0	1.32e-05	3.06
[R-].MLDMGFEPQIR.[KR]	1xTMT6plex [N-Term]	0.000105079	0	4	A0A096MIX2; A0A0G2K719; Q6AYI1	A0A096MIX2 [251-261]; A0A0G2K719 [352-362]; Q6AYI1 [253-263]	1565.8	108.1	92.8	0	4.64e-05	2.97
[R].GYVPVAPICTDK.[I]	1xCarbamidomethyl [C9]; 1xTMT6plex [K12]; 1xTMT6plex [N-Term]	0.000141881	0	4	Q6DGG1	Q6DGG1 [130-141]	1777.99	82.9	117.3	0	5.876e-05	2.89
[K].MIDLSGNPVLR.[I]	1xTMT6plex [N-Term]	1.07755e-06	0	3	P70500	P70500 [122-132]	1443.82	79.8	107.6	0	1.212e-05	2.57
[R].MLDINNQQLELSDWQR.[A]	1xTMT6plex [N-Term]	2.7869e-05	0	1	P25304	P25304 [1413-1428]	2232.13	136.9	101.6	0	1.071e-05	2.75
[K].GYVVWQEVFDNK.[V]	1xTMT6plex [K12]; 1xTMT6plex [N-Term]	0.000110569	0	3	Q641X3	Q641X3 [368-379]	1942.05	112.4	81.2	0	4.543e-05	2.44
[K].GYYAVAVVK.[A]	1xTMT6plex [K9]; 1xTMT6plex [N-Term]	8.51e-06	0	12	P12346; A0A0G2QC06	P12346 [446-454]; A0A0G2QC06 [432-440]	1427.87	122.2	104.7	0	6.915e-06	3.41
[K].MLDAEDIVNTARPDEK.[A]	1xTMT6plex [K16]; 1xTMT6plex [N-Term]	2.17665e-10	0	7	Q9QXQ0	Q9QXQ0 [240-255]	2275.2	94.4	98.2	0	1.324e-06	4.52
[K].MLDAEDIVGTARPDEK.[A]	1xTMT6plex [K16]; 1xTMT6plex [N-Term]	1.9505e-06	0	4	Q6T487; Q9Z1P2	Q6T487 [221-236]; Q9Z1P2 [221-236]	2218.18	77.5	122	0	4.228e-06	4.36
[K].MIATDPDDIHAYNVADFESLSK.[I]	1xTMT6plex [K22]; 1xTMT6plex [N-Term]	0.000384218	0	3	A0A0G2KAJ7	A0A0G2KAJ7 [1345-1366]	2910.46	79.3	106.5	0	0.0001674	2.66
[R].MLAQQAVK.[R]	1xTMT6plex [K8]; 1xTMT6plex [N-Term]	0.00014928	0	2	P25235	P25235 [620-627]	1346.82	112.2	93.6	0	6.214e-05	2.76
[K].HAAFQADVSEGPAAK.[R]	1xTMT6plex [K15]; 1xTMT6plex [N-Term]	7.13257e-05	0	1	A0A0G2K6P1	A0A0G2K6P1 [69-83]	1957.05	94.9	105.6	0	2.863e-05	2.11
[K].HAAQELATLLLSLPAPASVQQQSK.[S]	1xTMT6plex [K24]; 1xTMT6plex [N-Term]	0.000178323	0	1	F1LQI5	F1LQI5 [2503-2526]	2959.7	122.5	99	0	7.464e-05	1.97
[R].MIAPEGSLVFHEK.[A]	1xTMT6plex [K13]; 1xTMT6plex [N-Term]	2.53191e-06	0	2	P53812	P53812 [74-86]	1916.07	105.1	90.7	0	8.727e-07	3.23
[R].HCCPIGFHCSAK.[G]	3xCarbamidomethyl [C2; C3; C9]; 1xTMT6plex [K12]; 1xTMT6plex [N-Term]	0.000433299	0	1	G3V8V1	G3V8V1 [566-577]	1931.94	139.8	63.3	0	0.0001897	2.92
[K].MKDTDSEEEIREAFR.[V]	1xTMT6plex [K2]; 1xTMT6plex [N-Term]	0.000224015	0	1	P0DP31	P0DP31 [77-91]	2314.17	104.4	111.2	0	9.52e-05	2.17
[R].HCECSTDEVNSEDMDAYCR.[K]	3xCarbamidomethyl [C2; C4; C18]; 1xTMT6plex [N-Term]	3.27552e-09	0	2	A0A0G2JSK5	A0A0G2JSK5 [499-517]	2607.01	55.3	135.9	0	8.413e-10	3.87
[K].HCEDGICTVTAGPK.[D]	2xCarbamidomethyl [C2; C7]; 1xTMT6plex [K14]; 1xTMT6plex [N-Term]	1.706e-05	0	1	F1LQH2	F1LQH2 [116-129]	2003.01	109.9	87.3	0	6.438e-06	2.89
[K].MGQEFVESK.[E]	1xTMT6plex [K9]; 1xTMT6plex [N-Term]	0.000188558	0	2	A0A0G2K5T9	A0A0G2K5T9 [208-216]	1512.81	70.5	113.4	0	7.944e-05	2.23
[K].HEEAPGHRPTTNPNASK.[F]	1xTMT6plex [K17]; 1xTMT6plex [N-Term]	2.40294e-05	0	3	P47875	P47875 [92-108]	2301.21	46.9	116.4	0	9.195e-06	3.51
[R].HEEFEEGCK.[A]	1xCarbamidomethyl [C8]; 1xTMT6plex [K9]; 1xTMT6plex [N-Term]	7.13257e-05	0	3	Q5I0D1	Q5I0D1 [34-42]	1622.79	109.8	91.8	0	2.865e-05	2.96
[R].HEEHERPEFVAYPHLR.[I]	1xTMT6plex [N-Term]	1.80471e-05	0	3	P10818	P10818 [65-80]	2275.16	108.1	113	0	6.803e-06	4.32
[R].HEEMAQAFEDWNK.[T]	1xTMT6plex [K13]; 1xTMT6plex [N-Term]	1.14643e-07	0	3	P85968	P85968 [213-225]	2093.02	138.2	76.6	0	3.449e-08	4.53
[R].HEEMAQAFEDWNK.[T]	1xOxidation [M4]; 1xTMT6plex [K13]; 1xTMT6plex [N-Term]	2.51608e-05	0	1	P85968	P85968 [213-225]	2109.01	108.5	84.6	0	9.624e-06	3.13
[R].MGPLINAPHLER.[V]	1xTMT6plex [N-Term]	2.45538e-06	0	4	A0A0G2JSI1	A0A0G2JSI1 [327-338]	1576.88	103.7	113	0	8.488e-07	3.82
[K].HEGALETLLR.[Y]	1xTMT6plex [N-Term]	8.79136e-05	0	1	A0A140TAA4	A0A140TAA4 [61-70]	1367.78	102	99.5	0	3.562e-05	2.74
[R].MGPLGLDHMASSIER.[M]	1xTMT6plex [N-Term]	0.000250389	0	1	F1M3D3	F1M3D3 [456-470]	1842.94	105.9	110.4	0	0.0001067	2.07
[R].MGPGATAGGAEK.[S]	1xTMT6plex [K12]; 1xTMT6plex [N-Term]	8.69715e-08	0	4	Q6NYB7	Q6NYB7 [176-187]	1504.82	112.9	99.1	0	5.229e-07	2.98
[R].MGPGAASGGERPNLK.[I]	1xTMT6plex [K15]; 1xTMT6plex [N-Term]	5.57928e-10	0	5	G3V6H0	G3V6H0 [173-187]	1900.05	120.3	95.1	0	1.322e-10	3.73
[R].MGPDTVVITSSDLPSPK.[G]	1xTMT6plex [K17]; 1xTMT6plex [N-Term]	1.26816e-05	0	2	G3V647	G3V647 [178-194]	2202.21	99.9	114.3	0	4.715e-06	3.06
[R].HEIININLK.[N]	1xTMT6plex [K9]; 1xTMT6plex [N-Term]	0.000101916	0	3	Q6AXR6	Q6AXR6 [49-57]	1551.96	119.8	95.1	0	0.000103	3.29
[K].HELLQPFNVLYEK.[E]	1xTMT6plex [K13]; 1xTMT6plex [N-Term]	6.13431e-06	0	6	Q6AYD3	Q6AYD3 [299-311]	2088.19	116.9	98.4	0	2.207e-06	3.65
[R].HEIIQTLQMK.[D]	1xTMT6plex [K10]; 1xTMT6plex [N-Term]	3.0711e-05	0	6	F1LRJ9	F1LRJ9 [260-269]	1699	65.9	166.5	0	1.191e-05	3.56
[R].HEIIQTLQMK.[D]	1xOxidation [M9]; 1xTMT6plex [K10]; 1xTMT6plex [N-Term]	0.000128812	0	2	F1LRJ9	F1LRJ9 [260-269]	1714.99	71.1	146.7	0	5.322e-05	2.64
[K].HELQANCYEEVK.[D]	1xCarbamidomethyl [C7]; 1xTMT6plex [K12]; 1xTMT6plex [N-Term]	6.94026e-07	0	7	P45592	P45592 [133-144]	1978.01	115.6	95.6	0	5.695e-07	3.95
[K].HELQANCYEEVKDR.[C]	1xCarbamidomethyl [C7]; 1xTMT6plex [K12]; 1xTMT6plex [N-Term]	5.6079e-10	0	10	P45592	P45592 [133-146]	2249.14	131.8	91.1	0	1.327e-10	4.74
[R].HEMLPANLIQAQR.[D]	1xTMT6plex [N-Term]	8.47751e-08	0	1	P85968	P85968 [435-447]	1749.96	100.8	109	0	2.515e-08	4.53
[K].MGLVDQLVDPLGPGIK.[S]	1xTMT6plex [K16]; 1xTMT6plex [N-Term]	3.49682e-07	0	9	Q64428	Q64428 [215-230]	2110.23	114.3	89.4	0	1.106e-07	3.24
[K].MGLGHEQGFGAPCLK.[C]	1xCarbamidomethyl [C13]; 1xTMT6plex [K15]; 1xTMT6plex [N-Term]	8.09144e-07	0	2	Q2LAP6	Q2LAP6 [10-24]	2060.08	112.7	79.9	0	2.657e-07	3.67
[R].HEMPPHIYAIADTAYR.[S]	1xTMT6plex [N-Term]	1.71832e-08	0	6	A0A0G2K6S9; E9PTU4	A0A0G2K6S9 [148-163]; E9PTU4 [148-163]	2114.07	100.8	101.1	0	4.746e-09	4.17
[R].HEMPPHIYAITDTAYR.[S]	1xTMT6plex [N-Term]	1.30357e-08	0	8	G3V6P7; Q62812	G3V6P7 [144-159]; Q62812 [144-159]	2144.08	109.5	96.8	0	3.548e-09	5.2
[R].HEMPPHIYAITDTAYR.[S]	1xOxidation [M3]; 1xTMT6plex [N-Term]	8.91087e-06	0	3	G3V6P7; Q62812	G3V6P7 [144-159]; Q62812 [144-159]	2160.07	86.1	102.9	0	3.253e-06	3.92
[R].MGIGELDPSIAVGFFCK.[T]	1xCarbamidomethyl [C16]; 1xTMT6plex [K17]; 1xTMT6plex [N-Term]	3.13452e-05	0	1	A0A0G2QC33	A0A0G2QC33 [308-324]	2299.22	103.7	104.9	0	1.211e-05	2.29
[K].HENVIGLLDVFTPAR.[S]	1xTMT6plex [N-Term]	6.7343e-08	0	1	G3V617	G3V617 [80-94]	1910.07	129.9	108.7	0	1.978e-08	4.52
[K].HEPLVLFCESCDTLTCR.[D]	3xCarbamidomethyl [C8; C11; C16]; 1xTMT6plex [N-Term]	1.55121e-08	0	1	O08629	O08629 [216-232]	2366.11	86.1	102	0	4.27e-09	4.4
[K].MGVPICGACR.[R]	2xCarbamidomethyl [C6; C9]; 1xTMT6plex [N-Term]	0.000197364	0	1	C0KUC6	C0KUC6 [250-259]	1349.67	93.1	137.1	0	8.338e-05	2.53
[R].MLGADAVGMSTVPEVIVAR.[H]	1xTMT6plex [N-Term]	1.68541e-10	0	11	P85973	P85973 [211-229]	2145.16	106	108.1	0	3.775e-11	4.63
[K].HEDFELLCLDGTR.[K]	1xCarbamidomethyl [C8]; 1xTMT6plex [N-Term]	2.24198e-08	0	2	A0A0G2K896	A0A0G2K896 [578-590]	1833.9	106.1	90.5	0	2.679e-06	3.6
[KR].MGVPYCIIK.[G]	1xCarbamidomethyl [C6]; 1xTMT6plex [K9]; 1xTMT6plex [N-Term]	0.000140446	0	2	D3ZU22	D3ZU22 [177-185]	1538.88	132.8	83.6	0	5.817e-05	2.16
[K].MKDTDSEEEIR.[E]	1xTMT6plex [K2]; 1xTMT6plex [N-Term]	4.98966e-05	0	7	P0DP31	P0DP31 [77-87]	1810.93	94.9	101.5	0	1.977e-05	3.15
[R].MKDSSVQEATSTSDILK.[A]	2xTMT6plex [K2; K17]; 1xTMT6plex [N-Term]	0.000397943	0	1	A0A0G2K4F6	A0A0G2K4F6 [230-246]	2527.39	106	73.9	0	0.0001731	1.79
[K].MKAEDGENYAIK.[K]	2xTMT6plex [K2; K12]; 1xTMT6plex [N-Term]	0.000102959	0	1	Q6PEC1	Q6PEC1 [40-51]	2056.14	87.4	96.8	0	4.207e-05	2.83
[K].HDAATCFVDAGNAFK.[K]	1xCarbamidomethyl [C6]; 1xTMT6plex [K15]; 1xTMT6plex [N-Term]	2.59906e-07	0	3	P54921	P54921 [79-93]	2082.05	122.4	102.2	0	8.124e-08	4.07
[R].HDADGQATLLNLLLR.[N]	1xTMT6plex [N-Term]	2.1619e-07	0	3	Q5U2S7	Q5U2S7 [238-252]	1879.06	115.6	99	0	6.674e-08	4.1
[R].HDDYLVMLK.[A]	1xTMT6plex [K9]; 1xTMT6plex [N-Term]	0.000311078	0	4	F7EMB2	F7EMB2 [146-154]	1591.89	105	93.8	0	0.0001338	2.74
[R].MHVMDVQGSTEASAIKDYVVK.[H]	1xOxidation [M4]; 2xTMT6plex [K16; K21]; 1xTMT6plex [N-Term]	4.16111e-07	0	1	G3V6T7	G3V6T7 [369-389]	3011.61	105.7	78.6	0	1.327e-07	2.65
[R].MHVMDVQGSTEASAIKDYVVK.[H]	2xTMT6plex [K16; K21]; 1xTMT6plex [N-Term]	1.27716e-08	0	3	G3V6T7	G3V6T7 [369-389]	2995.62	112.3	85	0	3.491e-09	4.66
[R].HDGAFLIR.[E]	1xTMT6plex [N-Term]	0.000161103	0	2	P62994	P62994 [79-86]	1157.66	108	104.6	0	6.729e-05	3.78
[R].MHVMDVQGSTEASAIK.[D]	1xTMT6plex [K16]; 1xTMT6plex [N-Term]	2.85135e-08	0	4	G3V6T7	G3V6T7 [369-384]	2162.13	108.2	84.6	0	1.423e-08	4.27
[R].HDIAFVEFENDGQAGAAR.[D]	1xTMT6plex [N-Term]	1.18823e-07	0	1	B5DEQ4	B5DEQ4 [187-204]	2176.06	87.4	99.5	0	3.571e-08	3.44
[KR].HDLDLICR.[A]	1xCarbamidomethyl [C7]; 1xTMT6plex [N-Term]	0.000227443	0	7	P63088; P62138; P62142	P63088 [239-246]; P62138 [239-246]; P62142 [238-245]	1270.68	106	97	0	9.644e-05	3.79
[K].HDLGHFMLR.[C]	1xTMT6plex [N-Term]	0.000127507	0	7	B5DF65	B5DF65 [179-187]	1354.73	81.9	139.9	0	5.276e-05	3.64
[R].MHPELGSFYDSR.[F]	1xTMT6plex [N-Term]	1.8326e-05	0	3	Q7TQ70	Q7TQ70 [456-467]	1667.8	67.9	129	0	6.931e-06	3.06
[R].MHMWVEDLLDK.[F]	1xTMT6plex [K11]; 1xTMT6plex [N-Term]	0.000363578	0	2	Q99ML5	Q99ML5 [152-162]	1874.99	120.9	84.5	0	0.0001579	1.76
[R].MHEDINEEWISDK.[T]	1xTMT6plex [K13]; 1xTMT6plex [N-Term]	1.50348e-07	0	1	Q66HF1	Q66HF1 [277-289]	2104.04	111.6	89.2	0	4.589e-08	3.82
[K].MHDLNTDQENLVGTHDAPIR.[C]	1xTMT6plex [N-Term]	1.33052e-08	0	1	Q4FZS2	Q4FZS2 [81-100]	2505.24	109.8	93.8	0	3.636e-09	4.81
[K].HDSSLKPVSVSYNPATAK.[E]	2xTMT6plex [K6; K18]; 1xTMT6plex [N-Term]	9.82762e-07	0	3	B0BNN3	B0BNN3 [41-58]	2588.47	49.7	105.6	0	9.687e-07	3.5
[K].HDVILWLGDLNYR.[I]	1xTMT6plex [N-Term]	0.000219523	0	1	D4A2N2	D4A2N2 [442-454]	1843.01	83.6	78.4	0	9.309e-05	2.31
[R].MHCCDEVQPK.[H]	2xCarbamidomethyl [C3; C4]; 1xTMT6plex [K10]; 1xTMT6plex [N-Term]	9.15728e-05	0	1	A9CMB8	A9CMB8 [634-643]	1761.85	157.6	83.4	0	3.718e-05	2.41
[K].HDVVFLITK.[Y]	1xTMT6plex [K9]; 1xTMT6plex [N-Term]	2.6211e-05	0	5	F1M779	F1M779 [270-278]	1529.95	96.4	108.5	0	2.887e-05	3.51
[K].HDYEISESFLVPR.[T]	1xTMT6plex [N-Term]	0.00023684	0	1	P18211	P18211 [108-120]	1820.94	101.8	102.4	0	0.0001006	2.59
[K].HEAFETDFTVHK.[D]	1xTMT6plex [K12]; 1xTMT6plex [N-Term]	4.69306e-05	0	1	A0A0G2JZ69; Q6IRK8	A0A0G2JZ69 [1929-1940]; Q6IRK8 [1892-1903]	1919.01	62.9	152.8	0	1.851e-05	3.34
[K].HEAGDVMGGHAIR.[I]	1xTMT6plex [N-Term]	8.22126e-08	0	6	Q6IN22	Q6IN22 [269-281]	1578.8	127.6	73.5	0	1.526e-05	3.63
[K].HEAGDVMGGHAIR.[I]	1xOxidation [M7]; 1xTMT6plex [N-Term]	1.58958e-06	0	3	Q6IN22	Q6IN22 [269-281]	1594.8	118.2	57.7	0	6.289e-06	4.46
[K].HEAMITDLEER.[L]	1xTMT6plex [N-Term]	1.82325e-05	0	6	G3V6P7; Q62812	G3V6P7 [1025-1035]; Q62812 [1025-1035]	1572.79	91.3	103.3	0	6.901e-06	3.8
[K].HEAYGECYK.[V]	1xCarbamidomethyl [C7]; 1xTMT6plex [K9]; 1xTMT6plex [N-Term]	6.12012e-05	0	6	F1LNH3	F1LNH3 [248-256]	1614.8	83.2	119.2	0	2.447e-05	3.64
[R].HEDELLAK.[E]	1xTMT6plex [K8]; 1xTMT6plex [N-Term]	0.000115166	0	6	G3V6P7; Q62812	G3V6P7 [843-850]; Q62812 [843-850]	1412.81	81.6	114.1	3.209e-05	0.000283	3.06
[K].GTDIMYTGTLDCWR.[K]	1xCarbamidomethyl [C12]; 1xTMT6plex [N-Term]	0.000161924	0	7	Q09073	Q09073 [246-259]	1917.9	103.5	94.7	0	6.777e-05	2.49
[R].MLGADAVGMSTVPEVIVAR.[H]	1xOxidation [M]; 1xTMT6plex [N-Term]	6.50472e-10	0	6	P85973	P85973 [211-229]	2161.16	109.6	121.3	0	1.554e-10	4.1
[K].MIGFSETAK.[C]	1xTMT6plex [K9]; 1xTMT6plex [N-Term]	0.000433299	0	1	A0A0G2K6U1	A0A0G2K6U1 [573-581]	1441.81	105.3	107.3	0	0.0001901	2.54
[K].MLVSGAGDIK.[L]	1xTMT6plex [K10]; 1xTMT6plex [N-Term]	1.54806e-05	0	6	Q3MHS9	Q3MHS9 [46-55]	1448.85	99.7	103.1	0	0.0001219	2.83
[K].GVVTIEQIVDTLPDR.[G]	1xTMT6plex [N-Term]	1.53231e-05	0	4	F1LMM5	F1LMM5 [581-595]	1884.06			0	5.746e-06	2.82
[R].MLVQCMQDQEHPSIR.[T]	1xCarbamidomethyl [C5]; 1xTMT6plex [N-Term]	4.35717e-07	0	1	D4A781	D4A781 [176-190]	2101.02			0	1.394e-07	3
[K].GVWSELSK.[V]	1xTMT6plex [K8]; 1xTMT6plex [N-Term]	0.000263368	0	2	M0R9X8	M0R9X8 [1329-1336]	1363.8	96.9	96.7	0	0.0001126	3.22
[K].GVYAVGDVCGK.[A]	1xCarbamidomethyl [C9]; 1xTMT6plex [K11]; 1xTMT6plex [N-Term]	0.000176522	0	1	F1LRE1	F1LRE1 [257-267]	1582.87	108	95.8	0	7.401e-05	2.78
[K].GVYQGALDLK.[S]	1xTMT6plex [K10]; 1xTMT6plex [N-Term]	0.000153122	0	2	D4A9N5	D4A9N5 [335-344]	1521.9	98.8	101.6	0	6.379e-05	2.41
[R].GVYSEETLR.[A]	1xTMT6plex [N-Term]	0.000116939	0	1	A0A0G2JVH4	A0A0G2JVH4 [608-616]	1282.68	100.5	85	0	4.819e-05	3.04
[R].GWDDLFNK.[V]	1xTMT6plex [K8]; 1xTMT6plex [N-Term]	5.52613e-05	0	5	M0R9X8	M0R9X8 [1487-1494]	1452.79	96.9	100.5	0	2.197e-05	2.98
[R].GWDEALLTMSK.[G]	1xTMT6plex [K11]; 1xTMT6plex [N-Term]	4.99931e-06	0	6	G3V6L9	G3V6L9 [174-184]	1708.93	120.3	74.1	3.209e-05	0.0002756	2.67
[K].GWDQGLLGMCEGEK.[R]	1xCarbamidomethyl [C10]; 1xTMT6plex [K14]; 1xTMT6plex [N-Term]	3.38424e-05	0	4	D3ZZR9	D3ZZR9 [86-99]	2038.01	108.7	82.6	0	1.314e-05	3.05
[K].MLVDVFAPEFR.[R]	1xTMT6plex [N-Term]	0.000240462	0	2	D4A7I6	D4A7I6 [993-1003]	1552.84	121.1	92.4	0	0.0001021	2.44
[R].GWEEGVAQMSVGQR.[A]	1xTMT6plex [N-Term]	4.83201e-09	0	8	Q62658	Q62658 [59-72]	1762.87	90.8	101	0	2.809e-07	4.4
[R].GVVQDLQQAISK.[L]	1xTMT6plex [K12]; 1xTMT6plex [N-Term]	5.2412e-08	0	7	Q68FR9	Q68FR9 [96-107]	1744.04	126.6	79.3	0	1.914e-07	3.62
[K].MIVDPVEPHGEMK.[F]	1xTMT6plex [K13]; 1xTMT6plex [N-Term]	8.73043e-06	0	4	O08629	O08629 [380-392]	1940.04	123.1	94.1	0	3.184e-06	3.08
[-].MITSAAGIISLLDEEEPQLK.[E]	1xTMT6plex [K20]; 1xTMT6plex [N-Term]	1.19432e-07	0	3	G3V8B6	G3V8B6 [1-20]	2616.46	109.7	100.2	0	3.594e-08	2.36
[K].GWFEPLVEDMQR.[Q]	1xTMT6plex [N-Term]	1.64602e-05	0	6	A0A0G2K151	A0A0G2K151 [320-331]	1735.87	99.5	120.9	0	6.193e-06	2.83
[K].MITGEIKPSAGQVQLK.[G]	2xTMT6plex [K7; K16]; 1xTMT6plex [N-Term]	1.76185e-07	0	1	D3ZCF8	D3ZCF8 [1338-1353]	2387.43	64.4	161.7	0	5.394e-08	2.9
[K].MLTEAIMHDCVVK.[L]	1xCarbamidomethyl [C10]; 1xTMT6plex [K13]; 1xTMT6plex [N-Term]	1.46551e-07	0	1	D3ZU13	D3ZU13 [912-924]	2005.07			0	4.45e-08	3.15
[R].GWGDSVGTPSER.[G]	1xTMT6plex [N-Term]	2.58121e-05	0	1	Q6AYT7	Q6AYT7 [207-218]	1476.73	94.6	83.9	0	9.881e-06	2.56
[R].GWGPHCEICPFEGTVAYK.[K]	2xCarbamidomethyl [C6; C9]; 1xTMT6plex [K18]; 1xTMT6plex [N-Term]	1.57431e-07	0	8	G3V9M6	G3V9M6 [2371-2388]	2566.26	85.1	96.1	0	5.31e-08	4.53
[K].MLTDIVWPVIAK.[L]	1xTMT6plex [K12]; 1xTMT6plex [N-Term]	0.000158667	0	2	Q5XIA5	Q5XIA5 [438-449]	1844.11	94.9	104.8	0	6.601e-05	2.17
[K].GWLRDPNASPGDAGEQAIR.[Q]	1xTMT6plex [N-Term]	2.92357e-07	0	1	A0A0G2K8V2	A0A0G2K8V2 [282-300]	2239.14	69.2	128.2	0	9.148e-08	4.28
[K].GWISGSEENK.[Q]	1xTMT6plex [K10]; 1xTMT6plex [N-Term]	1.26816e-05	0	2	A0A0G2K695	A0A0G2K695 [1819-1828]	1564.84	74	111.8	0	4.718e-06	2.4
[K].GWMDWAAHK.[L]	1xTMT6plex [K9]; 1xTMT6plex [N-Term]	0.000139025	0	2	A0A0G2JSV0	A0A0G2JSV0 [177-185]	1559.82	41.7	132.3	0	5.766e-05	2.8
[R].GWMSSSLTLK.[V]	1xTMT6plex [K10]; 1xTMT6plex [N-Term]	7.42969e-05	0	2	Q9ESS6	Q9ESS6 [497-506]	1567.89	74.6	124.2	0	2.985e-05	2.37
[K].MLTAQDMSYDEAR.[N]	1xTMT6plex [N-Term]	1.44235e-06	0	7	A0A0G2K8W9	A0A0G2K8W9 [1295-1307]	1759.82	81	123.7	0	4.865e-07	3.06
[K].MLVDDIGDVTITNDGATILK.[L]	1xTMT6plex [K20]; 1xTMT6plex [N-Term]	8.74666e-09	0	3	P28480	P28480 [44-63]	2562.41	93.9	95.8	0	2.347e-09	4.03
[R].MLVTFDEELRPLPVSVR.[V]	1xTMT6plex [N-Term]	7.24258e-05	0	3	Q4FZT9	Q4FZT9 [829-845]	2230.25	109.2	85.1	0	2.907e-05	2.52
[K].MIVVLGEIGGTEEYK.[I]	1xTMT6plex [K15]; 1xTMT6plex [N-Term]	1.66294e-05	0	4	G3V888	G3V888 [712-726]	2096.17	96.9	98.9	0	6.248e-06	2.52
[R].GVVISFDGR.[A]	1xTMT6plex [N-Term]	9.8345e-05	0	2	F7FLB2	F7FLB2 [108-116]	1178.67			0	4.014e-05	2.62
[R].GVSAFSTWEK.[E]	1xTMT6plex [K10]; 1xTMT6plex [N-Term]	2.09314e-05	0	1	D3ZTL0	D3ZTL0 [657-666]	1569.87	104.1	84.4	0	7.957e-06	2.7
[R].GVSAIVYMVDAADQEK.[I]	1xTMT6plex [K16]; 1xTMT6plex [N-Term]	3.53278e-07	0	3	D3ZPP2	D3ZPP2 [88-103]	2154.15	116.4	92.6	0	1.119e-07	3.31
[K].GVSETVFLPR.[E]	1xTMT6plex [N-Term]	1.62927e-05	0	2	Q6MG98	Q6MG98 [156-165]	1333.77	101.1	80.9	0	6.132e-06	3.12
[K].MNEVEQVLSPGMLLR.[W]	1xTMT6plex [N-Term]	0.000180142	0	4	Q5M8C3	Q5M8C3 [283-297]	1945.04	104.5	106.1	0	7.569e-05	2.25
[R].GVSFYEVPPHLFAVADTVYR.[A]	1xTMT6plex [N-Term]	3.88007e-10	0	6	Q63355	Q63355 [87-106]	2496.31	86.7	104.8	0	9.032e-11	4.52
[R].MNDLTIIQTTQGFCR.[Y]	1xCarbamidomethyl [C14]; 1xTMT6plex [N-Term]	8.25871e-07	0	2	F7FLB2	F7FLB2 [81-95]	2027.03	83.5	126	0	2.714e-07	4.43
[K].MMVDKDGDVTVTNDGATILSMMDVDHQIAK.[L]	2xTMT6plex [K5; K30]; 1xTMT6plex [N-Term]	9.88473e-05	0	2	Q68FQ0	Q68FQ0 [60-89]	3938	106.2	97.5	0	4.025e-05	2.65
[R].MMLDHCLELQLFHR.[D]	1xCarbamidomethyl [C6]; 1xTMT6plex [N-Term]	5.55441e-05	0	3	A0A0G2JZ69; Q6IRK8	A0A0G2JZ69 [1451-1464]; Q6IRK8 [1419-1432]	2072.04	74.3	103.4	0	2.342e-05	3.51
[R].GVTDMIKPDQVEGIQK.[S]	2xTMT6plex [K7; K16]; 1xTMT6plex [N-Term]	2.23698e-05	0	1	D4A4Z9	D4A4Z9 [252-267]	2445.4	86.8	95.1	0	8.514e-06	2.46
[K].GVTEAHVDQK.[N]	1xTMT6plex [K10]; 1xTMT6plex [N-Term]	4.59816e-05	0	5	P56571	P56571 [222-231]	1541.87	100	90.7	0	6.429e-05	3.41
[K].GVTFNVTTVDTK.[R]	1xTMT6plex [K12]; 1xTMT6plex [N-Term]	8.73043e-06	0	4	Q6MG61	Q6MG61 [38-49]	1739.99	86.6	84.1	0	2.763e-05	3.15
[K].GVTGGSVAIVCPYNPK.[E]	1xCarbamidomethyl [C11]; 1xTMT6plex [K16]; 1xTMT6plex [N-Term]	4.07914e-08	0	5	A0A0G2K639	A0A0G2K639 [370-385]	2077.15	152.2	79.1	0	1.171e-08	3.54
[K].GVTGHEVCNYFWNVDVR.[N]	1xCarbamidomethyl [C8]; 1xTMT6plex [N-Term]	4.76552e-05	0	1	D4ACN6	D4ACN6 [452-468]	2281.1	107	80.2	0	1.878e-05	2.39
[K].GVTIASGGVLPNIHPELLAK.[K]	1xTMT6plex [K20]; 1xTMT6plex [N-Term]	2.22165e-10	0	5	Q02874	Q02874 [97-116]	2444.46	105.2	79.9	0	5.04e-11	4.97
[K].MMLDDIVSR.[G]	1xTMT6plex [N-Term]	0.000260721	0	2	A0A0G2K2B3	A0A0G2K2B3 [207-215]	1308.69	106.2	96.2	3.209e-05	0.0003622	2.25
[K].MMEEFVPHSK.[S]	1xTMT6plex [K10]; 1xTMT6plex [N-Term]	0.000172098	0	3	P55161	P55161 [192-201]	1692.89	67.9	111.7	0	7.222e-05	2.69
[K].GVTQIDNDLK.[S]	1xTMT6plex [K10]; 1xTMT6plex [N-Term]	2.52897e-05	0	2	Q5FVI6	Q5FVI6 [128-137]	1560.9	147.2	61.6	0	9.713e-06	2.79
[K].MMADEALDSGLVSR.[V]	1xTMT6plex [N-Term]	5.88837e-06	0	4	Q62651	Q62651 [231-244]	1723.86	99	110.3	0	1.14e-05	3.45
[K].GVTSVSQIFHSPDLAIR.[D]	1xTMT6plex [N-Term]	9.05528e-07	0	1	Q6P734	Q6P734 [222-238]	2056.14	112.5	116.2	0	2.99e-07	3.25
[R].GVTYNIIVEALHNQR.[R]	1xTMT6plex [N-Term]	1.3442e-08	0	3	A0A096P6L8	A0A096P6L8 [2255-2269]	1956.09	111.9	84.7	0	3.274e-08	4.89
[K].MLYYGENQELGPEEIAEK.[L]	1xTMT6plex [K18]; 1xTMT6plex [N-Term]	4.30275e-05	0	2	F1LTF8	F1LTF8 [395-412]	2571.31	82.4	109.9	0	1.688e-05	2.62
[K].GVVDSDDLPLNVSR.[E]	1xTMT6plex [N-Term]	7.46817e-10	0	5	A0A0A0MY09	A0A0A0MY09 [435-448]	1714.92	130.6	72.9	0	1.79e-10	3.65
[R].GVVDSEDIPLNLSR.[E]	1xTMT6plex [N-Term]	5.274e-10	0	32	Q5XHZ0; P34058; P82995	Q5XHZ0 [391-404]; P34058 [379-392]; P82995 [388-401]	1742.95	113.4	86.3	0	1.245e-10	4.01
[K].GVVEVTHDLQK.[H]	1xTMT6plex [K11]; 1xTMT6plex [N-Term]	6.39053e-06	0	8	Q5RJR9; P29457	Q5RJR9 [308-318]; P29457 [308-318]	1682.98	152.2	54.4	0	2.637e-06	3.86
[K].GVVFNVTTVDLK.[R]	1xTMT6plex [K12]; 1xTMT6plex [N-Term]	0.000139733	0	7	Q9EPT8	Q9EPT8 [46-57]	1750.05	53.1	121.7	0	5.778e-05	2.89
[K].MLYDMENPPADDYFGR.[C]	1xTMT6plex [N-Term]	1.90125e-06	0	5	Q5XI07	Q5XI07 [420-435]	2162.97	84.9	111.4	0	6.482e-07	2.85
[K].GVVHDDMECSHYMK.[N]	1xCarbamidomethyl [C9]; 1xTMT6plex [K14]; 1xTMT6plex [N-Term]	9.39364e-05	0	2	P38062	P38062 [372-385]	2166.02	107.5	86.6	0	3.825e-05	3.08
[R].MISSYVGENAEFER.[Q]	1xTMT6plex [N-Term]	1.86093e-05	0	4	B2GV06	B2GV06 [111-124]	1860.9	123.8	88.4	0	2.102e-05	3.14
[R].MISSSDAITQEFMDLR.[T]	1xTMT6plex [N-Term]	0.000180142	0	1	A0A0G2K9T4; D3ZHV2	A0A0G2K9T4 [1323-1338]; D3ZHV2 [1374-1389]	2073.02	58.9	114.8	0	7.542e-05	2.36
[K].MLSSIMEK.[G]	1xTMT6plex [K8]; 1xTMT6plex [N-Term]	0.000220638	0	2	P39069	P39069 [56-63]	1396.79	100.6	125.1	0	9.342e-05	2.81
[R].MLSSFLTEDLFK.[K]	1xTMT6plex [K12]; 1xTMT6plex [N-Term]	0.000327145	0	3	P15684; A0A0G2JVE6	P15684 [485-496]; A0A0G2JVE6 [485-496]	1889.05	151.6	77.9	0	0.0001414	2.36
[R].GYFIQPTVFGDVK.[D]	1xTMT6plex [K13]; 1xTMT6plex [N-Term]	4.6217e-05	0	16	F1LN88	F1LN88 [397-409]	1929.09	106.7	87.3	0	1.824e-05	3.15
[R].GYFNEELSEILSDPSDDTK.[G]	1xTMT6plex [K19]; 1xTMT6plex [N-Term]	0.000119953	0	1	F1LMV6	F1LMV6 [2402-2420]	2617.29	63.5	121.9	0	4.939e-05	2.04
[K].MINLSVPDTIDER.[A]	1xTMT6plex [N-Term]	8.25281e-06	0	3	F1LPK7	F1LPK7 [169-181]	1731.91	83.2	103.2	0	3.01e-06	2.96
[K].MLIYTILPDGEVIADSVK.[F]	1xOxidation [M1]; 1xTMT6plex [K18]; 1xTMT6plex [N-Term]	7.76152e-06	0	4	A0A0G2K926; G3V9J1; P14046	A0A0G2K926 [540-557]; G3V9J1 [378-395]; P14046 [540-557]	2451.38	97.8	118.4	0	2.828e-06	2.2
[K].MLIYTILPDGEVIADSVK.[F]	1xTMT6plex [K18]; 1xTMT6plex [N-Term]	1.16946e-06	0	8	A0A0G2K926; G3V9J1; P14046	A0A0G2K926 [540-557]; G3V9J1 [378-395]; P14046 [540-557]	2435.39	102.6	120.2	0	6.667e-07	3.55
[K].GYGFVDFDSPAAAQK.[A]	1xTMT6plex [K15]; 1xTMT6plex [N-Term]	1.0672e-07	0	4	A0A0G2K4R7	A0A0G2K4R7 [88-102]	2031.06	107.6	77.8	0	3.196e-08	4.25
[K].GYGFVDFDSPSSAQK.[A]	1xTMT6plex [K15]; 1xTMT6plex [N-Term]	6.05797e-05	0	1	A0A0G2JYJ7	A0A0G2JYJ7 [96-110]	2063.05	80.4	93.6	0	2.415e-05	2.21
[K].GYGFVHFETQEAAER.[A]	1xTMT6plex [N-Term]	6.23334e-07	0	4	Q9EPH8	Q9EPH8 [139-153]	1969.96	117.1	110.7	0	2.02e-07	3.67
[R].MLISSEDVLHSWAVPSLGLK.[T]	1xTMT6plex [K20]; 1xTMT6plex [N-Term]	2.1411e-08	0	5	P00406	P00406 [152-171]	2640.48	119.7	65.7	0	5.981e-09	3.4
[K].MILIQDGSQNTNVDKPLR.[I]	1xTMT6plex [K15]; 1xTMT6plex [N-Term]	0.000104545	0	2	A0A0G2K2B3	A0A0G2K2B3 [268-285]	2500.4	67.4	95.7	0	4.267e-05	2.84
[K].MLLFTEVTR.[Y]	1xTMT6plex [N-Term]	0.00012686	0	2	P50399	P50399 [90-98]	1338.77	114.6	100.5	0	5.223e-05	2.9
[K].MLLDPMGGIVMTNDGNAILR.[E]	1xTMT6plex [N-Term]	5.96294e-10	0	5	Q6P502	Q6P502 [49-68]	2360.23	119.9	100.6	0	1.419e-10	4.32
[K].GYGYGQGAGTLSMDK.[G]	1xTMT6plex [K15]; 1xTMT6plex [N-Term]	1.96276e-08	0	6	P47875	P47875 [70-84]	1963	86.7	113.1	0	5.467e-09	4.51
[K].GYGYGQGAGTLSMDKGESLGIK.[H]	2xTMT6plex [K15; K22]; 1xTMT6plex [N-Term]	6.74187e-10	0	5	P47875	P47875 [70-91]	2876.54	62.9	124.7	0	1.609e-10	5.24
[R].MLLDIFDENLHPLSK.[S]	1xTMT6plex [K15]; 1xTMT6plex [N-Term]	7.66059e-05	0	1	F1MA89	F1MA89 [140-154]	2243.25	94	91.1	0	3.092e-05	2.2
[R].MLLCEAVAAVMAK.[G]	1xCarbamidomethyl [C4]; 1xOxidation [M1]; 1xTMT6plex [K13]; 1xTMT6plex [N-Term]	2.25088e-06	0	1	P40329	P40329 [635-647]	1881.04			0	7.747e-07	2.55
[R].GYHLNEEGTR.[C]	1xTMT6plex [N-Term]	0.000250389	0	5	B1WC21; D3ZQ25	B1WC21 [346-355]; D3ZQ25 [346-355]	1404.71	106.2	100.2	0.0001819	0.001182	2.98
[R].MLLADQGQSWK.[E]	1xTMT6plex [K11]; 1xTMT6plex [N-Term]	1.37825e-07	0	4	P04906	P04906 [20-30]	1734.96	96	124.3	0	5.545e-05	3.15
[R].GYLDKLEPSK.[I]	2xTMT6plex [K5; K10]; 1xTMT6plex [N-Term]	2.29489e-05	0	5	P15999	P15999 [494-503]	1837.1	133.7	74.7	0	8.775e-06	2.71
[K].MLIAALESK.[L]	1xTMT6plex [K9]; 1xTMT6plex [N-Term]	1.64602e-05	0	4	F1LNF0	F1LNF0 [1835-1843]	1433.88	71.3	118.1	0	6.181e-06	3.07
[K].GYLDNVQLGHILER.[E]	1xTMT6plex [N-Term]	6.0409e-06	0	2	P16970	P16970 [544-557]	1856.02	105.2	94.2	0	2.172e-06	3.2
[K].GYLGPEQLPDCLK.[G]	1xCarbamidomethyl [C11]; 1xTMT6plex [K13]; 1xTMT6plex [N-Term]	1.76082e-06	0	5	P04636	P04636 [79-91]	1948.06	128.2	77.6	0	5.999e-07	2.85
[K].GYLISGSSYAR.[S]	1xTMT6plex [N-Term]	2.64803e-05	0	1	P97536	P97536 [972-982]	1402.75	128.4	77.4	0	1.02e-05	2.29
[R].MLHYMTVDDLLSLK.[V]	1xTMT6plex [K14]; 1xTMT6plex [N-Term]	7.3369e-06	0	2	A0A0G2K781	A0A0G2K781 [771-784]	2137.18	77.8	124.7	0	2.664e-06	3.46
[R].GYISPYFINTSK.[G]	1xTMT6plex [K12]; 1xTMT6plex [N-Term]	0.000114	0	3	P63039	P63039 [222-233]	1848.03	92	77.5	0	4.671e-05	3.27
[R].MLHDYIGDKDFK.[K]	2xTMT6plex [K9; K12]; 1xTMT6plex [N-Term]	6.44059e-05	0	2	F1M9V7	F1M9V7 [448-459]	2169.2	110.8	86.2	0	2.582e-05	3.23
[K].MLGQMTDQVADLR.[A]	1xTMT6plex [N-Term]	1.32222e-06	0	3	A0A0G2K8V2	A0A0G2K8V2 [327-339]	1706.88	81.5	137.7	0	3.428e-06	3.81
[R].GYFEYIEENK.[Y]	1xTMT6plex [K10]; 1xTMT6plex [N-Term]	3.74837e-05	0	5	A0A0G2JZ52	A0A0G2JZ52 [230-239]	1749.91	80	102.9	0.002404	0.02307	2.66
[R].MLGDTCADCGTILLQDK.[Q]	2xCarbamidomethyl [C6; C9]; 1xTMT6plex [K17]; 1xTMT6plex [N-Term]	2.9975e-06	0	2	D3ZG88	D3ZG88 [48-64]	2369.19	94.6	84	0	1.041e-06	2.73
[K].MIPCDFLIPVQTQHPIR.[N]	1xCarbamidomethyl [C4]; 1xTMT6plex [N-Term]	1.71635e-06	0	5	Q6P6V0	Q6P6V0 [401-417]	2294.24	89.7	98.5	0	5.814e-07	4.04
[K].MIPCDFLIPVQTQHPIR.[N]	1xCarbamidomethyl [C4]; 1xOxidation [M1]; 1xTMT6plex [N-Term]	0.000120566	0	2	Q6P6V0	Q6P6V0 [401-417]	2310.23	105.1	88.3	0	4.974e-05	3
[-].MLSLDFLDDVR.[R]	1xTMT6plex [N-Term]	2.08247e-05	0	3	P42667	P42667 [1-11]	1552.82	97.9	67.5	0	7.909e-06	3.02
[K].MISEFTWPNHDLPSDKEAVK.[K]	2xTMT6plex [K16; K20]; 1xTMT6plex [N-Term]	3.57991e-05	0	1	Q63357	Q63357 [641-660]	3031.62	84.8	120.1	0	1.397e-05	3.01
[K].MLSCAGADR.[L]	1xCarbamidomethyl [C4]; 1xTMT6plex [N-Term]	0.000295788	0	4	Q6PDV7	Q6PDV7 [102-110]	1209.59	130.7	85	0	0.0001273	2.15
[K].GWWVPPDSEDSLSEK.[F]	1xTMT6plex [K15]; 1xTMT6plex [N-Term]	0.000264702	0	5	D3Z9L2	D3Z9L2 [6-20]	2190.11	62.5	108.9	0	0.0001129	2.66
[K].GYADIVQLLLAK.[G]	1xTMT6plex [K12]; 1xTMT6plex [N-Term]	0.000281236	0	3	Q6P686	Q6P686 [151-162]	1762.09	116.4	77.6	0.0001899	0.001238	1.89
[K].GYAFIEFASFEDAK.[E]	1xTMT6plex [K14]; 1xTMT6plex [N-Term]	1.49363e-05	0	3	Q5U328	Q5U328 [528-541]	2053.07	98.8	83.7	0	5.6e-06	2.96
[R].GYAFIEYEHER.[D]	1xTMT6plex [N-Term]	0.000119344	0	4	B2RZ74	B2RZ74 [145-155]	1642.81	98	88.7	0	4.92e-05	2.88
[K].MISAEAPVLFAK.[A]	1xTMT6plex [K12]; 1xTMT6plex [N-Term]	3.31577e-05	0	3	Q62725	Q62725 [60-71]	1735.02	112.6	117.4	0	1.287e-05	2.66
[R].GYAFNHSADFETVR.[M]	1xTMT6plex [N-Term]	1.5734e-06	0	6	Q5M7U6	Q5M7U6 [201-214]	1842.9	63.5	86.4	0	1.349e-06	4.11
[K].GYAFVQYANER.[H]	1xTMT6plex [N-Term]	0.000298786	0	1	E9PTI6	E9PTI6 [56-66]	1546.79	107.6	100.1	0	0.0001282	1.9
[K].MLQWKPWEPLVEEPPANQWK.[W]	2xTMT6plex [K5; K20]; 1xTMT6plex [N-Term]	0.000367248	0	2	Q63362	Q63362 [94-113]	3193.75	98.1	123	0	0.0001593	2.32
[K].MLQVAQELSGEDMHQFHR.[A]	1xTMT6plex [N-Term]	2.1917e-05	0	1	Q9JHB5	Q9JHB5 [101-118]	2385.16	99.1	77.3	0	8.354e-06	3.03
[K].MLQFVLPVATQIQQEVIK.[A]	1xTMT6plex [K18]; 1xTMT6plex [N-Term]	0.000304871	0	1	D3ZMS0	D3ZMS0 [50-67]	2543.5			0	0.0001312	1.58
[K].MLQDVQMPSK.[K]	1xTMT6plex [K10]; 1xTMT6plex [N-Term]	0.000144062	0	1	A0A0G2K238	A0A0G2K238 [504-513]	1634.9	71	127	0	5.994e-05	2.67
[R].GYCSNVDPR.[V]	1xCarbamidomethyl [C3]; 1xTMT6plex [N-Term]	0.000422594	0	1	D3ZSY4	D3ZSY4 [453-461]	1296.62	63.3	122.2	0	0.0001845	1.76
[R].GYCVMQGYWGEPQK.[T]	1xCarbamidomethyl [C3]; 1xTMT6plex [K14]; 1xTMT6plex [N-Term]	9.04865e-06	0	2	Q499N5	Q499N5 [465-478]	2161.06	85.5	113.6	0	3.306e-06	2.83
[K].GYDFESETDTETIAK.[L]	1xTMT6plex [K15]; 1xTMT6plex [N-Term]	0.000111134	0	1	A0A0G2KB56	A0A0G2KB56 [140-154]	2164.07	116.8	67.8	0	4.562e-05	2.4
[R].GYDHVLQFLVK.[T]	1xTMT6plex [K11]; 1xTMT6plex [N-Term]	7.09628e-05	0	1	D4A5T8	D4A5T8 [736-746]	1777.04	44.1	108.9	0	2.854e-05	2.99
[R].GYDPSVNAGIFNAFATAAFR.[F]	1xTMT6plex [N-Term]	4.32478e-05	0	1	A0A0G2JWB6	A0A0G2JWB6 [1049-1068]	2318.18	102.2	91.8	0	1.697e-05	2.1
[K].GYDVIAQAQSGTGK.[T]	1xTMT6plex [K14]; 1xTMT6plex [N-Term]	3.39303e-08	0	6	Q6P3V8; Q5RKI1	Q6P3V8 [69-82]; Q5RKI1 [70-83]	1853.02	122.2	84.3	0	2.57e-06	3.13
[R].GYDYGPHFQGVYEATLEGEQGK.[L]	1xTMT6plex [K22]; 1xTMT6plex [N-Term]	1.11303e-09	0	6	P12785	P12785 [999-1020]	2903.43	124.6	68.8	0	4.512e-07	4.07
[R].GYEASVDR.[L]	1xTMT6plex [N-Term]	0.000399943	0	3	Q9WVJ6	Q9WVJ6 [49-56]	1125.57	83.9	86.8	0	0.0001749	2.82
[K].MIQALELDPNLYR.[V]	1xTMT6plex [N-Term]	1.00746e-05	0	6	F1LNF0	F1LNF0 [771-783]	1804.98	66	129.9	0	1.232e-05	2.54
[R].MLPTIIADNAGYDSADLVAQLR.[A]	1xTMT6plex [N-Term]	1.5293e-10	0	3	Q5XIM9	Q5XIM9 [445-466]	2576.36	104	104.6	0	3.425e-11	4.56
[R].GYELLFQPEVVR.[I]	1xTMT6plex [N-Term]	2.09531e-06	0	7	D3ZZZ9	D3ZZZ9 [649-660]	1678.94	83.9	116.7	0	7.196e-07	3.29
[R].GYEQSAYDGR.[D]	1xTMT6plex [N-Term]	7.31685e-05	0	7	F1MAQ9	F1MAQ9 [134-143]	1374.65	69.8	90.7	0	2.95e-05	2.38
[K].MIPSLCTHGK.[C]	1xCarbamidomethyl [C6]; 1xTMT6plex [K10]; 1xTMT6plex [N-Term]	3.0711e-05	0	1	G3V9M6	G3V9M6 [1035-1044]	1601.89	96.8	100.8	0	1.191e-05	3.32
[R].GYFDEEMNR.[V]	1xTMT6plex [N-Term]	0.000292819	0	3	F7F9U6; Q6S395; Q6S3A0	F7F9U6 [2830-2838]; [3489-3497]; Q6S395 [2831-2839]; [3490-3498]; Q6S3A0 [2974-2982]; [3633-3641]	1389.63	77.7	99	0	0.0001256	2.39
[K].NLIETMQTK.[G]	1xTMT6plex [K9]; 1xTMT6plex [N-Term]	0.000309515	0	2	G3V918	G3V918 [780-788]	1535.89	142.7	91.5	0	0.0001333	2.44
[K].GTDFQLNQLQGK.[K]	1xTMT6plex [K12]; 1xTMT6plex [N-Term]	3.75856e-08	0	6	P12346; A0A0G2QC06	P12346 [123-134]; A0A0G2QC06 [123-134]	1807.01	115.7	106.4	0	1.073e-08	3.72
[K].GTCWQTVIDGR.[C]	1xCarbamidomethyl [C3]; 1xTMT6plex [N-Term]	8.38042e-06	0	5	G3V9M6	G3V9M6 [852-862]	1521.77	96.9	96.1	0	5.415e-06	2.49
[K].GPILQLNNVK.[R]	1xTMT6plex [K10]; 1xTMT6plex [N-Term]	0.000124938	0	3	Q9EPF2	Q9EPF2 [391-400]	1553.98	72	107.4	0.0002603	0.001554	2.36
[R].GPLLVQDVVFTDEMAHFDR.[E]	1xTMT6plex [N-Term]	5.80583e-08	0	4	P04762	P04762 [48-66]	2418.23	78.2	93.5	0	1.695e-08	3.2
[R].GPLPAAPPAAPER.[Q]	1xTMT6plex [N-Term]	3.69694e-06	0	5	F1LQN3	F1LQN3 [92-104]	1472.84	86	95.7	0	5.131e-06	3.54
[R].NFTTEQVTAMLLSK.[L]	1xTMT6plex [K14]; 1xTMT6plex [N-Term]	1.39162e-06	0	5	F1LRV4	F1LRV4 [111-124]	2041.14	127.4	102.8	0	4.674e-07	3.36
[K].NFTDVHPDYGAR.[V]	1xTMT6plex [N-Term]	4.50517e-05	0	5	P04762	P04762 [481-492]	1620.8	87.1	127.3	0	1.773e-05	3.5
[R].NFSDNQLQEGK.[N]	1xTMT6plex [K11]; 1xTMT6plex [N-Term]	3.57112e-08	0	9	Q5XFX0	Q5XFX0 [161-171]	1737.92	64.5	144	0	1.02e-08	3.99
[R].NFQSVQVVLGAHDLR.[R]	1xTMT6plex [N-Term]	3.62635e-08	0	2	D4A488	D4A488 [79-93]	1912.06	92.3	114.1	0	1.033e-08	4.63
[K].NFPNAIEHTLQWAR.[D]	1xTMT6plex [N-Term]	1.51119e-07	0	3	Q5U300	Q5U300 [636-649]	1926.02	119.2	102.6	0	4.605e-08	4.25
[K].GPNVDMSGPDVEIEGPEGK.[L]	1xTMT6plex [K19]; 1xTMT6plex [N-Term]	4.18245e-07	0	3	A0A0G2JUA5	A0A0G2JUA5 [2080-2098]	2385.2	78.2	101.7	0	2.923e-07	4.54
[K].GPPDFSSDEEREPTPVLGSGASVGR.[G]	1xTMT6plex [N-Term]	6.37518e-05	0	3	Q62733	Q62733 [61-85]	2772.36	101.5	89.7	0	9.09e-05	3.11
[K].NFNAGGHK.[V]	1xTMT6plex [K8]; 1xTMT6plex [N-Term]	9.48988e-05	0	4	A0A0G2JSR0	A0A0G2JSR0 [267-274]	1302.73	93.2	108.3	0.0003003	0.00189	2.87
[K].NFINSPMAQADWVAK.[K]	1xTMT6plex [K15]; 1xTMT6plex [N-Term]	4.59816e-05	0	4	A0A0G2K6S9; E9PTU4	A0A0G2K6S9 [19-33]; E9PTU4 [19-33]	2150.15	74.2	135.2	0	1.812e-05	2.73
[K].GPLINSEFYTGWLDHWGQPHSK.[V]	1xTMT6plex [K22]; 1xTMT6plex [N-Term]	3.47182e-05	0	1	D3ZUM4	D3ZUM4 [263-284]	3027.55	115.3	101.8	0	1.354e-05	2.72
[K].NFINNPLAQADWAAK.[K]	1xTMT6plex [K15]; 1xTMT6plex [N-Term]	1.66638e-08	0	7	G3V6P7	G3V6P7 [15-29]	2131.17	78.9	120.5	0	4.609e-09	4.52
[R].GPPPSGIATLVSGIAGGGTPGQAPGALPGPGPVK.[D]	1xTMT6plex [K34]; 1xTMT6plex [N-Term]	1.84378e-06	0	1	A0A0G2K428	A0A0G2K428 [1037-1070]	3390.91	81	102.2	0	6.296e-07	4
[R].NFLELTELK.[F]	1xTMT6plex [K9]; 1xTMT6plex [N-Term]	0.000126216	0	4	P25286	P25286 [121-129]	1564.94	118.5	81.5	0	5.209e-05	2.39
[R].GPQFGSEVELR.[H]	1xTMT6plex [N-Term]	0.000347501	0	1	P47820	P47820 [1301-1311]	1447.77	66.4	126.1	0	0.0001506	2.46
[R].GPQGYGFNLHSDK.[S]	1xTMT6plex [K13]; 1xTMT6plex [N-Term]	1.10461e-05	0	2	G3V6D9	G3V6D9 [157-169]	1877.99	72.2	112.1	0	3.109e-05	2.87
[R].NFHVFYQLLSGASEELLHK.[L]	1xTMT6plex [K19]; 1xTMT6plex [N-Term]	7.27962e-05	0	3	Q05096	Q05096 [204-222]	2690.47	82.3	106.3	0	2.923e-05	2.74
[K].GPQLFHMDPSGTFVQCDAR.[A]	1xCarbamidomethyl [C16]; 1xTMT6plex [N-Term]	2.56092e-08	0	5	Q6P9V6	Q6P9V6 [150-168]	2392.14	102.2	101.6	0	7.215e-09	4.2
[R].NFHVFYQLLEGGEEEALR.[R]	1xTMT6plex [N-Term]	3.51673e-08	0	3	Q63355	Q63355 [217-234]	2380.21	119	107.1	0	1.001e-08	3.4
[K].GPQISAPGMDFNLEGPK.[V]	1xTMT6plex [K17]; 1xTMT6plex [N-Term]	0.000167784	0	3	A0A0G2JUA5	A0A0G2JUA5 [5018-5034]	2216.18	90.8	114.4	0	0.0001276	3.38
[K].GPQITGPSLK.[G]	1xTMT6plex [K10]; 1xTMT6plex [N-Term]	0.000274227	0	2	A0A0G2JUA5	A0A0G2JUA5 [378-387]	1455.89	49.7	166.6	0	0.0001171	2.66
[K].NFGIGQDIQPK.[R]	1xTMT6plex [K11]; 1xTMT6plex [N-Term]	3.23212e-05	0	5	D3ZU22	D3ZU22 [38-48]	1674.96	135.7	83.2	0	0.0001215	3.1
[K].GPQVCGELQGSGTDVNLK.[G]	1xCarbamidomethyl [C5]; 1xTMT6plex [K18]; 1xTMT6plex [N-Term]	4.31768e-09	0	5	A0A0G2JUA5	A0A0G2JUA5 [5000-5017]	2317.22	54.5	117.6	0	1.122e-09	4.12
[K].NFESLSEAFSVASAAAALSQNR.[Y]	1xTMT6plex [N-Term]	1.30101e-05	0	1	P25235	P25235 [245-266]	2499.27			0	4.827e-06	2.72
[R].NFILDQTNVSAAAQR.[R]	1xTMT6plex [N-Term]	1.15755e-06	0	8	A0A0G2JZ52	A0A0G2JZ52 [550-564]	1877.01	97.6	112.8	0	2.029e-06	4.02
[R].NFVDSPIIVDIPK.[D]	1xTMT6plex [K13]; 1xTMT6plex [N-Term]	0.000106155	0	2	B2RYC9	B2RYC9 [414-426]	1915.13	133.7	91	0	9.882e-05	2.77
[K].GPLLEEQALSK.[A]	1xTMT6plex [K11]; 1xTMT6plex [N-Term]	7.76698e-07	0	3	D4AE02	D4AE02 [27-37]	1642.98	93.7	98.2	0	2.837e-05	3.07
[K].GPLLDDGALLQAVSAGAASPEFTK.[L]	1xTMT6plex [K24]; 1xTMT6plex [N-Term]	7.81127e-08	0	3	Q5FWT1	Q5FWT1 [21-44]	2786.53	122.3	91.4	0	2.305e-08	3.95
[K].NKEEAAEYAK.[L]	2xTMT6plex [K2; K10]; 1xTMT6plex [N-Term]	1.34154e-05	0	3	P62755	P62755 [202-211]	1840.04	139.8	83.8	0	4.985e-06	3.34
[K].NKEDQYEHLDAADMTK.[V]	2xTMT6plex [K2; K16]; 1xTMT6plex [N-Term]	6.56424e-08	0	4	F1LRV4	F1LRV4 [718-733]	2595.33	120.8	94.7	0	1.925e-08	4.38
[K].NKDTLFQDFK.[R]	2xTMT6plex [K2; K10]; 1xTMT6plex [N-Term]	0.000220638	0	2	Q63357	Q63357 [523-532]	1943.12	77	148.2	0	9.344e-05	2.73
[RK].GPFTDVVTTNLK.[L]	1xTMT6plex [K12]; 1xTMT6plex [N-Term]	3.85136e-06	0	9	Q9Z269; Q9Z270	Q9Z269 [20-31]; Q9Z270 [27-38]	1750.02	97.8	88.4	0	1.358e-06	3.26
[K].NKDQGTYEDYVEGLR.[V]	1xTMT6plex [K2]; 1xTMT6plex [N-Term]	1.47385e-08	0	5	B2GV99	B2GV99 [80-94]	2245.15	95.9	115.6	0	4.054e-09	3.91
[K].NKDPLNETVVGLYQK.[S]	2xTMT6plex [K2; K15]; 1xTMT6plex [N-Term]	0.000376583	0	1	G3V6D8; G3V885	G3V6D8 [598-612]; G3V885 [598-612]	2405.4	34.9	49.6	0	0.0001636	2.94
[K].NKDDQITLDEFK.[E]	2xTMT6plex [K2; K12]; 1xTMT6plex [N-Term]	0.000115166	0	1	P62762	P62762 [161-172]	2153.21	58.2	127.3	0	4.743e-05	3.16
[R].NHVQPYIPSILEALMVPTSQGFTEVR.[D]	1xTMT6plex [N-Term]	0.000128812	0	2	B4F7E8	B4F7E8 [337-362]	3155.68			0	5.312e-05	1.72
[K].NHLVEIPPNLPSSLVELR.[I]	1xTMT6plex [N-Term]	2.75105e-08	0	6	P47853	P47853 [149-166]	2256.29	106.8	97.2	0	7.765e-09	4.17
[R].NHLLHVFDEYKR.[I]	1xTMT6plex [K11]; 1xTMT6plex [N-Term]	4.45938e-05	0	7	Q5U362	Q5U362 [203-214]	2029.14	97.4	118.9	0	2.822e-05	3.5
[R].NHLLHVFDEYK.[R]	1xTMT6plex [K11]; 1xTMT6plex [N-Term]	2.24844e-05	0	6	Q5U362	Q5U362 [203-213]	1873.04	76.2	134.6	3.209e-05	0.0002629	3.31
[R].GPGFLSIEPLDLR.[S]	1xTMT6plex [N-Term]	3.40158e-05	0	12	Q6MG90; P08649	Q6MG90 [466-478]; P08649 [466-478]	1642.94	184.1	48.7	0	2e-05	2.88
[K].NHLEYLSTLK.[V]	1xTMT6plex [K10]; 1xTMT6plex [N-Term]	0.000121799	0	2	A0A0H2UHQ0	A0A0H2UHQ0 [178-187]	1675.98	125.4	83.5	0	5.005e-05	3.64
[K].GPGLDFEGPDAK.[L]	1xTMT6plex [K12]; 1xTMT6plex [N-Term]	0.000143331	0	2	A0A0G2JUA5	A0A0G2JUA5 [4459-4470]	1660.89	72.1	123.5	3.209e-05	0.0002978	2.67
[K].NHEAQIQDMR.[Q]	1xTMT6plex [N-Term]	5.55441e-05	0	1	G3V9Y1	G3V9Y1 [1189-1198]	1470.73	101.5	115.9	0	2.201e-05	3.67
[R].GPGLGSTQGQTIALPAQGLIEFR.[LD]	1xTMT6plex [N-Term]	5.86553e-08	0	2	F1LPS8	F1LPS8 [160-182]	2540.4	96.8	113.4	0	1.709e-08	3.34
[R].GPGIYEDLQNYILEK.[K]	1xTMT6plex [K15]; 1xTMT6plex [N-Term]	0.000433299	0	1	G3V912	G3V912 [122-136]	2210.21	74.4	109.6	0	0.0001902	2.21
[K].NGVDPELLVYTVTLINK.[T]	1xTMT6plex [K17]; 1xTMT6plex [N-Term]	0.000258099	0	1	A0A0G2JZ38	A0A0G2JZ38 [267-283]	2346.37	103.6	150	0	0.0001102	2.02
[R].GPGQDPQAALGALGK.[A]	1xTMT6plex [K15]; 1xTMT6plex [N-Term]	5.08277e-08	0	1	Q04462	Q04462 [123-137]	1838.05	114.6	88.5	0	1.473e-08	3.88
[K].GPGVDLPSVDLSLPK.[V]	1xTMT6plex [K15]; 1xTMT6plex [N-Term]	0.000433299	0	4	A0A0G2JUA5	A0A0G2JUA5 [4856-4870]	1952.15	62.2	128	0	0.0001899	2.49
[K].NGPLEVAGAAVSAGHGLPAK.[F]	1xTMT6plex [K20]; 1xTMT6plex [N-Term]	0.000161103	0	1	Q02874	Q02874 [251-270]	2274.3	83.7	122.3	0	6.739e-05	1.56
[K].GPHLVQSDGTVPFWAHAGNAIPSADQIR.[I]	1xTMT6plex [N-Term]	5.76912e-06	0	3	A0A0G2JXC1	A0A0G2JXC1 [62-89]	3170.63	88.8	111.5	0	1.812e-05	2.91
[R].NGDGKEDLIWEILK.[V]	2xTMT6plex [K5; K14]; 1xTMT6plex [N-Term]	9.53056e-07	0	6	P12346; A0A0G2QC06	P12346 [274-287]; A0A0G2QC06 [260-273]	2317.34	133.2	129.9	0	3.153e-07	3.83
[K].NFYVEHPEVAR.[L]	1xTMT6plex [N-Term]	0.000399943	0	1	A0A096MIX2	A0A096MIX2 [54-64]	1589.83	83	114.3	0	0.0001742	2.97
[K].GPLEAPQDGEAEEGTTSDGEK.[K]	1xTMT6plex [K21]; 1xTMT6plex [N-Term]	0.000107242	0	1	Q5QD51	Q5QD51 [569-589]	2575.24	47.8	94.9	0	4.396e-05	2.14
[K].NFYQEHPDLAR.[R]	1xTMT6plex [N-Term]	4.71709e-05	0	5	Q6AYI1	Q6AYI1 [57-67]	1618.82	102.4	97.9	0	1.864e-05	3.25
[R].NFVGDYLGLEERPELR.[Q]	1xTMT6plex [N-Term]	4.03533e-07	0	2	D4A7X9	D4A7X9 [738-753]	2136.13	161.2	69.1	0	1.281e-07	3.31
[K].GPQVSSSVNLDTTK.[L]	1xTMT6plex [K14]; 1xTMT6plex [N-Term]	1.50128e-05	0	2	A0A0G2JUA5	A0A0G2JUA5 [5166-5179]	1891.05	62.5	127.6	0	5.62e-06	3.55
[K].NKEFAVDIIK.[N]	2xTMT6plex [K2; K10]; 1xTMT6plex [N-Term]	1.59773e-06	0	1	F7EPH4	F7EPH4 [212-221]	1864.15	112.2	105.8	0	5.407e-07	3.67
[R].GPQVYTMAPPKEEMTQSQVSITCMVK.[G]	1xCarbamidomethyl [C23]; 2xTMT6plex [K11; K26]; 1xTMT6plex [N-Term]	2.72305e-08	0	2	P20760	P20760 [220-245]	3627.89	177.4	99.9	0	7.662e-09	3.56
[K].NFEEVAFDEK.[K]	1xTMT6plex [K10]; 1xTMT6plex [N-Term]	1.00746e-05	0	6	P04785	P04785 [378-387]	1685.88	137.4	76.7	0.0001106	0.0007366	2.62
[R].NENTFLDLTVQQIEHLNK.[T]	1xTMT6plex [K18]; 1xTMT6plex [N-Term]	7.16906e-05	0	4	Q4V8I9	Q4V8I9 [134-151]	2614.42	105.9	102	0.0001106	0.0008012	2.07
[R].NEMNKDLENVK.[Q]	2xTMT6plex [K5; K11]; 1xTMT6plex [N-Term]	0.000426845	0	3	P04639	P04639 [107-117]	2021.13	97.5	146.4	0	0.0001867	2.68
[R].NELSGALTGLTR.[V]	1xTMT6plex [N-Term]	4.9738e-06	0	3	A0A0G2K9V6	A0A0G2K9V6 [442-453]	1460.83	119.1	102.7	0	1.776e-06	2.14
[K].GQAPVIDGELYNEVK.[V]	1xTMT6plex [K15]; 1xTMT6plex [N-Term]	7.2714e-08	0	4	Q63525	Q63525 [214-228]	2090.15	101	91	0	2.143e-08	3.94
[R].GQAQADLAQEK.[A]	1xTMT6plex [K11]; 1xTMT6plex [N-Term]	1.86093e-05	0	2	F1LW91; F7FF45	F1LW91 [914-924]; F7FF45 [1000-1010]	1616.9	85.5	92.9	0	7.053e-06	2.07
[R].GQATDIAIQAEEIMK.[L]	1xTMT6plex [K15]; 1xTMT6plex [N-Term]	1.44111e-05	0	1	M0RAD5	M0RAD5 [182-196]	2076.14	111.6	95.4	0	5.375e-06	2.81
[R].GQATQLLEGLVQELQK.[K]	1xTMT6plex [K16]; 1xTMT6plex [N-Term]	3.93098e-06	0	2	G3V8K7	G3V8K7 [55-70]	2213.29	129.3	88	0	1.386e-06	3.02
[K].GQAVDYDGSR.[T]	1xTMT6plex [N-Term]	2.68895e-05	0	3	G3V6T7	G3V6T7 [144-153]	1296.64	109.7	76.8	0	1.034e-05	2.67
[R].GQCDLELINVCNENSLFK.[S]	2xCarbamidomethyl [C3; C11]; 1xTMT6plex [K18]; 1xTMT6plex [N-Term]	2.53342e-07	0	3	F1M779	F1M779 [924-941]	2611.33	107.1	97.8	0	7.896e-08	3.66
[R].GQCGENLAWASYDQTGK.[E]	1xCarbamidomethyl [C3]; 1xTMT6plex [K17]; 1xTMT6plex [N-Term]	1.00365e-07	0	2	F1M5V2	F1M5V2 [77-93]	2343.14	93.6	107.7	0	3.046e-08	3.32
[R].GQDDAPAGGIWGFIK.[G]	1xTMT6plex [K15]; 1xTMT6plex [N-Term]	2.09655e-07	0	5	G3V834	G3V834 [202-216]	1990.08	132.3	80	0	6.479e-08	3.32
[K].GQDMETEAHQNK.[L]	1xTMT6plex [K12]; 1xTMT6plex [N-Term]	7.45035e-06	0	3	Q63524	Q63524 [118-129]	1845.92	95.2	90.8	0	7.799e-06	3.04
[R].GPWCFTTDPSVR.[W]	1xCarbamidomethyl [C4]; 1xTMT6plex [N-Term]	1.00232e-05	0	4	Q01177	Q01177 [434-445]	1651.81	104.5	103.1	0	3.687e-06	2.51
[RK].NELHNLLDKPQLQGIPVLVLGNK.[R]	2xTMT6plex [K9; K23]; 1xTMT6plex [N-Term]	2.38526e-09	0	7	Q66HA6; D3ZPP2	Q66HA6 [109-131]; D3ZPP2 [109-131]	3239.94	117.6	111	0	6.04e-10	4.83
[K].GQEGDAASK.[S]	1xTMT6plex [K9]; 1xTMT6plex [N-Term]	3.26532e-05	0	4	G3V8D2	G3V8D2 [1314-1322]	1320.72	25.1	144.1	0	1.268e-05	2.89
[K].GQEMCADYSENTFTEYK.[K]	1xCarbamidomethyl [C5]; 1xTMT6plex [K17]; 1xTMT6plex [N-Term]	2.21791e-07	0	6	P04276	P04276 [403-419]	2531.15	109.7	117.7	0	6.859e-08	3.4
[K].NELAYQMEQDHNLQSVLQER.[E]	1xTMT6plex [N-Term]	3.5852e-06	0	1	D4A9D6	D4A9D6 [369-388]	2674.31	75.3	100.5	0	1.259e-06	2.86
[K].GQEMCADYSENTFTEYKK.[K]	1xCarbamidomethyl [C5]; 2xTMT6plex [K17; K18]; 1xTMT6plex [N-Term]	5.76912e-06	0	4	P04276	P04276 [403-420]	2888.4	110	118.4	0	2.069e-06	3.36
[K].GQENSDFVR.[G]	1xTMT6plex [N-Term]	7.09628e-05	0	2	B1WC21; D3ZQ25	B1WC21 [147-155]; D3ZQ25 [147-155]	1280.64	127.9	81.1	0	2.857e-05	2.77
[K].GQETSTNPIASIFAWSR.[G]	1xTMT6plex [N-Term]	1.85432e-07	0	3	P41562	P41562 [322-338]	2094.08	117	84.2	0	5.694e-08	4.06
[K].GQFEDVTLYQGER.[T]	1xTMT6plex [N-Term]	3.44145e-06	0	3	A0A0G2K9I6	A0A0G2K9I6 [714-726]	1770.89	100.5	102.2	0	1.208e-06	3.74
[R].NEGVATYAAAVLFR.[M]	1xTMT6plex [N-Term]	6.67482e-05	0	1	A0A0G2JT93	A0A0G2JT93 [648-661]	1710.94			0	2.67e-05	2.34
[R].GQFSTDELVAEVEK.[R]	1xTMT6plex [K14]; 1xTMT6plex [N-Term]	5.18491e-07	0	3	F1M779	F1M779 [838-851]	2010.08	103.6	102.2	0	1.668e-07	3.74
[R].GQFSTDELVAEVEKR.[N]	1xTMT6plex [K14]; 1xTMT6plex [N-Term]	0.000399943	0	2	F1M779	F1M779 [838-852]	2166.18	117.4	96.4	0.000269	0.00161	2.71
[R].GQGASPVAMQK.[A]	1xTMT6plex [K11]; 1xTMT6plex [N-Term]	1.58147e-06	0	7	A0A0G2K8V2	A0A0G2K8V2 [342-352]	1531.87	70.3	121.7	0	1.002e-06	3.85
[R].NEGTATYAAAVLFR.[I]	1xTMT6plex [N-Term]	8.33767e-06	0	2	Q6P0K8	Q6P0K8 [638-651]	1712.92	73.8	130.6	0	3.04e-06	2.97
[R].NELESYAYSLK.[N]	1xTMT6plex [K11]; 1xTMT6plex [N-Term]	4.77438e-06	0	9	P06761	P06761 [563-573]	1774.96	138.2	73.6	0	3.53e-05	3.36
[K].NEPQNAAGAPGR.[N]	1xTMT6plex [N-Term]	3.42599e-07	0	2	B0BNK1	B0BNK1 [185-196]	1410.73	104.5	118	0	4.262e-07	2.78
[K].NEQHQDLASSFK.[E]	1xTMT6plex [K12]; 1xTMT6plex [N-Term]	9.18856e-06	0	1	Q5FVQ6; Q4V797	Q5FVQ6 [9-20]; Q4V797 [9-20]	1861.98	100.6	71.9	0	3.365e-06	3.36
[K].GPVTDLAYSHDGAFLAVCDASK.[V]	1xCarbamidomethyl [C18]; 1xTMT6plex [K22]; 1xTMT6plex [N-Term]	4.63825e-09	0	6	Q5RKI0	Q5RKI0 [490-511]	2752.4	93.9	98.5	0	4.036e-09	4.87
[K].GPQYGTVEK.[A]	1xTMT6plex [K9]; 1xTMT6plex [N-Term]	0.000138319	0	3	Q9QY17	Q9QY17 [73-81]	1436.81	110.4	84.9	0	5.723e-05	2.71
[K].NFDVGHVPIR.[L]	1xTMT6plex [N-Term]	0.000165247	0	2	P38062	P38062 [386-395]	1382.77	115.2	90.9	0	6.92e-05	2.69
[K].GPSFNMASPESDFGVSLK.[G]	1xTMT6plex [K18]; 1xTMT6plex [N-Term]	7.06016e-05	0	1	A0A0G2JUA5	A0A0G2JUA5 [5112-5129]	2328.19	73.2	121.8	0	2.837e-05	2.06
[R].NFDFEDVFVNIPR.[A]	1xTMT6plex [N-Term]	0.000230923	0	2	Q5BK63	Q5BK63 [138-150]	1840.94	102.6	95.4	0	0.0001116	2.75
[R].GPSGQGQFLVQQVTLK.[A]	1xTMT6plex [K16]; 1xTMT6plex [N-Term]	1.41396e-07	0	3	A0A0G2K8S6	A0A0G2K8S6 [309-324]	2145.24	104.4	84.1	0	4.3e-08	4.19
[K].GPSGTMSEAQLAR.[R]	1xTMT6plex [N-Term]	0.000160287	0	2	A0A0G2K695	A0A0G2K695 [168-180]	1533.79	92.6	91.5	0	6.684e-05	1.94
[K].GPSIALDTACSSSLLALQNAYQAIR.[S]	1xCarbamidomethyl [C10]; 1xTMT6plex [N-Term]	3.20917e-09	0	2	P12785	P12785 [152-176]	2849.5			0	8.214e-10	4.62
[K].GPSIGGGLPGISIQGPEGNLQMPGIK.[A]	1xTMT6plex [K26]; 1xTMT6plex [N-Term]	2.09314e-05	0	1	A0A0G2JUA5	A0A0G2JUA5 [5047-5072]	2932.63	27.3	136.6	0	7.974e-06	2.49
[K].GPSQPPTAVQPSGPVNMK.[E]	1xTMT6plex [K18]; 1xTMT6plex [N-Term]	6.86492e-06	0	1	F1LPQ9	F1LPQ9 [665-682]	2250.23	68.7	122	0	2.484e-06	3.59
[K].GPSSVEDIK.[A]	1xTMT6plex [K9]; 1xTMT6plex [N-Term]	0.000109449	0	3	P13084	P13084 [238-246]	1389.8	110.1	86.7	0.0001106	0.000728	2.41
[K].GPSVDVDVPDVDLECPEAK.[L]	1xCarbamidomethyl [C15]; 1xTMT6plex [K19]; 1xTMT6plex [N-Term]	1.34267e-06	0	4	A0A0G2JUA5	A0A0G2JUA5 [1872-1890]; [1939-1957]	2499.27	55.7	116.4	0	4.509e-07	3.49
[K].GPSVDVEVPDVDLECPEAK.[L]	1xCarbamidomethyl [C15]; 1xTMT6plex [K19]; 1xTMT6plex [N-Term]	1.8157e-06	0	4	A0A0G2JUA5	A0A0G2JUA5 [1805-1823]	2513.28	64.4	107.2	0	1.165e-06	3.55
[R].NFDDATMK.[A]	1xTMT6plex [K8]; 1xTMT6plex [N-Term]	0.000233272	0	3	D3ZRX9	D3ZRX9 [153-160]	1399.73	76.6	125.7	0	9.885e-05	2.85
[K].NFCSKPWEEVK.[A]	1xCarbamidomethyl [C3]; 2xTMT6plex [K5; K11]; 1xTMT6plex [N-Term]	3.11854e-05	0	1	F1M0G3	F1M0G3 [389-399]	2111.16	76	146.9	0	1.206e-05	3.12
[K].NFATSLYSMIK.[G]	1xOxidation [M9]; 1xTMT6plex [K11]; 1xTMT6plex [N-Term]	0.000307959	0	4	P14668; Q66HH8	P14668 [289-299]; Q66HH8 [289-299]	1748.97	93.8	119.8	0	0.0001324	3
[R].GPTCNEFTGQCHCHAGFGGR.[T]	3xCarbamidomethyl [C4; C11; C13]; 1xTMT6plex [N-Term]	4.49298e-07	0	1	M0R6K0	M0R6K0 [1107-1126]	2479.07	72.8	99.5	0	1.435e-07	3.78
[R].GPTEADELMK.[R]	1xTMT6plex [K10]; 1xTMT6plex [N-Term]	4.71709e-05	0	4	P05370	P05370 [488-497]	1548.83	97.8	73.7	0	1.858e-05	2.72
[R].NEYVFNQLLQCK.[Q]	1xCarbamidomethyl [C11]; 1xTMT6plex [K12]; 1xTMT6plex [N-Term]	0.00044873	0	3	D4A1J6	D4A1J6 [379-390]	2014.08	106.5	106.8	0	0.0001967	2.11
[R].NEYGELESNK.[S]	1xTMT6plex [K10]; 1xTMT6plex [N-Term]	2.3423e-05	0	7	Q9WVJ6	Q9WVJ6 [318-327]	1640.85	89.2	116.2	9.921e-05	0.00063	2.66
[R].NEWGSLLEELVK.[E]	1xTMT6plex [K12]; 1xTMT6plex [N-Term]	1.3347e-05	0	2	P30835	P30835 [130-141]	1875.06	128.3	118.7	0	4.964e-06	2.97
[R].NEVNTMLGQSTEELR.[S]	1xOxidation [M6]; 1xTMT6plex [N-Term]	0.000126216	0	2	A0A0G2K151	A0A0G2K151 [177-191]	1965.97	142.1	113.1	0	5.197e-05	2.01
[R].NEVNTMLGQSTEELR.[S]	1xTMT6plex [N-Term]	2.00104e-06	0	5	A0A0G2K151	A0A0G2K151 [177-191]	1949.98	116.2	108.5	0	6.852e-07	3.66
[R].NEVEFPVSQYTK.[G]	1xTMT6plex [K12]; 1xTMT6plex [N-Term]	0.000363578	0	4	A0A0G2JTX7	A0A0G2JTX7 [516-527]	1899.03	75.8	133.9	0	0.0001579	2.92
[K].GPVFAPPYEPLPEGVK.[F]	1xTMT6plex [K16]; 1xTMT6plex [N-Term]	6.77778e-05	0	3	Q9WUL0	Q9WUL0 [226-241]	2155.22	91.3	76.9	0	2.711e-05	2.93
[K].NEVDMQVLHLLGPK.[LM]	1xTMT6plex [K14]; 1xTMT6plex [N-Term]	2.74785e-06	0	5	Q66H61	Q66H61 [167-180]	2051.17	101.2	97	0	9.513e-07	3.19
[K].NETGGGEGVEVLVNEPYEKDDGEKGQYTHK.[I]	3xTMT6plex [K19; K24; K30]; 1xTMT6plex [N-Term]	8.1857e-05	0	1	P16446	P16446 [32-61]	4195.16	99.4	111.7	0	3.316e-05	2.17
[K].NETGGGEGIEVLK.[N]	1xTMT6plex [K13]; 1xTMT6plex [N-Term]	7.97962e-05	0	2	P53812	P53812 [32-44]	1760.98	80.5	98.2	0	3.221e-05	2.35
[R].GPQVYTMAPPKEEMTQSQVSITCMVK.[G]	1xCarbamidomethyl [C23]; 1xOxidation [M14]; 2xTMT6plex [K11; K26]; 1xTMT6plex [N-Term]	0.000217311	0	1	P20760	P20760 [220-245]	3643.88	182.6	84.9	0	9.18e-05	2.55
[K].NKESVVFVQTDKPMYKPGQSVK.[F]	4xTMT6plex [K2; K12; K16; K22]; 1xTMT6plex [N-Term]	9.18856e-06	0	4	A0A0G2K926; P14046	A0A0G2K926 [124-145]; P14046 [124-145]	3655.13	104.5	132.7	0	2.048e-05	3.3
[K].NKESVVFVQTDKPVYKPGQSVK.[F]	4xTMT6plex [K2; K12; K16; K22]; 1xTMT6plex [N-Term]	3.87352e-07	0	2	Q03626	Q03626 [124-145]	3623.15	104.1	143.8	0	1.229e-07	3.53
[K].GPEIDIECPEGK.[L]	1xCarbamidomethyl [C8]; 1xTMT6plex [K12]; 1xTMT6plex [N-Term]	0.000172974	0	3	A0A0G2JUA5	A0A0G2JUA5 [4062-4073]	1801.94	74	107.7	0.000269	0.001681	3.13
[K].NLFEDQNTLTSICEK.[V]	1xCarbamidomethyl [C13]; 1xTMT6plex [K15]; 1xTMT6plex [N-Term]	3.89097e-06	0	3	D3ZPR0	D3ZPR0 [332-346]	2270.17	91.8	105.7	9.921e-05	0.0006499	2.13
[R].GMYDGPVFDLTTTPK.[G]	1xTMT6plex [K15]; 1xTMT6plex [N-Term]	1.72516e-06	0	5	Q62952	Q62952 [497-511]	2100.11	106.3	92.9	0	5.867e-07	2.52
[K].GMYDVGLPSHK.[T]	1xTMT6plex [K11]; 1xTMT6plex [N-Term]	9.44164e-05	0	1	D3ZF39	D3ZF39 [123-133]	1661.91	113.6	102.2	0	3.844e-05	2.58
[R].GMYESLPVVAVK.[S]	1xTMT6plex [K12]; 1xTMT6plex [N-Term]	7.19738e-08	0	11	A0A0G2K926; P14046	A0A0G2K926 [701-712]; P14046 [701-712]	1751.02	79.1	93.3	0	2.12e-08	3.09
[K].NLEWIAGGTWTPSALK.[F]	1xTMT6plex [K16]; 1xTMT6plex [N-Term]	1.56628e-07	0	8	F1LNH3	F1LNH3 [701-716]	2202.23	82.7	123.8	0	4.785e-08	3.85
[K].GNAFVDIHK.[T]	1xTMT6plex [K9]; 1xTMT6plex [N-Term]	0.000291346	0	3	P08934	P08934 [231-239]	1458.85	90	138.7	0	0.000125	3.13
[R].GNAGQSNYGFANSTMER.[I]	1xTMT6plex [N-Term]	1.29692e-08	0	3	P12785	P12785 [2021-2037]	2032.93	109.6	76.4	0	3.542e-09	4.24
[K].GNAMVEEGHFAAEDVK.[A]	1xTMT6plex [K16]; 1xTMT6plex [N-Term]	8.78658e-08	0	7	A0A0G2JZ69; Q6IRK8	A0A0G2JZ69 [859-874]; Q6IRK8 [847-862]	2162.1	77.8	127.6	0	9.844e-08	4.27
[K].NLEPEWAAAATEVK.[E]	1xTMT6plex [K14]; 1xTMT6plex [N-Term]	6.63174e-08	0	13	A0A0G2JSZ5	A0A0G2JSZ5 [200-213]	1987.09	109.2	77.9	0	4.023e-08	3.91
[K].GNDIAFHFNPR.[F]	1xTMT6plex [N-Term]	0.000146276	0	5	A0A0G2JXN6	A0A0G2JXN6 [167-177]	1516.79	112.3	78.6	0	0.000103	3.08
[K].GNDIIAAAK.[R]	1xTMT6plex [K9]; 1xTMT6plex [N-Term]	0.000144062	0	6	A0A0G2K8V2	A0A0G2K8V2 [984-992]	1330.81	74.4	131.6	0	0.0001923	2.91
[K].GNDISSGTVLSEYVGSGPPK.[D]	1xTMT6plex [K20]; 1xTMT6plex [N-Term]	8.62798e-12	0	7	P31044	P31044 [94-113]	2422.29	95.7	106.7	0	1.695e-12	5.39
[R].GMVFGIPDGVLELVPQR.[G]	1xOxidation [M2]; 1xTMT6plex [N-Term]	1.08779e-05	0	2	F1LTJ5	F1LTJ5 [502-518]	2072.14	84	128.1	0	5.963e-06	2.79
[R].NIELICQENEGENDPVLQR.[I]	1xCarbamidomethyl [C6]; 1xTMT6plex [N-Term]	1.08926e-07	0	4	Q66HR2	Q66HR2 [223-241]	2499.23	88.4	123.8	0	3.262e-08	3.7
[K].NLEGYVGFANLPNQVYR.[K]	1xTMT6plex [N-Term]	2.03546e-09	0	4	D4A0F5	D4A0F5 [27-43]	2183.14	83.9	108	0	5.113e-10	4.77
[R].GNEMSEVLR.[D]	1xTMT6plex [N-Term]	0.000193401	0	2	D4A133	D4A133 [281-289]	1263.66	120.8	74.9	0	8.152e-05	2.58
[K].GNEQESMAR.[L]	1xTMT6plex [N-Term]	3.26532e-05	0	2	Q6AYB5	Q6AYB5 [363-371]	1250.6	105.3	75.5	0	1.266e-05	2.56
[K].GNEWVGYDNIK.[S]	1xTMT6plex [K11]; 1xTMT6plex [N-Term]	3.14064e-07	0	7	A0A0G2K676	A0A0G2K676 [367-377]	1752.93	271.6	31.6	0	9.886e-08	3.38
[K].GNEYFAIDNSGLIFTK.[D]	1xTMT6plex [K16]; 1xTMT6plex [N-Term]	3.50748e-05	0	2	F1M7E5	F1M7E5 [186-201]	2247.21	55.3	139.5	0	1.361e-05	2.57
[R].NIEEVYVGGK.[Q]	1xTMT6plex [K10]; 1xTMT6plex [N-Term]	4.9738e-06	0	8	Q9JKB7	Q9JKB7 [436-445]	1565.89	106.9	97.6	0	1.775e-06	3.27
[K].GNFNYIEFTR.[I]	1xTMT6plex [N-Term]	1.06033e-05	0	7	A0A0G2JSW0; P13832	A0A0G2JSW0 [152-161]; P13832 [152-161]	1489.76	72.6	110.3	0	1.325e-05	3.26
[K].GNFNYVEFTR.[I]	1xTMT6plex [N-Term]	8.65793e-05	0	3	B0BMS8	B0BMS8 [152-161]	1475.75	71.1	122	0	3.517e-05	2.7
[R].NIEEHASADVEK.[M]	1xTMT6plex [K12]; 1xTMT6plex [N-Term]	8.97246e-05	0	1	P35280	P35280 [105-116]	1799.95	103.5	101.8	0	3.635e-05	3.22
[R].GNHECASINR.[I]	1xCarbamidomethyl [C5]; 1xTMT6plex [N-Term]	6.93551e-06	0	6	P63088; P62138; P62142	P63088 [123-132]; P62138 [123-132]; P62142 [122-131]	1386.67	90	92.7	0	0.0001681	3.57
[K].NIEDVIAQGVGK.[L]	1xTMT6plex [K12]; 1xTMT6plex [N-Term]	9.11205e-09	0	9	D4A4D5	D4A4D5 [50-61]	1700.99	130	75.9	0	3.372e-09	4.12
[K].NLEAVETLGSTSTICSDK.[T]	1xCarbamidomethyl [C15]; 1xTMT6plex [K18]; 1xTMT6plex [N-Term]	1.55121e-08	0	4	P06685; P06686	P06685 [360-377]; P06686 [358-375]	2383.24	111.3	88.3	0	4.256e-09	4.5
[R].GNEASFVPSR.[R]	1xTMT6plex [N-Term]	8.88145e-05	0	3	A0A0G2K6S9; E9PTU4	A0A0G2K6S9 [1938-1947]; E9PTU4 [1931-1940]	1292.68	88	114.9	0	3.607e-05	2.68
[R].GMVFGIPDGVLELVPQR.[G]	1xTMT6plex [N-Term]	4.06764e-05	0	2	F1LTJ5	F1LTJ5 [502-518]	2056.15			0	4.275e-05	2.31
[R].GMTYDALHVFDWIK.[A]	1xTMT6plex [K14]; 1xTMT6plex [N-Term]	0.000111134	0	1	Q6AYT7	Q6AYT7 [219-232]	2154.15	103.8	81	0	4.563e-05	1.94
[K].GMTTVDDFFQGTK.[A]	1xTMT6plex [K13]; 1xTMT6plex [N-Term]	0.000245376	0	3	Q62952	Q62952 [82-94]	1904.98	103.5	72.3	0	0.0001043	2.14
[K].NLLDVIDQAR.[L]	1xTMT6plex [N-Term]	0.000152346	0	1	O35346	O35346 [1036-1045]	1385.79	86.9	108.4	0	6.325e-05	2.63
[K].NILDSKPAANK.[K]	2xTMT6plex [K6; K11]; 1xTMT6plex [N-Term]	2.23698e-05	0	1	G3V624	G3V624 [408-418]	1858.14	68.8	120.6	0	8.532e-06	2.61
[K].NLLDEIASMEQGAQK.[V]	1xTMT6plex [K15]; 1xTMT6plex [N-Term]	1.93065e-06	0	4	D4A5T8	D4A5T8 [770-784]	2105.13	56.5	137.5	0	6.577e-07	2.74
[R].GMLCGFGAVCEPSVEDPGR.[A]	2xCarbamidomethyl [C4; C10]; 1xTMT6plex [N-Term]	3.44356e-07	0	4	P25304	P25304 [69-87]	2267.05	85.8	110.5	0	2.044e-06	3.26
[K].NILAEQLQAETELFAEAEEMR.[A]	1xOxidation [M20]; 1xTMT6plex [N-Term]	2.20529e-06	0	2	G3V9Y1	G3V9Y1 [890-910]	2680.33			0	7.582e-07	2.93
[R].GMIDNLLSPNLIDSALTK.[L]	1xTMT6plex [K18]; 1xTMT6plex [N-Term]	0.000229757	0	1	G3V7Z4	G3V7Z4 [163-180]	2373.35	137.2	94.5	0	9.73e-05	2.23
[R].GMLEPVQKPDVILVGAGYR.[L]	1xOxidation [M2]; 1xTMT6plex [K8]; 1xTMT6plex [N-Term]	1.62096e-05	0	3	F1LTJ5	F1LTJ5 [641-659]	2516.43	64.8	107.6	0	6.098e-06	3.58
[K].NLKPIKPMQFLGDEETVR.[K]	2xTMT6plex [K3; K6]; 1xTMT6plex [N-Term]	5.68823e-08	0	3	P25113	P25113 [223-240]	2802.62	132	88	0	1.659e-08	4.33
[R].GMIPVPYVEK.[Y]	1xTMT6plex [K10]; 1xTMT6plex [N-Term]	0.000314228	0	2	Q63768	Q63768 [180-189]	1590.93	71.2	102.5	0	0.0001357	2.41
[K].NLHVSQVVHK.[A]	1xTMT6plex [K10]; 1xTMT6plex [N-Term]	7.49378e-07	0	5	A0A0G2JSK1; P05545	A0A0G2JSK1 [347-356]; P05545 [347-356]	1618.98	92.9	115.8	0	2.448e-07	3.63
[K].NLHPLNELFPLAYIEDPK.[M]	1xTMT6plex [K18]; 1xTMT6plex [N-Term]	1.34571e-10	0	19	Q03626; A0A0G2K926; P14046	Q03626 [154-171]; A0A0G2K926 [154-171]; P14046 [154-171]	2581.44	98	139.9	0	2.987e-11	5.36
[R].GMLREDAVLEYLK.[I]	1xTMT6plex [K13]; 1xTMT6plex [N-Term]	2.20529e-06	0	6	A0A096MK30	A0A096MK30 [181-193]	1995.13	80.4	105.5	0	7.559e-07	3.63
[K].NIGWGTDQGIGGFGEEPGIK.[S]	1xTMT6plex [K20]; 1xTMT6plex [N-Term]	7.08777e-08	0	4	Q6QI86	Q6QI86 [30-49]	2490.3	113.4	97.5	0	8.668e-08	3.76
[K].NIGVDNPAAK.[V]	1xTMT6plex [K10]; 1xTMT6plex [N-Term]	7.52695e-06	0	4	Q5XIM9	Q5XIM9 [73-82]	1456.85	111.2	93.6	0	1.127e-05	3.08
[K].GMNMYLTK.[F]	1xTMT6plex [K8]; 1xTMT6plex [N-Term]	0.00014928	0	1	F1M9V7	F1M9V7 [461-468]	1415.78	118.9	88.6	0	6.218e-05	2.59
[K].GMNTLVGYDLVPEPK.[I]	1xTMT6plex [K15]; 1xTMT6plex [N-Term]	3.83842e-09	0	11	P11240	P11240 [69-83]	2091.16	89.1	84	0	3.452e-08	3.95
[K].NLGTALAELR.[T]	1xTMT6plex [N-Term]	7.52695e-06	0	6	G3V852	G3V852 [1026-1035]	1286.76	98.3	136.2	0	2.726e-06	3.29
[R].NLGSINTELQDVQR.[I]	1xTMT6plex [N-Term]	1.15755e-06	0	4	Q4KM74	Q4KM74 [134-147]	1815.98	102.9	108.2	0	3.872e-07	3.91
[K].NLGIPILTVLGDSK.[N]	1xTMT6plex [K14]; 1xTMT6plex [N-Term]	0.000199375	0	2	F1M949	F1M949 [607-620]	1898.17	116.7	109.8	0	8.392e-05	2.31
[R].GMSADPEEYDLADLSSLPEIDK.[S]	1xTMT6plex [K22]; 1xTMT6plex [N-Term]	3.62635e-08	0	2	P00388	P00388 [109-130]	2853.41	80	113.5	0	1.036e-08	3.37
[K].NLGFSPEDREENVR.[R]	1xTMT6plex [N-Term]	2.80118e-05	0	1	A0A0G2K0L0	A0A0G2K0L0 [98-111]	1890.95	126.8	90.7	0	1.08e-05	2.99
[K].GMSLNLEPDNVGVVVFGNDK.[L]	1xTMT6plex [K20]; 1xTMT6plex [N-Term]	5.71417e-07	0	3	P15999	P15999 [104-123]	2562.36	77.6	89.6	0	1.846e-07	3.23
[K].GMSLNLEPDNVGVVVFGNDK.[L]	1xOxidation [M2]; 1xTMT6plex [K20]; 1xTMT6plex [N-Term]	0.000110008	0	3	P15999	P15999 [104-123]	2578.36	80	106.5	0	4.505e-05	2.57
[K].NIFQEAQALVK.[E]	1xTMT6plex [K11]; 1xTMT6plex [N-Term]	8.22755e-05	0	2	Q5QJC9	Q5QJC9 [96-106]	1719.02	83.8	128.5	0	3.331e-05	2.46
[K].GMTASQMVQTLSLDK.[C]	1xTMT6plex [K15]; 1xTMT6plex [N-Term]	6.80356e-08	0	5	Q6P9U0	Q6P9U0 [47-61]	2068.12	80.7	119.2	0	1.998e-08	4.13
[K].GMTASQMVQTLSLDK.[C]	1xOxidation [M2]; 1xTMT6plex [K15]; 1xTMT6plex [N-Term]	8.21071e-06	0	1	Q6P9U0	Q6P9U0 [47-61]	2084.11	75.7	114	0	2.993e-06	3.33
[R].NLFNVVDCK.[L]	1xCarbamidomethyl [C8]; 1xTMT6plex [K9]; 1xTMT6plex [N-Term]	5.93553e-05	0	2	Q4G061	Q4G061 [491-499]	1566.87	151.9	94.1	0.0001899	0.00121	2.75
[K].GNKEPNPMVQLSVQDVTQESK.[A]	2xTMT6plex [K3; K21]; 1xTMT6plex [N-Term]	0.000363578	0	2	Q9Z1X1; A0A0G2JXJ7	Q9Z1X1 [487-507]; A0A0G2JXJ7 [488-508]	3015.64	105.9	84.8	0	0.000158	2.63
[R].NLEALEDDLDFLR.[D]	1xTMT6plex [N-Term]	4.21573e-05	0	2	M0R919	M0R919 [151-163]	1791.93	112.5	101.2	0	1.651e-05	3.19
[K].NLDYVATSINEAVTK.[F]	1xTMT6plex [K15]; 1xTMT6plex [N-Term]	1.39043e-05	0	4	P13221	P13221 [397-411]	2096.16	101.7	98.7	0	5.181e-06	2.94
[R].NLDYPFGNALR.[K]	1xTMT6plex [N-Term]	0.000351012	0	1	Q5KTC7	Q5KTC7 [148-158]	1508.81	122.6	81.1	0	0.000152	2.62
[R].GNVGFVFTK.[E]	1xTMT6plex [K9]; 1xTMT6plex [N-Term]	2.85903e-05	0	5	P19945	P19945 [84-92]	1426.85	128.6	75.6	0	1.099e-05	3.3
[R].NLAGDVCAIMR.[V]	1xCarbamidomethyl [C7]; 1xTMT6plex [N-Term]	0.000238041	0	1	D4A510	D4A510 [489-499]	1448.76	97.1	109.6	0	0.0001011	3.1
[K].GNVVFGEPITASLGIDGTHYWSK.[N]	1xTMT6plex [K23]; 1xTMT6plex [N-Term]	7.58284e-05	0	1	Q62952	Q62952 [271-293]	2906.55	83.2	91.9	0	3.059e-05	2.14
[R].NIAFFSTNCVEGTAR.[G]	1xCarbamidomethyl [C9]; 1xTMT6plex [N-Term]	3.11854e-05	0	2	P06685	P06685 [241-255]	1915.95	97	102.3	0	1.206e-05	2.92
[R].GNWAHLDQLAALR.[W]	1xTMT6plex [N-Term]	1.93862e-05	0	5	P10959; D3ZGK7	P10959 [187-199]; D3ZGK7 [222-234]	1693.93	99.5	116.6	0	8.558e-06	3.2
[K].GNYDEGFGHK.[Q]	1xTMT6plex [K10]; 1xTMT6plex [N-Term]	2.28319e-05	0	2	F1LR10	F1LR10 [448-457]	1581.81	99	86.1	0	8.728e-06	3.8
[K].NIADLMTQAGVEELDAENK.[I]	1xTMT6plex [K19]; 1xTMT6plex [N-Term]	0.00014928	0	2	Q8K3X8	Q8K3X8 [51-69]	2519.31	105.6	97.6	0	6.224e-05	2.1
[R].GPAAAPGAANPPAEPK.[I]	1xTMT6plex [K16]; 1xTMT6plex [N-Term]	1.87229e-06	0	1	D4AA63	D4AA63 [16-31]	1874.05	125.2	105.2	0	6.372e-07	3.62
[R].GPAGNNDCR.[I]	1xCarbamidomethyl [C8]; 1xTMT6plex [N-Term]	0.000123673	0	2	D4A9L2	D4A9L2 [9-17]	1189.56	78.5	89.8	3.209e-05	0.0002192	2.53
[R].GPALCGSQR.[C]	1xCarbamidomethyl [C5]; 1xTMT6plex [N-Term]	0.000340581	0	3	D4A917	D4A917 [976-984]	1174.62	64.7	93.2	0	0.0001475	2.47
[K].NKYEDEINKR.[T]	2xTMT6plex [K2; K9]; 1xTMT6plex [N-Term]	5.09262e-05	0	5	Q6P6Q2; Q10758	Q6P6Q2 [252-261]; Q10758 [177-186]	1996.14	80.6	120.6	0	2.017e-05	2.93
[R].NKQEVMISDLEER.[L]	1xTMT6plex [K2]; 1xTMT6plex [N-Term]	0.000251658	0	5	G3V9Y1	G3V9Y1 [1030-1042]	2049.11	94	116	0	0.0001075	2.49
[K].NKPLFFADK.[L]	2xTMT6plex [K2; K9]; 1xTMT6plex [N-Term]	6.50666e-05	0	4	Q6IMZ3	Q6IMZ3 [599-607]	1767.08	103.6	110.4	0	2.602e-05	3.21
[K].GPAVGIDLGTTYSCVGVFQHGK.[V]	1xCarbamidomethyl [C14]; 1xTMT6plex [K22]; 1xTMT6plex [N-Term]	7.98171e-10	0	7	P63018	P63018 [4-25]	2721.44	75.7	74.6	0	1.847e-08	4.32
[R].GPAYGLSAEVK.[N]	1xTMT6plex [K11]; 1xTMT6plex [N-Term]	2.98221e-06	0	5	Q08290	Q08290 [9-19]	1549.9	44.7	141.3	0	1.04e-06	3.28
[R].NKLDHYAIIK.[F]	2xTMT6plex [K2; K10]; 1xTMT6plex [N-Term]	7.46768e-05	0	5	D3ZTH8	D3ZTH8 [69-78]	1902.18	123	71.5	0	0.0001522	3.28
[K].GPCVSENEIGTGGTCQWK.[I]	2xCarbamidomethyl [C3; C15]; 1xTMT6plex [K18]; 1xTMT6plex [N-Term]	9.39364e-05	0	2	B5DFC3	B5DFC3 [430-447]	2438.18	127	78.2	0	0.0001164	2.82
[K].GPCVSENELGVGGTSQWK.[I]	1xCarbamidomethyl [C3]; 1xTMT6plex [K18]; 1xTMT6plex [N-Term]	1.18823e-07	0	1	D3ZCT7	D3ZCT7 [432-449]	2363.21	130.1	68.6	0	3.584e-08	4.02
[R].GPDEAIEDGEEGSEDDAEWVVTK.[D]	1xTMT6plex [K23]; 1xTMT6plex [N-Term]	8.68589e-06	0	3	Q4V8H8	Q4V8H8 [426-448]	2935.37	45.6	134.6	0	3.17e-06	2.31
[K].GPDGLTALEATDNQAIK.[A]	1xTMT6plex [K17]; 1xTMT6plex [N-Term]	1.40035e-08	0	9	P62775	P62775 [98-114]	2172.19	98.4	92.5	0	3.837e-09	4.73
[K].NKHEAMITDLEER.[L]	1xTMT6plex [K2]; 1xTMT6plex [N-Term]	2.02161e-06	0	7	G3V6P7; Q62812	G3V6P7 [1023-1035]; Q62812 [1023-1035]	2044.09	92.6	100.5	0	2.304e-06	4.53
[K].NKGDSAYNTR.[T]	1xTMT6plex [K2]; 1xTMT6plex [N-Term]	0.00018198	0	1	P18614	P18614 [846-855]	1583.85	60.4	159.8	0	7.651e-05	2.73
[R].GPDSVFLIK.[E]	1xTMT6plex [K9]; 1xTMT6plex [N-Term]	9.44164e-05	0	11	P20059	P20059 [103-111]	1433.88	131.5	103.6	0	3.842e-05	3.07
[R].GPDSVFLIKEDK.[V]	2xTMT6plex [K9; K12]; 1xTMT6plex [N-Term]	0.000114	0	4	P20059	P20059 [103-114]	2035.2	134.1	103.5	0	4.691e-05	2.68
[K].GPDTVDSTTDIK.[A]	1xTMT6plex [K12]; 1xTMT6plex [N-Term]	0.000157063	0	6	P14562	P14562 [130-141]	1706.92	127.5	71.8	3.209e-05	0.0002169	3.4
[K].NKGDEEEEEEKLEEK.[Q]	3xTMT6plex [K2; K11; K15]; 1xTMT6plex [N-Term]	0.00012686	0	4	P35565	P35565 [536-550]	2751.47	85.8	64.9	9.921e-05	0.0005736	2.8
[K].NKETCDVIINTLGK.[R]	1xCarbamidomethyl [C5]; 2xTMT6plex [K2; K14]; 1xTMT6plex [N-Term]	0.000113421	0	3	A0A0G2K639	A0A0G2K639 [284-297]	2292.32	158.4	61.4	3.209e-05	0.000306	2.23
[R].NLALCPANHAPLQEAAVIPR.[L]	1xCarbamidomethyl [C5]; 1xTMT6plex [N-Term]	1.67398e-07	0	2	Q6P0K8	Q6P0K8 [507-526]	2384.31	72	115.1	0	5.112e-08	4.18
[K].NEGGTWSVEK.[V]	1xTMT6plex [K10]; 1xTMT6plex [N-Term]	3.30346e-06	0	6	F1LRJ9	F1LRJ9 [304-313]	1564.84	62.9	162	0	1.158e-06	3.32
[R].NLAMGVNLTSMSK.[I]	1xTMT6plex [K13]; 1xTMT6plex [N-Term]	2.52897e-05	0	1	P04961	P04961 [65-77]	1824.01			0	9.695e-06	3.08
[R].NLANTVTEEILEK.[S]	1xTMT6plex [K13]; 1xTMT6plex [N-Term]	4.75002e-06	0	6	M0R735	M0R735 [344-356]	1932.11	130	100.5	0	1.691e-06	3.12
[K].NLDSTTVAVHGEEIYCK.[S]	1xCarbamidomethyl [C16]; 1xTMT6plex [K17]; 1xTMT6plex [N-Term]	1.42281e-09	0	12	P47875	P47875 [43-59]	2394.24	94.7	117.8	0	2.088e-08	4.82
[K].GNLEVLLFTIQSK.[LM]	1xTMT6plex [K13]; 1xTMT6plex [N-Term]	7.23018e-07	0	7	F1MA36; A0A0G2K8W9	F1MA36 [363-375]; A0A0G2K8W9 [360-372]	1920.16	58.5	117.8	0	6.107e-07	3.32
[R].GNLLELLAAASAPAEK.[H]	1xTMT6plex [K16]; 1xTMT6plex [N-Term]	4.05603e-07	0	2	Q642A6	Q642A6 [173-188]	2026.19	118.3	67.6	0	1.294e-07	3.47
[R].GNLLFSLIGEGHK.[D]	1xTMT6plex [K13]; 1xTMT6plex [N-Term]	3.13452e-05	0	1	D3ZLM5	D3ZLM5 [172-184]	1843.08	84	113.7	0	1.216e-05	2.5
[R].GNLLFSLIGEGHKDK.[L]	2xTMT6plex [K13; K15]; 1xTMT6plex [N-Term]	4.24447e-06	0	1	D3ZLM5	D3ZLM5 [172-186]	2315.37	91.5	101.3	0	1.504e-06	3.45
[K].NLDQEQLSQVLDAMFEK.[I]	1xTMT6plex [K17]; 1xTMT6plex [N-Term]	3.79271e-06	0	1	P12368	P12368 [139-155]	2466.3	79.9	140.6	0	1.334e-06	2.59
[R].NLDPLVYLLSK.[L]	1xTMT6plex [K11]; 1xTMT6plex [N-Term]	0.00031265	0	2	B2RYP8	B2RYP8 [77-87]	1733.06	123.1	95.9	0	0.0001348	1.99
[K].GNIQMANSTISEALR.[D]	1xTMT6plex [N-Term]	0.000264702	0	3	Q5FVQ6	Q5FVQ6 [48-62]	1833.97	79.5	94.8	0	0.0001133	2.15
[R].NIDNPAVADIYTEHAHQVVVAK.[Y]	1xTMT6plex [K22]; 1xTMT6plex [N-Term]	4.21101e-10	0	7	Q5RKI0	Q5RKI0 [44-65]	2862.55	105	111.9	0	9.862e-11	5.37
[K].GNLSPNLLMHQGPPDTAELIK.[S]	1xTMT6plex [K21]; 1xTMT6plex [N-Term]	2.6616e-05	0	1	M0R776	M0R776 [58-78]	2703.49	77.2	91.2	0	1.021e-05	2.64
[K].GNLVSIENAK.[E]	1xTMT6plex [K10]; 1xTMT6plex [N-Term]	4.93896e-05	0	2	D3ZD31	D3ZD31 [981-990]	1502.89	116.6	78.2	0	1.954e-05	2.57
[R].GNLYWTDWNR.[ED]	1xTMT6plex [N-Term]	1.40473e-05	0	3	B5DFC9; F1LM84	B5DFC9 [1262-1271]; F1LM84 [1075-1084]	1553.77	57.3	103.4	0	5.252e-06	2.89
[R].NLDIERPTYTNLNR.[L]	1xTMT6plex [N-Term]	2.77778e-07	0	4	Q6AYZ1; Q5XIF6	Q6AYZ1 [216-229]; Q5XIF6 [216-229]	1948.04	91.1	113.4	0	1.401e-07	4.09
[R].GNNTTSLLSQSVAK.[G]	1xTMT6plex [K14]; 1xTMT6plex [N-Term]	5.91856e-06	0	2	P32551	P32551 [301-314]	1878.07	104.6	82.3	0	2.127e-06	3.35
[K].NLDKEYLPIGGLADFCK.[A]	1xCarbamidomethyl [C16]; 2xTMT6plex [K4; K17]; 1xTMT6plex [N-Term]	3.39303e-08	0	8	P00507	P00507 [91-107]	2640.47	134.7	86.9	0	9.675e-09	4.45
[K].GNPSGIQPDLLISLTAPK.[K]	1xTMT6plex [K18]; 1xTMT6plex [N-Term]	3.20361e-06	0	5	B0BNM1	B0BNM1 [222-239]	2279.34	106.3	95.7	0	1.116e-06	2.87
[R].GNPTVEVDLHTAK.[G]	1xTMT6plex [K13]; 1xTMT6plex [N-Term]	2.24072e-07	0	2	P15429; P07323	P15429 [16-28]; P07323 [16-28]	1839.04	125.4	70.7	0	6.946e-08	3.97
[R].GNPTVEVDLYTAK.[G]	1xTMT6plex [K13]; 1xTMT6plex [N-Term]	7.85133e-08	0	6	M0R5J4	M0R5J4 [16-28]	1865.04	118.7	77.4	0	2.327e-08	4.28
[K].GNQAFDVGRPK.[E]	1xTMT6plex [K11]; 1xTMT6plex [N-Term]	8.83629e-05	0	2	G3V824	G3V824 [232-242]	1646.94	135.1	73.2	0	3.594e-05	2.5
[K].NIDDGTSDRPYSHALVAGIDR.[Y]	1xTMT6plex [N-Term]	5.11171e-09	0	7	P61354	P61354 [28-48]	2501.26	94.6	97.5	0	1.336e-09	4.73
[R].NLCSEFLQLASANTAK.[G]	1xCarbamidomethyl [C3]; 1xTMT6plex [K16]; 1xTMT6plex [N-Term]	8.83629e-05	0	1	Q8R424	Q8R424 [262-277]	2225.2	103.4	121	0	3.589e-05	2.1
[R].NLCSDDTPMVR.[R]	1xCarbamidomethyl [C3]; 1xTMT6plex [N-Term]	6.27832e-05	0	4	Q5XI34	Q5XI34 [172-182]	1536.73	108.1	99.3	0	2.503e-05	2.71
[K].NICFTVWDVGGQDK.[I]	1xCarbamidomethyl [C3]; 1xTMT6plex [K14]; 1xTMT6plex [N-Term]	0.000424714	0	2	P61751; P84083	P61751 [60-73]; P84083 [60-73]	2097.08	95.9	113.3	0	0.0001856	2.59
[R].NLATTVTEEILEK.[S]	1xTMT6plex [K13]; 1xTMT6plex [N-Term]	1.96859e-05	0	2	Q566E4	Q566E4 [347-359]	1919.11	113.8	107.9	0	7.474e-06	3.34
[R].GNSIIMLEALER.[VF]	1xTMT6plex [N-Term]	2.58579e-07	0	4	B5DEP7	B5DEP7 [64-75]	1574.88	107.8	82.8	0	8.066e-08	3.36
[R].NIASDDFQAVK.[G]	1xTMT6plex [K11]; 1xTMT6plex [N-Term]	3.25697e-08	0	5	A0A0G2JTX7	A0A0G2JTX7 [1997-2007]	1665.92	74.3	128.7	0	9.256e-09	3.57
[K].NLAPLVEDVQSK.[L]	1xTMT6plex [K12]; 1xTMT6plex [N-Term]	1.24987e-06	0	6	P02651	P02651 [266-277]	1771.04	93.7	120.3	0	4.176e-07	3.71
[K].NIANPTATLLASCMMLDHLK.[L]	1xCarbamidomethyl [C13]; 1xTMT6plex [K20]; 1xTMT6plex [N-Term]	1.43376e-05	0	1	P41565	P41565 [321-340]	2672.43	111.3	104.1	0	5.37e-06	3.37
[K].GQGSVSASITEGQQNEQ.[-]	1xTMT6plex [N-Term]	9.34589e-05	0	1	Q5XFW8	Q5XFW8 [306-322]	1948.94	109.4	82	0	3.796e-05	1.94
[R].NEFNLESK.[S]	1xTMT6plex [K8]; 1xTMT6plex [N-Term]	0.000437654	0	5	O35509	O35509 [34-41]	1438.79	103.8	109.1	0	0.0001917	2.8
[K].GQGTLSVVTVYHAK.[V]	1xTMT6plex [K14]; 1xTMT6plex [N-Term]	3.93786e-09	0	1	M0RBF1	M0RBF1 [1338-1351]	1918.12	80.7	115.4	0	1.018e-09	4.38
[K].NADPILISLK.[H]	1xTMT6plex [K10]; 1xTMT6plex [N-Term]	1.98067e-06	0	4	G3V624	G3V624 [382-391]	1541.97	78.9	113.9	0	6.77e-07	3.15
[K].GSLVPASHANLQAAQDFVR.[R]	1xTMT6plex [N-Term]	1.02498e-08	0	1	B2RYM3	B2RYM3 [336-354]	2210.19	89.5	100.7	0	2.76e-09	4.54
[K].NADMSEEMQQDSVECATQALEK.[Y]	1xCarbamidomethyl [C15]; 1xOxidation [M4]; 1xTMT6plex [K22]; 1xTMT6plex [N-Term]	6.57341e-05	0	3	P63170	P63170 [10-31]	2988.36	76.5	122.9	0	0.0001494	2.6
[K].NADMSEEMQQDSVECATQALEK.[Y]	1xCarbamidomethyl [C15]; 1xTMT6plex [K22]; 1xTMT6plex [N-Term]	1.93287e-08	0	8	P63170	P63170 [10-31]	2972.37	92.6	114.2	0	5.371e-09	3.84
[K].NADMSEDMQQDAVDCATQAMEK.[Y]	1xCarbamidomethyl [C15]; 1xTMT6plex [K22]; 1xTMT6plex [N-Term]	5.03386e-09	0	4	Q78P75	Q78P75 [10-31]	2946.3	62.4	136.2	0	1.32e-09	2.73
[R].GSMVGPFQEAAFALPVSGMDKPVFTDPPVK.[T]	2xTMT6plex [K21; K30]; 1xTMT6plex [N-Term]	1.51672e-05	0	1	M0RCP9	M0RCP9 [88-117]	3807.05	124.1	71.1	0	5.687e-06	2.36
[K].GSNDMQYQHVIETLIGK.[K]	1xTMT6plex [K17]; 1xTMT6plex [N-Term]	1.87047e-05	0	4	Q68FQ0	Q68FQ0 [497-513]	2391.27	112.2	85.8	0	7.068e-06	2.44
[K].NADEVELK.[M]	1xTMT6plex [K8]; 1xTMT6plex [N-Term]	0.000181058	0	2	A0A0G2KAJ7	A0A0G2KAJ7 [1337-1344]	1375.78	65.3	107.1	0	7.613e-05	2.4
[R].NACVDQFTTLCVTGVPENCK.[S]	3xCarbamidomethyl [C3; C11; C19]; 1xTMT6plex [K20]; 1xTMT6plex [N-Term]	2.49484e-07	0	1	F1LQS6	F1LQS6 [1306-1325]	2771.36	120.1	118.9	0	7.773e-08	3.17
[R].GSPAVDVAVK.[V]	1xTMT6plex [K10]; 1xTMT6plex [N-Term]	1.43499e-06	0	6	P02767	P02767 [42-51]	1400.85	80	94.7	0	7.581e-07	3.27
[K].GSPKPAVVEAVTTAGSQDIQVLVDEVTK.[Q]	2xTMT6plex [K4; K28]; 1xTMT6plex [N-Term]	6.26111e-06	0	1	D3Z941	D3Z941 [826-853]	3526	122.6	103.5	0	2.252e-06	3.47
[K].NACPATVAPVCGSDASTYSNECELQR.[A]	3xCarbamidomethyl [C3; C11; C22]; 1xTMT6plex [N-Term]	0.000349252	0	1	P25304	P25304 [95-120]	3086.38			0	0.0001513	2.18
[R].NAEAVLQGPGISGK.[V]	1xTMT6plex [K14]; 1xTMT6plex [N-Term]	1.9189e-05	0	1	Q5RKI5	Q5RKI5 [849-862]	1799.04	101.6	105.3	0	7.258e-06	2.78
[R].GSPLVVISQGK.[I]	1xTMT6plex [K11]; 1xTMT6plex [N-Term]	3.49682e-07	0	12	P47942	P47942 [441-451]	1542.96	99.2	101.4	0	6.229e-07	3.8
[K].NACGIPCSALLQDDITQAIQCAK.[R]	3xCarbamidomethyl [C3; C7; C21]; 1xTMT6plex [K23]; 1xTMT6plex [N-Term]	2.22165e-10	0	23	F1M8E9	F1M8E9 [93-115]	3005.53	148.9	66.8	0	5.038e-11	5.25
[R].NAAQVLVGIPLETGQK.[Q]	1xTMT6plex [K16]; 1xTMT6plex [N-Term]	1.93287e-08	0	3	Q68FS2	Q68FS2 [122-137]	2096.25	96.4	106.5	0	5.38e-09	3.52
[R].GSPQQIDHAK.[Q]	1xTMT6plex [K10]; 1xTMT6plex [N-Term]	0.000141162	0	3	A0A0G2K2B3	A0A0G2K2B3 [480-489]	1538.87	110.5	78.4	0	5.87e-05	3.15
[K].GSQADLIEAVMK.[I]	1xTMT6plex [K12]; 1xTMT6plex [N-Term]	1.04418e-05	0	1	A1A5Q1	A1A5Q1 [560-571]	1719.97	97.1	71.4	0	3.854e-06	2.52
[K].NAAGALDLLK.[E]	1xTMT6plex [K10]; 1xTMT6plex [N-Term]	5.68127e-06	0	3	Q4KLL0	Q4KLL0 [20-29]	1443.89	123.5	92.4	0	2.037e-06	3.24
[R].GSQAQPDSPSAQLALIAASQSFLQPGGK.[M]	1xTMT6plex [K28]; 1xTMT6plex [N-Term]	2.62421e-06	0	7	G3V852	G3V852 [972-999]	3212.73	80.7	115.9	0	9.096e-07	4.08
[R].NAAENMLEILGFK.[V]	1xTMT6plex [K13]; 1xTMT6plex [N-Term]	2.56805e-05	0	1	Q9ET50	Q9ET50 [261-273]	1908.07	114.1	83.6	0	9.824e-06	2.41
[K].GSQCVGNECFALFQDPVTFLDASQACQR.[L]	3xCarbamidomethyl [C4; C9; C26]; 1xTMT6plex [N-Term]	0.000203459	0	3	O35370	O35370 [27-54]	3434.58			0	8.608e-05	1.71
[K].MYYSGVDLTK.[D]	1xTMT6plex [K10]; 1xTMT6plex [N-Term]	0.000118738	0	3	A0A0G2K9I6	A0A0G2K9I6 [532-541]	1634.89	124.9	105	3.209e-05	0.0003345	2.89
[K].MYKEEGLNAFYK.[G]	2xTMT6plex [K3; K12]; 1xTMT6plex [N-Term]	1.53367e-06	0	5	Q6IRH6	Q6IRH6 [202-213]	2180.2	102.7	87	0	5.186e-07	3.9
[K].MYGSPEDGSIDEADLSCILK.[T]	1xCarbamidomethyl [C17]; 1xTMT6plex [K20]; 1xTMT6plex [N-Term]	5.66901e-05	0	2	Q1HAQ0	Q1HAQ0 [427-446]	2658.3	118.4	73.2	0	2.248e-05	2.51
[R].MYGDYDEMR.[Q]	1xTMT6plex [N-Term]	6.31044e-05	0	2	H8Y6S5	H8Y6S5 [118-126]	1408.61	48.2	139.7	0	2.522e-05	2.95
[K].GSPMEISLPIALSK.[N]	1xTMT6plex [K14]; 1xTMT6plex [N-Term]	7.15659e-07	0	4	Q499P2	Q499P2 [84-97]	1901.12	97.7	95.3	0	4.277e-05	4.09
[K].NAEELQTK.[V]	1xTMT6plex [K8]; 1xTMT6plex [N-Term]	0.000406	0	2	P02651	P02651 [248-255]	1390.79	96.8	118.1	0	0.0001775	2.53
[R].GSLTFEPLTLVPIQTK.[M]	1xTMT6plex [K16]; 1xTMT6plex [N-Term]	3.26984e-06	0	4	A0A0G2JV31	A0A0G2JV31 [598-613]	2202.31	93.2	89	0	1.141e-06	2.9
[K].GSITCTYDGWSSTPSCYER.[E]	2xCarbamidomethyl [C5; C16]; 1xTMT6plex [N-Term]	1.05034e-06	0	2	G3V9R2	G3V9R2 [549-567]	2456.07	113.9	90.4	0	3.483e-07	3.02
[R].GSHCSSSGDPAEYNLR.[S]	1xCarbamidomethyl [C4]; 1xTMT6plex [N-Term]	0.000158667	0	2	G3V8L3	G3V8L3 [569-584]	1965.89	92.5	99.9	0	6.617e-05	2.39
[R].GSLAEAQIYLDK.[V]	1xTMT6plex [K12]; 1xTMT6plex [N-Term]	5.19771e-05	0	2	A0A096MJ38; F1LPS6	A0A096MJ38 [114-125]; F1LPS6 [105-116]	1766.01	68.2	78.6	0	2.063e-05	2
[R].GSLASLDSLR.[K]	1xTMT6plex [N-Term]	3.71026e-05	0	3	D3ZZZ9	D3ZZZ9 [345-354]	1247.72	107.9	85.4	0	1.635e-05	3.07
[R].GSLCATCGLPVTGR.[C]	2xCarbamidomethyl [C4; C7]; 1xTMT6plex [N-Term]	2.66639e-07	0	2	Q99PD6	Q99PD6 [402-415]	1677.86	79.2	113.2	0	9.267e-06	2.82
[K].NAGVEGSLIVEK.[I]	1xTMT6plex [K12]; 1xTMT6plex [N-Term]	1.34955e-06	0	4	P63039	P63039 [482-493]	1673.98	110.5	92.1	0	2.621e-06	3.09
[K].GSLDTMLGLLQSDLSR.[R]	1xTMT6plex [N-Term]	5.34652e-07	0	4	Q99PD6	Q99PD6 [202-217]	1935.04	83.3	112.9	0	1.724e-07	3.8
[R].NAGNEQDLGIQYR.[A]	1xTMT6plex [N-Term]	2.09531e-06	0	1	Q5U302	Q5U302 [166-178]	1706.87	55.7	151.3	0	7.182e-07	2.48
[K].NAFYIGSYQQCINEAQR.[V]	1xCarbamidomethyl [C11]; 1xTMT6plex [N-Term]	9.62857e-07	0	2	G3V8Q1	G3V8Q1 [24-40]	2291.11	86.8	95.1	0	3.194e-07	3.82
[R].NAFMMLIHADQDR.[A]	1xTMT6plex [N-Term]	0.000139025	0	2	P23514	P23514 [192-204]	1790.89	101.5	107.3	0	0.0001456	2.32
[K].GSIFAVFDSIQSAK.[K]	1xTMT6plex [K14]; 1xTMT6plex [N-Term]	1.51894e-07	0	4	P38656	P38656 [152-165]	1928.09	120.2	75.6	0	1.494e-07	3.3
[R].NAFACFDEEATGTIQEDYLR.[E]	1xCarbamidomethyl [C5]; 1xTMT6plex [N-Term]	6.59416e-07	0	4	A0A0G2JSW0	A0A0G2JSW0 [105-124]	2579.19	66.6	91.8	0	1.062e-05	2.87
[R].NAFACFDEEASGFIHEDHLR.[E]	1xCarbamidomethyl [C5]; 1xTMT6plex [N-Term]	6.10709e-07	0	5	B0BMS8	B0BMS8 [105-124]	2594.19	94.3	129.3	0	4.391e-07	3.01
[R].GSLGATGELK.[G]	1xTMT6plex [K10]; 1xTMT6plex [N-Term]	1.59773e-06	0	3	A0A0G2JUA5	A0A0G2JUA5 [5037-5046]	1390.83	45.4	131.2	0	5.408e-07	3.12
[K].GSLLDFLK.[SEDG]	1xTMT6plex [K8]; 1xTMT6plex [N-Term]	0.000162748	0	5	P50545; A0A0G2K2V7; Q07014; Q62844; Q9WUD9	P50545 [337-344]; A0A0G2K2V7 [352-359]; Q07014 [325-332]; Q62844 [348-355]; Q9WUD9 [347-354]	1350.84	78.9	113.1	0	6.786e-05	2.93
[R].NAFACFDEEAIGTIQEDYLR.[E]	1xCarbamidomethyl [C5]; 1xTMT6plex [N-Term]	1.25059e-07	0	3	P13832	P13832 [105-124]	2591.23	101.4	147.9	0	3.785e-08	3.4
[K].GSLLGCSIDITSAADSEAVTYQK.[L]	1xCarbamidomethyl [C6]; 1xTMT6plex [K23]; 1xTMT6plex [N-Term]	2.68007e-07	0	7	Q07009	Q07009 [235-257]	2844.47	71.6	113.2	0	8.369e-08	3.57
[R].GSLLGCSINISDIR.[D]	1xCarbamidomethyl [C6]; 1xTMT6plex [N-Term]	8.39708e-05	0	1	P97571	P97571 [245-258]	1733.94	110.4	102.3	0	3.401e-05	2.55
[K].GSLLIDSSTIDPSVSK.[E]	1xTMT6plex [K16]; 1xTMT6plex [N-Term]	1.17613e-07	0	1	P29266	P29266 [125-140]	2077.18	79.5	107.3	0	3.544e-08	3.76
[R].GSLLLGGLDTEASR.[H]	1xTMT6plex [N-Term]	7.48855e-06	0	2	F1LS79	F1LS79 [321-334]	1617.9	75.8	109.5	0	2.716e-06	2.46
[K].NAESNAELK.[G]	1xTMT6plex [K9]; 1xTMT6plex [N-Term]	1.50898e-05	0	4	F1LZX7	F1LZX7 [92-100]	1433.8	147.3	74.4	0	3.48e-05	2.28
[R].NAEQFKDQADK.[A]	2xTMT6plex [K6; K11]; 1xTMT6plex [N-Term]	4.04691e-05	0	4	G3V6P7; Q62812	G3V6P7 [1857-1867]; Q62812 [1858-1868]	1981.1	95.7	111.8	3.209e-05	0.0003459	3.17
[R].GSLLSEPAIQVR.[R]	1xTMT6plex [N-Term]	6.02712e-05	0	1	A0A0G2K8Z9	A0A0G2K8Z9 [731-742]	1498.88	105.6	101.5	0	2.4e-05	2.08
[R].NAENAIEALKEYEPEMGK.[V]	2xTMT6plex [K10; K18]; 1xTMT6plex [N-Term]	9.93437e-08	0	1	P11507	P11507 [111-128]	2723.45	85.3	83.1	0	2.967e-08	3.93
[R].NAENAIEALK.[E]	1xTMT6plex [K10]; 1xTMT6plex [N-Term]	4.46722e-06	0	2	P11507	P11507 [111-120]	1530.89	105.3	89.5	0	1.587e-06	2.46
[R].GSIQHLPEQEEPEDSK.[G]	1xTMT6plex [K16]; 1xTMT6plex [N-Term]	8.09144e-07	0	4	Q6IRS6	Q6IRS6 [317-332]	2281.17	101.9	106.6	0	2.655e-07	3.11
[R].GSIQHLPEQEEPEDSKGK.[S]	2xTMT6plex [K16; K18]; 1xTMT6plex [N-Term]	0.000395954	0	2	Q6IRS6	Q6IRS6 [317-334]	2695.45	116.2	110.1	0.001712	0.01433	2.22
[R].GSLSATGEACR.[C]	1xCarbamidomethyl [C10]; 1xTMT6plex [N-Term]	6.48935e-06	0	2	F1LTJ5	F1LTJ5 [899-909]	1337.67	64.4	92.5	0	2.337e-06	3.04
[K].MYESAEGVIQK.[Q]	1xTMT6plex [K11]; 1xTMT6plex [N-Term]	6.10302e-06	0	5	Q0R3X4	Q0R3X4 [225-235]	1712.93	69	124.7	0	2.419e-05	3.07
[R].GSSACCSTR.[I]	2xCarbamidomethyl [C5; C6]; 1xTMT6plex [N-Term]	0.000232094	0	2	Q9ERL1	Q9ERL1 [81-89]	1214.55	183.7	34.5	0	9.865e-05	2.51
[K].MYEEFLSK.[V]	1xTMT6plex [K8]; 1xTMT6plex [N-Term]	0.000212952	0	2	P09456; P81377	P09456 [245-252]; P81377 [245-252]	1504.81	106	111.9	0	9.018e-05	2.69
[R].MYDAQQQQVGTNK.[C]	1xTMT6plex [K13]; 1xTMT6plex [N-Term]	2.6211e-05	0	1	G3V928	G3V928 [795-807]	1969.02	112.4	95.6	0	1.007e-05	2.61
[R].GSYGDLGGPIITTQVTIPK.[D]	1xTMT6plex [K19]; 1xTMT6plex [N-Term]	7.57515e-08	0	6	Q5D059	Q5D059 [378-396]	2375.36	99.9	94.5	0	1.229e-07	3.78
[R].MVSDINNAWGCLEQAEK.[G]	1xCarbamidomethyl [C11]; 1xOxidation [M1]; 1xTMT6plex [K17]; 1xTMT6plex [N-Term]	3.79271e-06	0	1	Q6T487; Q9Z1P2	Q6T487 [360-376]; Q9Z1P2 [360-376]	2439.2	82.4	97.2	0	1.334e-06	2.62
[R].GSYNLQDLLAQAK.[L]	1xTMT6plex [K13]; 1xTMT6plex [N-Term]	2.81553e-05	0	5	P01015	P01015 [379-391]	1879.07	104.1	107.5	0	1.085e-05	2.83
[R].MVSDINNAWGCLEQAEK.[G]	1xCarbamidomethyl [C11]; 1xTMT6plex [K17]; 1xTMT6plex [N-Term]	2.93304e-05	0	6	Q6T487; Q9Z1P2	Q6T487 [360-376]; Q9Z1P2 [360-376]	2423.21	92.8	111.9	0	1.133e-05	2.47
[K].MVSADAYK.[I]	1xTMT6plex [K8]; 1xTMT6plex [N-Term]	0.000112271	0	1	P13233	P13233 [80-87]	1342.74	101.5	85.7	0	4.605e-05	2.42
[K].GSYTAQFEHTILLRPTCK.[E]	1xCarbamidomethyl [C17]; 1xTMT6plex [K18]; 1xTMT6plex [N-Term]	5.31578e-06	0	2	P38062	P38062 [452-469]	2580.4	82.9	107.7	0	1.902e-06	3.22
[R].MVQVHELSCEGISK.[S]	1xCarbamidomethyl [C9]; 1xTMT6plex [K14]; 1xTMT6plex [N-Term]	2.70763e-07	0	1	D3ZCT7	D3ZCT7 [172-185]	2075.1	111.8	94.6	0	8.465e-08	3.7
[K].GSYTYFAPSNEAWDNLDSDIR.[R]	1xTMT6plex [N-Term]	6.04493e-07	0	3	A0A097BW25	A0A097BW25 [132-152]	2650.23	104.1	117.2	0	1.96e-07	3.11
[R].MVQVHELGCEGISK.[S]	1xCarbamidomethyl [C9]; 1xTMT6plex [K14]; 1xTMT6plex [N-Term]	1.02382e-06	0	1	B5DFC3	B5DFC3 [172-185]	2045.09	120.7	99.7	0	3.389e-07	3.53
[K].GTADETSK.[S]	1xTMT6plex [K8]; 1xTMT6plex [N-Term]	0.000388091	0	4	P84092	P84092 [228-235]	1266.69	72.5	97.5	0	0.000169	2.78
[K].MVQTALTPDSCYPD.[-]	1xCarbamidomethyl [C11]; 1xTMT6plex [N-Term]	0.000180142	0	4	G3V6G1	G3V6G1 [146-159]	1826.85	112.4	92.8	9.921e-05	0.000663	2.12
[K].MVQLEGSK.[Q]	1xTMT6plex [K8]; 1xTMT6plex [N-Term]	0.00035814	0	5	P85968	P85968 [309-316]	1349.79	147.2	76	0	0.0001554	2.95
[-].MVPPVQVSPLIK.[F]	1xTMT6plex [K12]; 1xTMT6plex [N-Term]	0.000134162	0	2	P29419	P29419 [1-12]	1766.1	84.2	110.4	0	5.544e-05	2.79
[R].MVNSNLASVEELK.[E]	1xTMT6plex [K13]; 1xTMT6plex [N-Term]	7.31685e-05	0	1	A0A0G2JW90	A0A0G2JW90 [324-336]	1892.06	96.6	88.7	0	2.951e-05	2.04
[K].MVNLSVPDTIDER.[T]	1xOxidation [M1]; 1xTMT6plex [N-Term]	0.00027701	0	2	A0A0G2K014	A0A0G2K014 [184-196]	1733.89	88.7	86.4	0	0.0001188	2.96
[R].GTAGVVPVVPGEVEVVK.[G]	1xTMT6plex [K17]; 1xTMT6plex [N-Term]	1.90236e-07	0	5	P21708	P21708 [17-33]	2094.26	73.4	117.9	0	5.856e-08	3.99
[K].GTALESLIMDITAPDSQAK.[T]	1xTMT6plex [K19]; 1xTMT6plex [N-Term]	4.76552e-05	0	3	A0A0G2K9T4; D3ZHV2	A0A0G2K9T4 [4295-4313]; D3ZHV2 [2323-2341]	2419.32	82.5	124	0	1.884e-05	2.47
[K].MVNLSVPDTIDER.[T]	1xTMT6plex [N-Term]	3.07702e-07	0	6	A0A0G2K014	A0A0G2K014 [184-196]	1717.9	117.4	87.2	0	9.693e-08	3.57
[R].MVNHFIAEFK.[R]	1xTMT6plex [K10]; 1xTMT6plex [N-Term]	7.56555e-06	0	11	P63018	P63018 [237-246]	1693.95	127.2	84.5	0	0.0001371	3.44
[K].MVMIQDGPQNTGADKPLR.[I]	1xTMT6plex [K15]; 1xTMT6plex [N-Term]	6.64084e-05	0	2	A0A140TAJ3	A0A140TAJ3 [214-231]	2429.3	58.3	94.6	3.209e-05	0.0003003	2.53
[K].GTAYTFFTPGNLK.[Q]	1xTMT6plex [K13]; 1xTMT6plex [N-Term]	3.11854e-05	0	3	A0A096MIX2	A0A096MIX2 [437-449]	1875.04	85.4	85.3	0	1.205e-05	3.27
[K].GTCEQGPSIVTPPK.[D]	1xCarbamidomethyl [C3]; 1xTMT6plex [K14]; 1xTMT6plex [N-Term]	3.01288e-06	0	2	F1M9B2	F1M9B2 [153-166]	1929.05	102.1	97.1	0	1.051e-06	3.43
[K].MVMETIEK.[I]	1xTMT6plex [K8]; 1xTMT6plex [N-Term]	0.000428986	0	2	G3V7T6	G3V7T6 [867-874]	1438.8	100.1	102.9	0	0.0001877	2.28
[R].GTCHYFANK.[Y]	1xCarbamidomethyl [C3]; 1xTMT6plex [K9]; 1xTMT6plex [N-Term]	0.000307959	0	4	F1M6Q3; A0A0G2K601	F1M6Q3 [1596-1604]; A0A0G2K601 [1588-1596]	1555.81	63.5	97.8	0.002804	0.02813	2.35
[R].MVIPQQPPLTATK.[K]	1xTMT6plex [K13]; 1xTMT6plex [N-Term]	0.000414216	0	5	Q5XI07	Q5XI07 [165-177]	1882.12	66.4	123.1	0	0.0001808	2.73
[R].MVIPGGIDVHTR.[F]	1xOxidation [M1]; 1xTMT6plex [N-Term]	6.95292e-05	0	4	P47942	P47942 [64-75]	1539.85	105.9	91.5	0	0.0001315	3.28
[R].GTCSRPDTECK.[F]	2xCarbamidomethyl [C3; C10]; 1xTMT6plex [K11]; 1xTMT6plex [N-Term]	5.58284e-05	0	3	A0A0G2JX72	A0A0G2JX72 [25-35]	1768.87	97.2	85	0	2.221e-05	2.62
[K].MVSGMYMGELVR.[L]	1xTMT6plex [N-Term]	3.54351e-05	0	3	P05708	P05708 [296-307]	1601.81	102.1	103	0	1.378e-05	2.11
[K].NAIDDGCVVPGAGAVEVALAEALIK.[Y]	1xCarbamidomethyl [C7]; 1xTMT6plex [K25]; 1xTMT6plex [N-Term]	5.92585e-08	0	4	Q3MHS9	Q3MHS9 [400-424]	2910.6	130.1	87.7	0	1.727e-08	3.82
[R].GSVSDEEMMELR.[E]	1xOxidation [M]; 1xTMT6plex [N-Term]	2.24844e-05	0	11	A0A0G2K014	A0A0G2K014 [22-33]	1627.75	119.6	78.3	0	8.57e-06	1.95
[K].GSVLPDSDKK.[A]	2xTMT6plex [K9; K10]; 1xTMT6plex [N-Term]	0.000416295	0	7	F1LQ55	F1LQ55 [483-492]	1733.04	104.6	80.1	0	0.0001816	3.2
[R].GSSGCVECLEVTCR.[R]	3xCarbamidomethyl [C5; C8; C13]; 1xTMT6plex [N-Term]	4.20126e-06	0	2	Q66H61	Q66H61 [653-666]	1842.83	82.3	107.9	0	1.485e-06	2.82
[K].GSSGPEANVFSEWLESVK.[E]	1xTMT6plex [K18]; 1xTMT6plex [N-Term]	5.84533e-05	0	1	Q811M5	Q811M5 [460-477]	2381.24	146.7	83.6	0	2.327e-05	2.24
[K].GSSHFNPDPDAETLYK.[A]	1xTMT6plex [K16]; 1xTMT6plex [N-Term]	3.27183e-07	0	4	Q4FZU6	Q4FZU6 [17-32]	2236.13	58.3	117.6	0	4.358e-07	3.7
[R].GSSHQVEYEILFPGCVLR.[W]	1xCarbamidomethyl [C15]; 1xTMT6plex [N-Term]	4.49298e-07	0	2	Q5EBD0; Q9Z1J8	Q5EBD0 [287-304]; Q9Z1J8 [287-304]	2320.2	102.6	95.9	0	1.437e-07	3.53
[R].MYAPAWVAPEALQK.[K]	1xOxidation [M1]; 1xTMT6plex [K14]; 1xTMT6plex [N-Term]	1.38334e-05	0	2	Q99J82	Q99J82 [350-363]	2049.12	97.1	115.5	0	5.154e-06	3.25
[R].MYAPAWVAPEALQK.[K]	1xTMT6plex [K14]; 1xTMT6plex [N-Term]	2.67846e-06	0	5	Q99J82	Q99J82 [350-363]	2033.13	75.8	131.7	0	9.471e-07	3.09
[K].GSSNSYAIK.[K]	1xTMT6plex [K9]; 1xTMT6plex [N-Term]	7.42969e-05	0	4	B0BN81	B0BN81 [183-191]	1384.78	96.8	100.6	0	2.983e-05	2.37
[R].GSSNVFSMFEQAQIQEFK.[E]	1xTMT6plex [K18]; 1xTMT6plex [N-Term]	3.21565e-05	0	5	A0A0G2K2W5	A0A0G2K2W5 [21-38]	2535.3	18.6	28.1	0	1.247e-05	2.98
[K].GSSSSVTSR.[V]	1xTMT6plex [N-Term]	0.000301813	0	2	Q6P725	Q6P725 [44-52]	1096.58	75.8	107.7	0	0.0001296	2.94
[R].GSSSYSQLLAATCLTK.[L]	1xCarbamidomethyl [C13]; 1xTMT6plex [K16]; 1xTMT6plex [N-Term]	2.13639e-05	0	2	F1LQM9	F1LQM9 [56-71]	2145.16	89.7	106	0	8.137e-06	2.58
[K].GSSVVAYEGQSWHDYCFHCK.[K]	2xCarbamidomethyl [C16; C19]; 1xTMT6plex [K20]; 1xTMT6plex [N-Term]	3.60987e-09	0	4	Q6P792	Q6P792 [250-269]	2875.33	77.3	107.3	0	9.311e-10	3.64
[K].MWEVLESTTQTK.[A]	1xTMT6plex [K12]; 1xTMT6plex [N-Term]	2.51608e-05	0	4	A0A0G2K8W9	A0A0G2K8W9 [1361-1372]	1911.03	67.5	138.1	0	9.645e-06	3.24
[K].MWDPHNDPNAQGDAFK.[T]	1xTMT6plex [K16]; 1xTMT6plex [N-Term]	3.19926e-05	0	3	B2RZ74	B2RZ74 [88-103]	2301.11	101.8	97.7	0	1.242e-05	2.91
[R].GSTAPVGGGSFPNITPR.[E]	1xTMT6plex [N-Term]	8.53536e-11	0	7	A0A0G2JSZ5	A0A0G2JSZ5 [398-414]	1843.99	105.9	89.3	0	1.856e-10	4.79
[K].GSTASQVLQR.[L]	1xTMT6plex [N-Term]	1.58815e-05	0	4	Q6IRH6	Q6IRH6 [291-300]	1275.72	115.8	82.5	0	2.558e-05	2.9
[K].MVVECVMNNAICTR.[V]	2xCarbamidomethyl [C5; C12]; 1xOxidation [M7]; 1xTMT6plex [N-Term]	2.39069e-05	0	4	P55053	P55053 [116-129]	1941.92	117.4	69.4	0	9.145e-06	2.55
[R].GSTDDKGPVAGWMNALEAYQK.[T]	2xTMT6plex [K6; K21]; 1xTMT6plex [N-Term]	2.20783e-08	0	9	Q6Q0N1	Q6Q0N1 [129-149]	2925.54	114.2	82.6	0	3.511e-08	4.53
[K].MVVECVMNNAICTR.[V]	2xCarbamidomethyl [C5; C12]; 1xTMT6plex [N-Term]	1.08224e-05	0	6	P55053	P55053 [116-129]	1925.93	131.1	80.8	0	4.001e-06	3.21
[R].GSTGFGQDSILSLPGNVGHQDVK.[D]	1xTMT6plex [K23]; 1xTMT6plex [N-Term]	5.20812e-06	0	2	P13676	P13676 [539-561]	2771.47	86.7	133.8	0	1.856e-06	2.47
[K].MVVDSAYEVIK.[L]	1xTMT6plex [K11]; 1xTMT6plex [N-Term]	1.15231e-07	0	5	P42123	P42123 [234-244]	1711.97	85.8	107.9	0	8.081e-06	3.22
[K].MVTTECPQFVQNK.[N]	1xCarbamidomethyl [C6]; 1xOxidation [M1]; 1xTMT6plex [K13]; 1xTMT6plex [N-Term]	0.000320623	0	7	P50115	P50115 [37-49]	2056.06	137.6	75.5	0	0.0001386	2.96
[K].GSTLTSPCQDFGK.[R]	1xCarbamidomethyl [C8]; 1xTMT6plex [K13]; 1xTMT6plex [N-Term]	0.000376583	0	1	Q4KM33	Q4KM33 [52-64]	1855.96	98.5	136.4	0	0.0001637	2.29
[K].MVTTECPQFVQNK.[N]	1xCarbamidomethyl [C6]; 1xTMT6plex [K13]; 1xTMT6plex [N-Term]	1.32789e-05	0	18	P50115	P50115 [37-49]	2040.07	143.6	68.6	0	3.918e-05	4.07
[K].GSVFSSPSASGTPNK.[E]	1xTMT6plex [K15]; 1xTMT6plex [N-Term]	5.78596e-05	0	4	G3V9E3	G3V9E3 [457-471]	1881.01	54.4	110.4	0	0.0001479	2.21
[K].GSVFSSPSASGTPNKETAGLK.[V]	2xTMT6plex [K15; K21]; 1xTMT6plex [N-Term]	8.57009e-05	0	2	G3V9E3	G3V9E3 [457-477]	2709.5	43.9	104.9	0	3.482e-05	1.94
[R].GSVHDFADFDANQDAEALYTAMK.[G]	1xTMT6plex [K23]; 1xTMT6plex [N-Term]	5.10595e-07	0	4	Q6IMZ3	Q6IMZ3 [12-34]	2974.43	69.2	118.7	0	3.333e-07	3.22
[R].MVTGDNINTAR.[A]	1xTMT6plex [N-Term]	2.80118e-05	0	2	P11505	P11505 [706-716]	1420.74	102.1	109.6	0	3.585e-05	2.54
[R].GSVSDEEMMELR.[E]	1xTMT6plex [N-Term]	1.72713e-08	0	7	A0A0G2K014	A0A0G2K014 [22-33]	1611.76	117.9	77.2	0	4.778e-09	3.5
[R].GTDECAIESIAMAAIPIPK.[L]	1xCarbamidomethyl [C5]; 1xTMT6plex [K19]; 1xTMT6plex [N-Term]	4.85132e-07	0	4	P80067	P80067 [443-461]	2445.31	115	71.6	0	1.557e-07	2.99
[K].GSGTAEVELKK.[G]	2xTMT6plex [K10; K11]; 1xTMT6plex [N-Term]	2.81904e-06	0	5	A0A0G2JVG3; P11980	A0A0G2JVG3 [126-136]; P11980 [126-136]	1806.09	132.8	68.4	0	9.765e-07	3.11
[K].NALESYAFNMK.[S]	1xTMT6plex [K11]; 1xTMT6plex [N-Term]	1.32222e-06	0	4	P0DMW0	P0DMW0 [540-550]	1745.93	95.1	134.4	0	1.752e-05	3
[K].GQPGDRDDVDDLK.[S]	1xTMT6plex [K13]; 1xTMT6plex [N-Term]	0.000128158	0	1	F1MA98	F1MA98 [926-938]	1887.98	110	87	0	5.297e-05	2.56
[K].NDIAINELMK.[R]	1xTMT6plex [K10]; 1xTMT6plex [N-Term]	0.000354559	0	3	D4AEH3	D4AEH3 [104-113]	1618.92	130.6	89.3	0.0002782	0.001779	2.05
[R].GQPIYIQFSNHK.[E]	1xTMT6plex [K12]; 1xTMT6plex [N-Term]	1.85144e-05	0	1	Q00438	Q00438 [122-133]	1890.06	84.7	94.5	0	7.015e-06	2.76
[R].GQQDIQEQLSLAEALQK.[E]	1xTMT6plex [K17]; 1xTMT6plex [N-Term]	1.58147e-06	0	1	Q499S4; P18589	Q499S4 [273-289]; P18589 [280-296]	2357.31	61.6	56.9	0	5.343e-07	2.89
[K].GQQELLYVVPFVAK.[V]	1xTMT6plex [K14]; 1xTMT6plex [N-Term]	3.05544e-05	0	2	G3V7M0	G3V7M0 [1228-1241]	2049.21	97.7	98.4	0	1.18e-05	2.17
[K].GQQLVMMPNK.[H]	1xTMT6plex [K10]; 1xTMT6plex [N-Term]	4.59816e-05	0	3	Q6AYD5	Q6AYD5 [466-475]	1603.91	105.6	97.7	0	1.814e-05	2.69
[R].NDKDKPLPPLLAR.[V]	2xTMT6plex [K3; K5]; 1xTMT6plex [N-Term]	0.000147021	0	1	E9PU01	E9PU01 [1387-1399]	2164.34	116.3	99.8	0	6.119e-05	3.04
[K].NDHQEEFWK.[V]	1xTMT6plex [K9]; 1xTMT6plex [N-Term]	0.00038615	0	3	G3V6V1	G3V6V1 [582-590]	1690.86	107.3	93	0	0.0001683	3.05
[R].NDGSLMFQQVPMVEIDGMK.[L]	1xTMT6plex [K19]; 1xTMT6plex [N-Term]	4.56246e-07	0	6	P04904	P04904 [46-64]	2597.32	78.2	141.1	0	4.831e-07	3.11
[R].GQSDTAITK.[D]	1xTMT6plex [K9]; 1xTMT6plex [N-Term]	0.000369097	0	2	G3V681	G3V681 [828-836]	1378.79	129.6	52.7	0	0.0001606	2.09
[R].NDFQLIGIQDGYLSLLQDSGEVR.[E]	1xTMT6plex [N-Term]	4.08143e-09	0	3	Q3T1J1	Q3T1J1 [87-109]	2809.46			0	1.058e-09	3.7
[R].GQSGELAAASGK.[F]	1xTMT6plex [K12]; 1xTMT6plex [N-Term]	2.30666e-05	0	1	D3ZA84	D3ZA84 [1264-1275]	1533.86	89	116.4	0	8.824e-06	2.8
[R].GQPFYAVEK.[K]	1xTMT6plex [K9]; 1xTMT6plex [N-Term]	2.99361e-05	0	3	Q5XI07	Q5XI07 [473-481]	1496.85	67.9	110.2	0	1.718e-05	2.81
[K].GQSVQQVYYSIGALAK.[S]	1xTMT6plex [K16]; 1xTMT6plex [N-Term]	4.65942e-08	0	4	G3V885	G3V885 [415-430]	2170.23	53.1	54.1	0	1.345e-08	4.18
[R].GQTQVLCTVTFDSLESSIK.[S]	1xCarbamidomethyl [C7]; 1xTMT6plex [K19]; 1xTMT6plex [N-Term]	0.000196366	0	2	G3V6G7	G3V6G7 [389-407]	2571.37	96.6	95	0	8.293e-05	2.31
[K].GQTQVQISQALGLNK.[E]	1xTMT6plex [K15]; 1xTMT6plex [N-Term]	7.49804e-08	0	4	Q6AYF8	Q6AYF8 [48-62]	2043.2	87.2	110.8	0	2.218e-08	3.79
[R].NDESQLSPATR.[G]	1xTMT6plex [N-Term]	7.73914e-05	0	1	F7F9U6; Q6S395; Q6S3A0	F7F9U6 [574-584]; Q6S395 [575-585]; Q6S3A0 [718-728]	1446.74	108.7	104.9	0	3.113e-05	2.34
[R].GQVEQANQELR.[E]	1xTMT6plex [N-Term]	5.0152e-05	0	6	M0R6K0	M0R6K0 [1506-1516]	1500.8	70.4	99.9	0	1.981e-05	2.43
[K].GQVLTSQELHALYEGLK.[A]	1xTMT6plex [K17]; 1xTMT6plex [N-Term]	1.15296e-08	0	4	G3V647	G3V647 [54-70]	2344.33	102.2	96.4	0	3.121e-09	3.98
[R].GQVPPLVTTNFLVK.[D]	1xTMT6plex [K14]; 1xTMT6plex [N-Term]	4.28083e-05	0	2	B5DEG8	B5DEG8 [352-365]	1971.2	75.3	81.4	0	1.682e-05	2.88
[K].GQVQEVGWHDVAGWLGR.[G]	1xTMT6plex [N-Term]	1.15231e-07	0	2	P30835	P30835 [445-461]	2123.1	115.5	89.9	0	3.463e-08	4.69
[R].GQVSEGGQLR.[S]	1xTMT6plex [N-Term]	4.64536e-05	0	3	M0RBS9	M0RBS9 [57-66]	1259.69	101.9	91.6	0	1.834e-05	2.62
[K].GQVSTATFLESCGVADLITTCYGGR.[N]	2xCarbamidomethyl [C12; C21]; 1xTMT6plex [N-Term]	0.000250389	0	2	D3ZAP9	D3ZAP9 [247-271]	2892.41			0	0.0001067	2.14
[K].NCWQNYLDFHR.[C]	1xCarbamidomethyl [C2]; 1xTMT6plex [N-Term]	0.000301813	0	3	D3ZD09	D3ZD09 [29-39]	1781.84	92	98.4	0	0.0001301	3.69
[K].NCNDFQYESK.[V]	1xCarbamidomethyl [C2]; 1xTMT6plex [K10]; 1xTMT6plex [N-Term]	4.6217e-05	0	2	P68511	P68511 [111-120]	1762.85	119.6	112.1	0	1.825e-05	2.49
[R].GQYEFHSLEIQSCQLR.[G]	1xCarbamidomethyl [C13]; 1xTMT6plex [N-Term]	1.18659e-05	0	1	Q3MID7	Q3MID7 [74-89]	2224.1	112.7	75.2	0	4.387e-06	3.17
[K].GQTLVVQFTVK.[H]	1xTMT6plex [K11]; 1xTMT6plex [N-Term]	1.36422e-07	0	7	P18418	P18418 [88-98]	1678.03	125.9	81.5	0	4.147e-08	3.57
[K].NDLGVGYLLMGDNDSAK.[K]	1xTMT6plex [K17]; 1xTMT6plex [N-Term]	7.89864e-05	0	1	A0A0G2K2B5	A0A0G2K2B5 [489-505]	2240.16	97.4	110.1	0	3.191e-05	2.24
[K].NDINVVQAFEVLASR.[A]	1xTMT6plex [N-Term]	6.45624e-06	0	2	D4A7A8	D4A7A8 [156-170]	1904.04			0	2.329e-06	2.31
[R].GQNLLLTNLQTIQGILER.[S]	1xTMT6plex [N-Term]	3.7159e-06	0	1	F1MA98	F1MA98 [811-828]	2253.31			0	1.304e-06	2.75
[K].GQGVYLGMPGCLPAYDALAGQFIEASSR.[E]	1xCarbamidomethyl [C11]; 1xTMT6plex [N-Term]	3.15482e-06	0	4	P52555	P52555 [147-174]	3157.56			0	1.102e-06	2.65
[K].GQHDPDRPIGVLLTK.[S]	1xTMT6plex [K15]; 1xTMT6plex [N-Term]	7.50587e-05	0	1	Q3ZB99	Q3ZB99 [278-292]	2104.23	53.2	83.4	0	3.021e-05	3.37
[RK].GQHVPGSPFQFTVGPLGEGGAHK.[V]	1xTMT6plex [K23]; 1xTMT6plex [N-Term]	1.7449e-08	0	4	D3ZHA0; C0JPT7	D3ZHA0 [2295-2317]; C0JPT7 [2210-2232]	2762.48	82.2	116.2	0	6.239e-09	4.79
[K].NEEVLAVLGHELGHWK.[L]	1xTMT6plex [K16]; 1xTMT6plex [N-Term]	1.17546e-06	0	3	D4A5K6	D4A5K6 [326-341]	2289.28	89.1	107.8	0	3.924e-07	3.85
[R].GQKPPPTPSGK.[L]	2xTMT6plex [K3; K11]; 1xTMT6plex [N-Term]	0.000151574	0	1	F1LYQ8	F1LYQ8 [28-38]	1781.09			0	6.324e-05	2.49
[K].GQLCELSCSTDYR.[M]	2xCarbamidomethyl [C4; C8]; 1xTMT6plex [N-Term]	0.000249127	0	2	Q63009	Q63009 [339-351]	1817.84	86.3	79	0	0.0001063	1.62
[R].GQLEASLLQVLEK.[V]	1xTMT6plex [K13]; 1xTMT6plex [N-Term]	9.88473e-05	0	2	Q6IMF1	Q6IMF1 [151-163]	1886.14			0	4.036e-05	2.36
[R].GQLEQITGK.[G]	1xTMT6plex [K9]; 1xTMT6plex [N-Term]	0.000106155	0	4	Q6P747	Q6P747 [310-318]	1431.86	101.7	104.7	0.0001216	0.0008982	2.59
[K].GQLGDAVSGTDVR.[I]	1xTMT6plex [N-Term]	0.000105079	0	3	F1M392	F1M392 [1049-1061]	1503.8	88.2	111.4	0	4.297e-05	1.92
[R].NEEDATELVTLAQAVNAR.[S]	1xTMT6plex [N-Term]	2.33294e-06	0	1	Q5U300	Q5U300 [351-368]	2173.13			0	8.046e-07	2.73
[R].NEALIALLR.[E]	1xTMT6plex [N-Term]	0.000418385	0	3	A0A0G2K014	A0A0G2K014 [263-271]	1241.78	143.2	71.6	0	0.0001825	2.17
[K].NEAGIVSCTAR.[L]	1xCarbamidomethyl [C8]; 1xTMT6plex [N-Term]	4.43666e-05	0	3	F1M265	F1M265 [931-941]	1406.73	75.5	132	0	1.749e-05	2.81
[R].GQLLHQLADLIER.[D]	1xTMT6plex [N-Term]	8.38042e-06	0	2	Q8K4D8	Q8K4D8 [97-109]	1735.01	77.7	110.7	0	3.048e-06	2.93
[K].GQILMPNIGYGSNK.[K]	1xTMT6plex [K14]; 1xTMT6plex [N-Term]	9.34589e-05	0	6	P62912	P62912 [51-64]	1950.09	72.7	81.5	0	6.851e-05	2.98
[K].GQILNLEVK.[T]	1xTMT6plex [K9]; 1xTMT6plex [N-Term]	8.91087e-06	0	6	Q06647	Q06647 [168-176]	1471.92	104.5	78.5	0	7.467e-06	3.11
[K].NDVLAHQATVETVNK.[A]	1xTMT6plex [K15]; 1xTMT6plex [N-Term]	4.81444e-05	0	2	A0A0G2K9T4; D3ZHV2	A0A0G2K9T4 [6261-6275]; D3ZHV2 [4313-4327]	2097.17	98.2	118.9	0	1.902e-05	2.83
[K].GQIMDAVIR.[E]	1xTMT6plex [N-Term]	0.000416295	0	3	P22734	P22734 [90-98]	1231.7	106.9	87.3	9.921e-05	0.0005657	2.32
[K].GQIQEAIALINSLHPELLDTNR.[Y]	1xTMT6plex [N-Term]	3.93098e-06	0	1	Q6YDN8	Q6YDN8 [77-98]	2674.47			0	1.382e-06	2.14
[R].GQLQLVEGNFR.[H]	1xTMT6plex [N-Term]	3.13452e-05	0	2	F1MAN8	F1MAN8 [1760-1770]	1489.83	72.9	107	0	1.213e-05	2.84
[K].NDQDTWDYTNPNLSGQGDPGSNPNKR.[Q]	1xTMT6plex [K25]; 1xTMT6plex [N-Term]	3.95114e-06	0	2	F1LQ48	F1LQ48 [275-300]	3348.59	84.8	118	0	1.39e-06	3.5
[K].NDQCYEDIR.[V]	1xCarbamidomethyl [C4]; 1xTMT6plex [N-Term]	0.000239248	0	3	G3V940	G3V940 [22-30]	1441.66	116.6	101.1	0	0.0001016	1.99
[K].NDPYHPDHFNCANCGK.[E]	2xCarbamidomethyl [C11; C14]; 1xTMT6plex [K16]; 1xTMT6plex [N-Term]	7.68253e-06	0	1	C0KUC6	C0KUC6 [213-228]	2404.1	42.8	193.1	0	2.786e-06	3.85
[KR].NDNDTFTVK.[Y]	1xTMT6plex [K9]; 1xTMT6plex [N-Term]	5.66901e-05	0	4	D3ZHA0; C0JPT7	D3ZHA0 [825-833]; C0JPT7 [829-837]	1511.81	85.9	136.5	0	2.258e-05	3.22
[R].GQMIYWTDVTTQGSMIR.[R]	1xTMT6plex [N-Term]	9.29837e-05	0	1	G3V928	G3V928 [3069-3085]	2216.1	97.3	77.2	0	3.787e-05	2.45
[R].NDLVSATK.[T]	1xTMT6plex [K8]; 1xTMT6plex [N-Term]	0.000242907	0	1	D3ZFH5	D3ZFH5 [364-371]	1305.78	109.8	121.8	0	0.0001034	2.68
[K].GQNAWFLPPQADIVATK.[M]	1xTMT6plex [K17]; 1xTMT6plex [N-Term]	2.74785e-06	0	4	A0A0H2UHQ0	A0A0H2UHQ0 [246-262]	2314.3	110.3	87.8	0	5.794e-06	3.08
[K].GQNEDPGSLLTQFR.[R]	1xTMT6plex [N-Term]	0.00012686	0	3	A0A0H2UHQ0	A0A0H2UHQ0 [444-457]	1790.92	115.2	87.9	0	0.0001319	2.71
[KR].GQYFGELALVTNKPR.[A]	1xTMT6plex [K13]; 1xTMT6plex [N-Term]	3.82527e-12	0	2	P12368; P12369	P12368 [330-344]; P12369 [345-359]	2151.23	76.8	128.5	0	7.237e-13	4.43
[K].NCMTDLLAK.[L]	1xCarbamidomethyl [C2]; 1xTMT6plex [K9]; 1xTMT6plex [N-Term]	0.000225152	0	1	B2RZ37	B2RZ37 [17-25]	1523.83	115.8	115.4	0	9.568e-05	2.22
[R].GRDWNVDLIPK.[F]	1xTMT6plex [K11]; 1xTMT6plex [N-Term]	1.18754e-06	0	5	P50398; P50399	P50398 [69-79]; P50399 [69-79]	1771.03	117.4	91.1	0	3.975e-07	3.14
[R].GREPASCEGLCGGGVGAHGDADR.[D]	2xCarbamidomethyl [C7; C11]; 1xTMT6plex [N-Term]	1.94388e-09	0	2	D3ZFU9	D3ZFU9 [819-841]	2514.14	77.3	110.8	0	4.871e-10	4.27
[K].NATNVEQSFMTMAAEIK.[K]	1xOxidation [M]; 1xTMT6plex [K17]; 1xTMT6plex [N-Term]	6.31044e-05	0	2	Q6NYB7	Q6NYB7 [157-173]	2359.2	115.5	86.8	0	2.521e-05	1.91
[R].GSEDQELQELHLER.[N]	1xTMT6plex [N-Term]	4.03281e-06	0	2	A0A0G2K6E3	A0A0G2K6E3 [210-223]	1911.96	92.6	75.7	0	2.317e-06	3.69
[K].NATNVEQSFMTMAAEIK.[K]	1xTMT6plex [K17]; 1xTMT6plex [N-Term]	1.07817e-07	0	5	Q6NYB7	Q6NYB7 [157-173]	2343.21			0	3.855e-07	3.37
[K].NATNVEQAFMTMAAEIK.[K]	1xOxidation [M]; 1xTMT6plex [K17]; 1xTMT6plex [N-Term]	1.01918e-07	0	8	G3V6H0	G3V6H0 [154-170]	2343.21	113.8	95.3	0	3.115e-06	3.26
[K].NASMVQSQEAPK.[Q]	1xTMT6plex [K12]; 1xTMT6plex [N-Term]	0.000196366	0	1	F1M853	F1M853 [661-672]	1747.94	95.3	105.9	0	8.278e-05	2.01
[K].NASDMIDK.[L]	1xTMT6plex [K8]; 1xTMT6plex [N-Term]	0.000229757	0	3	Q6PCU0	Q6PCU0 [263-270]	1351.73	117.7	88.4	0	9.746e-05	2.69
[K].GSELWLGVDALGLNIYEQNDR.[L]	1xTMT6plex [N-Term]	0.000107242	0	1	A0A096MK30	A0A096MK30 [213-233]	2591.33			0	4.392e-05	2.27
[K].NAQAIEDMVGYAQETQHEK.[I]	1xTMT6plex [K19]; 1xTMT6plex [N-Term]	3.98536e-05	0	2	G3V8B6	G3V8B6 [525-543]	2620.31	116.6	116.6	0	1.563e-05	2.92
[K].NAPAIIFIDELDAIAPK.[R]	1xTMT6plex [K17]; 1xTMT6plex [N-Term]	7.60435e-06	0	9	P46462	P46462 [296-312]	2269.32	89.2	114.4	0	2.76e-06	2.86
[K].GSETPGATPGSK.[I]	1xTMT6plex [K12]; 1xTMT6plex [N-Term]	0.000397943	0	3	G3V7T6	G3V7T6 [241-252]	1546.85	91.1	87.1	0	0.0001738	2.78
[K].GSFDYWIGLHR.[E]	1xTMT6plex [N-Term]	0.000384218	0	1	A0A0G2JVV1	A0A0G2JVV1 [143-153]	1579.82	88.2	91.9	0	0.000167	2.68
[R].GSFEEIYK.[F]	1xTMT6plex [K8]; 1xTMT6plex [N-Term]	0.000319012	0	3	Q5BJU0	Q5BJU0 [99-106]	1430.79	73.8	116.1	0	0.0001378	2.63
[K].NAMTLMNLDVK.[K]	1xTMT6plex [K11]; 1xTMT6plex [N-Term]	5.44213e-05	0	3	Q5U2U3	Q5U2U3 [197-207]	1707.95	105.9	93.7	0	8.421e-05	2.71
[R].GSFGELALMYNTPR.[A]	1xTMT6plex [N-Term]	1.12832e-06	0	2	P12368; P12369	P12368 [201-214]; P12369 [217-230]	1784.92	76.6	110.1	0	3.768e-07	3.79
[R].NALPAPSDDPTALMTDPK.[Y]	1xTMT6plex [K18]; 1xTMT6plex [N-Term]	3.80626e-05	0	10	P04041	P04041 [129-146]	2312.22	119.5	101.7	0	1.799e-05	2.82
[K].NAINIEELFQGISR.[Q]	1xTMT6plex [N-Term]	2.94807e-05	0	2	A0A0G2JSZ1	A0A0G2JSZ1 [152-165]	1833.01	116.7	82.4	0	1.138e-05	2.83
[R].NALLQLTDSQIADVAR.[F]	1xTMT6plex [N-Term]	4.64536e-05	0	1	F1LNJ2	F1LNJ2 [1997-2012]	1957.09	123.8	94.4	0	1.83e-05	2.09
[R].NALLALAK.[G]	1xTMT6plex [K8]; 1xTMT6plex [N-Term]	0.00035814	0	2	P07150	P07150 [178-185]	1271.85	129	94.2	0	0.0001551	3.43
[K].GSFSEQGINEFLR.[E]	1xTMT6plex [N-Term]	3.39112e-07	0	7	A0A0G2JSZ5	A0A0G2JSZ5 [379-391]	1712.88	133.8	70.1	0	5.236e-06	4.3
[R].GSFTIGDAVSK.[I]	1xTMT6plex [K11]; 1xTMT6plex [N-Term]	1.08308e-06	0	5	P08649	P08649 [914-924]	1539.88	169.6	70.8	0	3.6e-07	3.17
[R].GSGGGQGSTNYGK.[S]	1xTMT6plex [K13]; 1xTMT6plex [N-Term]	1.59773e-06	0	2	Q9QX80	Q9QX80 [259-271]	1627.84	73.7	101.6	0	5.402e-07	2.99
[R].GSGGVWAAK.[I]	1xTMT6plex [K9]; 1xTMT6plex [N-Term]	0.000134162	0	1	Q7TMC3	Q7TMC3 [766-774]	1290.76	100.3	119.3	0	5.555e-05	2.29
[K].GSGIGLHGAVPDLSVK.[G]	1xTMT6plex [K16]; 1xTMT6plex [N-Term]	7.12007e-07	0	2	A0A0G2JUA5	A0A0G2JUA5 [5096-5111]	1965.15	64.5	92.5	0	2.321e-07	3.44
[R].GSGIQWDLR.[K]	1xTMT6plex [N-Term]	0.000370955	0	2	Q641Y2	Q641Y2 [295-303]	1260.69	111.3	84.9	0	0.0001613	2.45
[K].GSGIVECLGPQ.[-]	1xCarbamidomethyl [C7]; 1xTMT6plex [N-Term]	3.86505e-05	0	1	Q6AXQ0	Q6AXQ0 [339-349]	1345.7	100.1	101.9	0	1.513e-05	2.54
[K].GSGNLEAIHVIK.[K]	1xTMT6plex [K12]; 1xTMT6plex [N-Term]	1.42767e-06	0	3	Q5XIM9	Q5XIM9 [192-203]	1696.02	118.6	84.2	0	7.116e-07	3.9
[R].NALGPGLSPELGPLPALR.[V]	1xTMT6plex [N-Term]	0.000274227	0	1	F1LT49	F1LT49 [86-103]	2001.17	124.5	105.7	0	0.0001173	2
[K].NATTDALTSVLTK.[I]	1xTMT6plex [K13]; 1xTMT6plex [N-Term]	1.31438e-05	0	2	O70511	O70511 [2394-2406]	1793.04	96.5	61.6	0	5.392e-06	2.47
[K].GSGTAEVELK.[K]	1xTMT6plex [K10]; 1xTMT6plex [N-Term]	1.37629e-05	0	5	A0A0G2JVG3; P11980	A0A0G2JVG3 [126-135]; P11980 [126-135]	1448.84	150.3	70.2	0	5.121e-06	2.55
[K].GSDYLMALGSQR.[M]	1xTMT6plex [N-Term]	1.6973e-05	0	3	G3V647	G3V647 [195-206]	1526.78	122.3	92.2	0	3.787e-05	2.52
[K].NAVSQFVSSMSASADVLAMSK.[I]	1xTMT6plex [K21]; 1xTMT6plex [N-Term]	4.01701e-08	0	4	P20788	P20788 [131-151]	2588.35	129.2	94.5	0	1.152e-08	3.98
[K].NCMDIDECQRDPLLCR.[G]	3xCarbamidomethyl [C2; C8; C15]; 1xTMT6plex [N-Term]	6.49373e-07	0	1	G3V9M6	G3V9M6 [1111-1126]	2324.05	87.3	116.7	0	2.115e-07	2.64
[R].GRPLPQDLLHQAK.[C]	1xTMT6plex [K13]; 1xTMT6plex [N-Term]	0.000435471	0	1	D4A8A0	D4A8A0 [855-867]	1931.16	132.2	82.4	0	0.0001912	2.91
[K].NCMDIDECERNPLLCR.[G]	3xCarbamidomethyl [C2; C8; C15]; 1xTMT6plex [N-Term]	1.22456e-06	0	1			2324.05			0	4.086e-07	2.64
[K].NCIVLIDSTPYR.[Q]	1xCarbamidomethyl [C2]; 1xTMT6plex [N-Term]	7.84686e-07	0	4	P62243	P62243 [99-110]	1679.9	138.4	95.1	0	2.578e-07	3.09
[R].GRPVPMLIPDELAPTYSLDTR.[S]	1xTMT6plex [N-Term]	1.05094e-07	0	2	Q6P6T4	Q6P6T4 [27-47]	2570.38	111.7	89.5	0	3.149e-08	3.98
[K].NCLTNFHGMDLTR.[D]	1xCarbamidomethyl [C2]; 1xTMT6plex [N-Term]	5.18491e-07	0	4	P49242	P49242 [95-107]	1807.88	114.3	96.6	0	2.201e-07	4.03
[R].GSAFAIGSDGLCCQSR.[E]	2xCarbamidomethyl [C12; C13]; 1xTMT6plex [N-Term]	4.83909e-05	0	3	Q641Y8	Q641Y8 [99-114]	1914.9	87.1	112.1	0	1.906e-05	2.64
[K].GSAGAPSVENVK.[N]	1xTMT6plex [K12]; 1xTMT6plex [N-Term]	0.000136225	0	3	A0A0H2UHE5	A0A0H2UHE5 [177-188]	1573.89	72.4	100.9	0.001327	0.01039	2.24
[R].NCIGQQFAMNEMK.[V]	1xCarbamidomethyl [C2]; 1xTMT6plex [K13]; 1xTMT6plex [N-Term]	4.79886e-06	0	2	P15129	P15129 [452-464]	2029.01	81.6	141.3	0	1.707e-06	2.64
[K].GSAITGPVAK.[E]	1xTMT6plex [K10]; 1xTMT6plex [N-Term]	2.82996e-05	0	8	P62832	P62832 [114-123]	1358.84	82.1	77.9	0	7.553e-05	3.12
[K].GSAPPGPVPEGQIR.[V]	1xTMT6plex [N-Term]	7.69976e-05	0	5	Q6AXR6	Q6AXR6 [12-25]	1590.88	99.2	85.7	0	3.097e-05	2.75
[K].NCLALADDR.[K]	1xCarbamidomethyl [C2]; 1xTMT6plex [N-Term]	0.000266043	0	3	Q02874	Q02874 [295-303]	1276.65	123.1	99.3	0	0.0001137	2.78
[K].NCGQMSEIEAK.[V]	1xCarbamidomethyl [C2]; 1xTMT6plex [K11]; 1xTMT6plex [N-Term]	1.41193e-05	0	3	G3V852	G3V852 [285-295]	1724.87	92.8	130.7	0	5.275e-06	3.25
[R].NCFASVFEK.[Y]	1xCarbamidomethyl [C2]; 1xTMT6plex [K9]; 1xTMT6plex [N-Term]	1.94856e-05	0	6	A0A0G2K9A2	A0A0G2K9A2 [119-127]	1559.83	131.8	90.1	0	7.397e-06	3.26
[R].NCETDTLINYMAK.[F]	1xCarbamidomethyl [C2]; 1xTMT6plex [K13]; 1xTMT6plex [N-Term]	5.22432e-05	0	1	B5DEG8	B5DEG8 [842-854]	2031.03	90.7	111.7	0	2.066e-05	2.56
[R].GSCSCGQCNCK.[E]	4xCarbamidomethyl [C3; C5; C8; C10]; 1xTMT6plex [K11]; 1xTMT6plex [N-Term]	0.000359944	0	2	B2RYB8	B2RYB8 [555-565]	1775.77	269	40.3	0	0.0001565	2.19
[K].GSCVSLLSPSPEGDPR.[F]	1xCarbamidomethyl [C3]; 1xTMT6plex [N-Term]	9.53836e-05	0	2	M0RBA8	M0RBA8 [511-526]	1886.95	81.5	107.1	0	3.887e-05	2.03
[K].NCEDMDECSIR.[N]	2xCarbamidomethyl [C2; C8]; 1xTMT6plex [N-Term]	9.04865e-06	0	2	G3V9M6	G3V9M6 [570-580]	1657.68	71.2	106.4	0	3.308e-06	2.66
[K].GSDCGIVNVNIPTSGAEIGGAFGGEK.[H]	1xCarbamidomethyl [C4]; 1xTMT6plex [K26]; 1xTMT6plex [N-Term]	2.18052e-05	0	2	Q64057	Q64057 [475-500]	2964.51	103.7	93.6	0	8.295e-06	2.77
[K].GSDFDCELR.[L]	1xCarbamidomethyl [C6]; 1xTMT6plex [N-Term]	9.6853e-05	0	4	Q5D059	Q5D059 [140-148]	1327.61	91.8	89.7	0	3.937e-05	2.69
[K].GSDGAASSYQLK.[Q]	1xTMT6plex [K12]; 1xTMT6plex [N-Term]	0.000251658	0	3	A0A0G2K428	A0A0G2K428 [337-348]	1641.88	106.3	107.8	0.000269	0.001672	2.15
[K].NCECQTQGR.[S]	2xCarbamidomethyl [C2; C4]; 1xTMT6plex [N-Term]	3.43652e-05	0	3	B2RYB8	B2RYB8 [480-488]	1381.62	195.8	39.3	0	1.339e-05	3.02
[R].GSDSIAYDK.[G]	1xTMT6plex [K9]; 1xTMT6plex [N-Term]	6.74329e-05	0	2	A0A0G2JSM7	A0A0G2JSM7 [132-140]	1413.76	80.9	110.9	0	2.705e-05	2.26
[K].NAYEESLEHLETFK.[R]	1xTMT6plex [K14]; 1xTMT6plex [N-Term]	7.49378e-07	0	1	G3V885	G3V885 [1488-1501]	2168.13	21.7	35.8	0	2.446e-07	3.25
[R].NAYAVLYDIILK.[N]	1xTMT6plex [K12]; 1xTMT6plex [N-Term]	9.57944e-07	0	6	Q6P9V7	Q6P9V7 [221-232]	1854.11	86	101.7	0	3.174e-07	2.66
[R].NAVTQEFGPVPDTAR.[Y]	1xTMT6plex [N-Term]	1.15755e-06	0	4	Q9ER34	Q9ER34 [634-648]	1830.95	108.2	95.2	0	1.333e-05	3.39
[R].GSDVIIMLVGNK.[T]	1xTMT6plex [K12]; 1xTMT6plex [N-Term]	5.59476e-06	0	5	A0A0G2JT78; A0A0H2UHP9; Q9WVB1	A0A0G2JT78 [116-127]; A0A0H2UHP9 [116-127]; Q9WVB1 [116-127]	1704.01	90.1	85.9	0	2.001e-06	2.95
[K].NAVEEYVYEMR.[D]	1xTMT6plex [N-Term]	4.17983e-06	0	4	F1LRV4	F1LRV4 [619-629]	1631.79	97.7	97.3	0	0.0001127	2.74
[K].HEQEYMEVR.[E]	1xTMT6plex [N-Term]	0.000144796	0	5	Q63524	Q63524 [146-154]	1449.7	112.8	92.4	0	6.028e-05	3.64
[R].GDLQSQAMVR.[A]	1xTMT6plex [N-Term]	6.15144e-05	0	1	D3ZZT9	D3ZZT9 [1606-1615]	1333.71	150.7	76.8	0	2.461e-05	2.55
[R].QGADTLAFISLLEEK.[L]	1xTMT6plex [K15]; 1xTMT6plex [N-Term]	4.60938e-07	0	1	A0A0G2JU49	A0A0G2JU49 [234-248]	2093.19	103.9	99.3	0	1.475e-07	3.21
[R].SALIDEKDQDSK.[-]	2xTMT6plex [K7; K12]; 1xTMT6plex [N-Term]	5.04088e-05	0	3	D4ADD7	D4ADD7 [141-152]	2036.15	92	88.8	0	1.995e-05	2.21
[R].SALGRPLDKHEGALETLLR.[Y]	1xTMT6plex [K9]; 1xTMT6plex [N-Term]	6.29322e-06	0	2	A0A140TAA4	A0A140TAA4 [52-70]	2534.48	104.2	93.3	0	2.268e-06	4.85
[R].SALFAQINQGESITHALK.[H]	1xTMT6plex [K18]; 1xTMT6plex [N-Term]	4.36453e-10	0	3	Q08163	Q08163 [254-271]	2386.35	80.4	88.7	0	1.02e-10	5.1
[K].EVTPEGLQMVK.[K]	1xTMT6plex [K11]; 1xTMT6plex [N-Term]	0.000143331	0	2	P51583	P51583 [236-246]	1688.97	119.2	90	0	5.939e-05	2.45
[K].SAIDLEEMASGLNK.[R]	1xTMT6plex [K14]; 1xTMT6plex [N-Term]	1.65446e-05	0	3	Q6AYB5	Q6AYB5 [58-71]	1936.05	103.5	92	0	6.215e-06	2.65
[K].SALALAVK.[V]	1xTMT6plex [K8]; 1xTMT6plex [N-Term]	0.000188558	0	3	P21670	P21670 [188-195]	1230.82	123.1	88.3	3.209e-05	0.0002924	3.21
[R].SALACSNEVWILNR.[Y]	1xCarbamidomethyl [C5]; 1xTMT6plex [N-Term]	5.74673e-08	0	5	P15684; A0A0G2JVE6	P15684 [829-842]; A0A0G2JVE6 [829-842]	1861.98	111.5	90.7	0	1.676e-08	4.21
[K].EVTVPVLYPAEK.[V]	1xTMT6plex [K12]; 1xTMT6plex [N-Term]	4.01224e-06	0	7	Q9EPF2	Q9EPF2 [242-253]	1803.07	76.2	116.8	0	1.417e-06	3.71
[R].EVVADSVWVDVK.[D]	1xTMT6plex [K12]; 1xTMT6plex [N-Term]	1.15074e-05	0	6	M0RBF1	M0RBF1 [544-555]	1804.03	135.1	107.3	0	5.793e-05	3.39
[R].EVVAEEMAHR.[V]	1xTMT6plex [N-Term]	0.000168638	0	2	Q2HWF0	Q2HWF0 [87-96]	1399.72	102.9	94.3	3.209e-05	0.0002299	3.12
[R].EVVAGSHELGQDYEHLAMLQER.[F]	1xOxidation [M18]; 1xTMT6plex [N-Term]	6.66576e-08	0	1			2756.35			0	1.954e-08	3.56
[R].EVVAGSHELGQDYEHVTMLQER.[F]	1xTMT6plex [N-Term]	1.02728e-12	0	3	A0A0G2K8W9	A0A0G2K8W9 [1713-1734]	2756.35	65.7	84.4	0	1.835e-13	6.41
[R].EVTFVPGLYK.[I]	1xTMT6plex [K10]; 1xTMT6plex [N-Term]	0.00013692	0	4	A0A0G2JWP8	A0A0G2JWP8 [73-82]	1610.96	88.2	105.1	0	5.666e-05	2.85
[R].SALAAVLHHQQSPEFYDEIK.[I]	1xTMT6plex [K20]; 1xTMT6plex [N-Term]	1.15231e-07	0	1	A0A0G2K2I6	A0A0G2K2I6 [691-710]	2741.47	84.3	105.1	0	3.459e-08	3.84
[K].EVVCTHCPTGTAGK.[R]	2xCarbamidomethyl [C4; C7]; 1xTMT6plex [K14]; 1xTMT6plex [N-Term]	6.52704e-07	0	6	F1MAA7	F1MAA7 [787-800]	1975.01	66.4	91	0	2.119e-07	3.68
[K].EVVDSYLPVILDMIK.[G]	1xTMT6plex [K15]; 1xTMT6plex [N-Term]	8.3058e-08	0	5	P10960	P10960 [108-122]	2192.27	163.4	46.4	0	2.46e-08	4.04
[K].EVVENEQTAASELDEGK.[A]	1xTMT6plex [K17]; 1xTMT6plex [N-Term]	2.12549e-05	0	2	D3ZM69	D3ZM69 [29-45]	2306.18	76.3	112.4	0	8.102e-06	2.91
[R].SAGVDDQENWHEGK.[E]	1xTMT6plex [K14]; 1xTMT6plex [N-Term]	2.40979e-09	0	2	Q68FS4	Q68FS4 [105-118]	2030	93.1	97	0	6.098e-10	5.1
[K].EVVESFANK.[S]	1xTMT6plex [K9]; 1xTMT6plex [N-Term]	6.81245e-05	0	1	M0R3M4	M0R3M4 [371-379]	1480.84	117.5	82	0	2.726e-05	2.7
[R].EVVETPLLHPER.[F]	1xTMT6plex [N-Term]	1.47217e-06	0	2	G3V7L6	G3V7L6 [189-200]	1647.93	99.7	95.9	0	4.967e-07	4.26
[R].SAGQGEVLVYVEDPAGHQEEAK.[V]	1xTMT6plex [K22]; 1xTMT6plex [N-Term]	7.44259e-13	0	10	C0JPT7	C0JPT7 [310-331]	2771.43	86.8	110.7	0	5.543e-12	5.76
[R].EVVQEILQFQEDPQTK.[K]	1xTMT6plex [K16]; 1xTMT6plex [N-Term]	4.75306e-07	0	3	D4A5T8	D4A5T8 [1288-1303]	2389.3	40.2	125.7	0	1.521e-07	2.75
[K].EVVQNFAK.[E]	1xTMT6plex [K8]; 1xTMT6plex [N-Term]	0.000161924	0	6	B0BNA5	B0BNA5 [103-110]	1392.83	136.8	67	0	6.757e-05	3.24
[K].EVVQSPLNISLNEEGK.[S]	1xTMT6plex [K16]; 1xTMT6plex [N-Term]	0.000102436	0	1	F1MA98	F1MA98 [1176-1191]	2214.24	113	96.8	0	4.184e-05	2.99
[R].SAGEAFCSVK.[G]	1xCarbamidomethyl [C7]; 1xTMT6plex [K10]; 1xTMT6plex [N-Term]	3.9714e-06	0	3	F1MAC0	F1MAC0 [370-379]	1513.81	102.5	59	0	1.402e-06	3.06
[K].EVVSLTEECCAEGADPNCYDTR.[T]	3xCarbamidomethyl [C9; C10; C18]; 1xTMT6plex [N-Term]	4.65942e-08	0	5	P04276	P04276 [66-87]	2804.2	95.8	100.7	0	1.343e-08	3.72
[R].SAGVDDQENWHEGKENIR.[A]	1xTMT6plex [K14]; 1xTMT6plex [N-Term]	8.21071e-06	0	1	Q68FS4	Q68FS4 [105-122]	2542.27	89.4	97.6	0	2.988e-06	3.47
[K].EVTDMNLNVINEGGIDK.[L]	1xTMT6plex [K17]; 1xTMT6plex [N-Term]	7.81848e-05	0	1	B4F7E8	B4F7E8 [368-384]	2319.23	106.2	99.7	0	3.155e-05	2.34
[K].SAINVLCDFLK.[E]	1xCarbamidomethyl [C7]; 1xTMT6plex [K11]; 1xTMT6plex [N-Term]	1.58815e-05	0	4	Q5MYW5	Q5MYW5 [33-43]	1738	80.3	54.3	0	5.976e-06	2.72
[R].SAIPAMQLDCFIK.[V]	1xCarbamidomethyl [C10]; 1xTMT6plex [K13]; 1xTMT6plex [N-Term]	4.74124e-05	0	2	Q641Z8	Q641Z8 [232-244]	1952.07	82.2	116.1	0	1.871e-05	3.02
[R].EVQGNESDLFMSYFPQGLK.[Y]	1xOxidation [M11]; 1xTMT6plex [K19]; 1xTMT6plex [N-Term]	0.000175628	0	2	Q6AYC4	Q6AYC4 [97-115]	2663.34	126.7	65	3.209e-05	0.0002344	2.39
[K].EVQLAQIFEPLSR.[S]	1xTMT6plex [N-Term]	6.27832e-05	0	3	A4L9P7	A4L9P7 [750-762]	1759			0	4.621e-05	2.42
[K].EVQQLQGK.[I]	1xTMT6plex [K8]; 1xTMT6plex [N-Term]	0.000288422	0	5	F1M853	F1M853 [822-829]	1387.83	139.9	64.2	0	0.0001238	3.28
[R].SANFMEHIQR.[R]	1xTMT6plex [N-Term]	0.000291346	0	1	Q6J2U6	Q6J2U6 [189-198]	1461.75	87.6	67.7	0	0.0001252	3.28
[truncated: 28,571 more rows]

## Sheet: PeptideGroups 2
Annotated Sequence	Qvality PEP	Qvality q-value	# PSMs	Master Protein Accessions	Positions in Master Proteins	# Missed Cleavages	Theo. MH+ [Da]	Abundances (Grouped): 28S22	Abundances (Grouped): 28C16	Percolator q-Value (by Search Engine): Sequest HT	Percolator PEP (by Search Engine): Sequest HT	XCorr (by Search Engine): Sequest HT
[K].ETAESVLK.[K]	0.000172596	0	1	O88600	O88600 [127-134]	0	1334.79	121.7	93.3	0	6.715e-05	2.89
[K].FQDTDGKELLPK.[I]	0.000116742	0	6	P85968	P85968 [242-253]	1	2078.21	155	84.5	0.0001242	0.001129	2.85
[R].IIGATDSSGELMFLMK.[W]	1.2371e-07	0	5	Q5RJK5; D4A3T3	Q5RJK5 [126-141]; D4A3T3 [122-137]	0	2171.19	84.6	97.5	0	2.957e-08	3.55
[K].LDLFANVVHVK.[S]	3.073e-05	0	1	Q68FX0	Q68FX0 [136-146]	0	1713.05	100.5	86.2	0	1.061e-05	1.96
[K].IWDLADPEGK.[G]	0.000170787	0	3	D3ZJR1	D3ZJR1 [56-65]	0	1601.89	102.2	109.4	0	6.662e-05	2.21
[R].FQEHLQLQNLGINPANIGFSTLTMESDK.[F]	3.47724e-10	0	1	F1M779	F1M779 [9-36]	0	3603.89	81	140.9	0	5.599e-11	4.68
[K].LWDFQGFECIR.[T]	0.000150476	0	3	P63004	P63004 [176-186]	0	1699.85	99.2	133.9	0	5.812e-05	1.93
[K].VILHLKEDQTEYLEER.[R]	1.60862e-08	0	3	P34058; P82995	P34058 [181-196]; P82995 [186-201]	1	2473.37	95.7	93.4	0	3.349e-09	4.93
[R].FQESEERPK.[L]	8.35916e-06	0	3	O88600	O88600 [689-697]	0	1607.88	118.3	90.6	0	2.637e-06	3.39
[R].FQEYHIQQNEALAAK.[A]	1.22279e-06	0	2	Q9WV97	Q9WV97 [67-81]	0	2248.21	118.4	94.7	0	3.399e-07	3.44
[K].LWCTFHDQSMVK.[G]	4.72137e-06	0	4	P07943	P07943 [79-90]	0	2010.03	95.7	104.8	0	1.435e-06	3.92
[R].LLGAPQEADASEEGVQR.[A]	1.90662e-07	0	3	P14841	P14841 [29-45]	0	1999.03	104.1	102.4	0	5.436e-08	4.08
[K].FQGPTCETCQTCLGVCAEHK.[E]	1.10335e-05	0	6	A0A0G2JSK5	A0A0G2JSK5 [625-644]	0	2841.32	103.9	112.1	0	3.56e-06	3.16
[K].FQHGVIVAADSR.[A]	7.2802e-05	0	4	G3V7Q6	G3V7Q6 [67-78]	0	1528.84	102.5	95.5	0	2.673e-05	3.4
[K].FQHGVIVAVDSR.[A]	2.27968e-05	0	2	P28064	P28064 [80-91]	0	1556.87	91	99.6	0	7.715e-06	3.34
[R].IIGATDSSGELMFLMK.[W]	6.72361e-07	0	2	Q5RJK5; D4A3T3	Q5RJK5 [126-141]; D4A3T3 [122-137]	0	2187.18	90.5	93.6	0	1.798e-07	2.14
[R].LWAHVYAGAPVSSPEYTK.[K]	6.7958e-07	0	1	D3ZXS8	D3ZXS8 [147-164]	0	2434.32	102.7	103.1	0	1.82e-07	2.83
[R].FQLLEGPPESMGR.[G]	6.04252e-07	0	8	P50398	P50398 [56-68]	0	1689.88	93.5	119.4	0	1.602e-07	4.05
[K].LWAEDGEFTSAR.[A]	0.000161162	0	3	F1LPQ9	F1LPQ9 [441-452]	0	1610.8	57	122.8	0	6.248e-05	2.97
[K].FQIMSDQIIGR.[I]	8.05348e-05	0	3	Q8K3X8	Q8K3X8 [27-37]	0	1536.84	83	111.4	8.031e-05	0.0004184	2.42
[R].LWADHGVQACFGR.[S]	5.48873e-07	0	5	P04897	P04897 [131-143]	0	1745.87	99.3	105.7	0	1.448e-07	4.3
[R].FQIQDISVETEDNK.[E]	1.7961e-06	0	2	F1MA36; A0A0G2K8W9	F1MA36 [160-173]; A0A0G2K8W9 [157-170]	0	2124.12	74.6	117.1	0	5.121e-07	3.27
[K].FQIQPPEMIIEGNQLHIK.[C]	6.97162e-06	0	3	Q3SWT0	Q3SWT0 [227-244]	0	2593.46	79.2	121.5	0	2.183e-06	3.17
[K].IWCFGPDGTGPNILTDITK.[G]	9.64632e-05	0	3	P05197	P05197 [649-667]	0	2563.36	124	81.8	3.549e-05	0.0002322	2.78
[K].FQDTAEALAAFTALMEGK.[I]	2.07465e-06	0	2	Q9QZ86	Q9QZ86 [50-67]	0	2372.26			0	5.958e-07	2.05
[K].IWDIGGQPR.[F]	0.000113091	0	2	Q66HA6; D3ZPP2	Q66HA6 [69-77]; D3ZPP2 [69-77]	0	1270.71	124.6	92.4	0	4.275e-05	3.31
[R].ILGADTSVDLEETGR.[V]	1.69528e-07	0	6	P15999	P15999 [59-73]	0	1804.95	83.5	92.8	0	9.691e-07	4.03
[R].LDLIAQQMMPEVR.[G]	4.82329e-06	0	5	G3V7L8	G3V7L8 [200-212]	0	1772.96	112.9	72	0	1.47e-06	2.91
[R].FPLGGDDEVMSSTLQQFSK.[V]	2.42214e-06	0	1	D3ZWA8	D3ZWA8 [37-55]	0	2544.31	97.9	120	0	7.037e-07	3.07
[K].TGCNVLLIQK.[S]	2.08206e-05	0	3	Q7TPB1	Q7TPB1 [293-302]	0	1603.96	122.1	105.6	0	1.002e-05	2.53
[K].FPLTTESAMK.[K]	3.08003e-06	0	4	D3ZTH8	D3ZTH8 [79-88]	0	1582.89	119.5	78.4	0	9.091e-07	3.4
[R].FPNAEFAEITK.[L]	5.88886e-08	0	56	P02770; A0A0G2JSH5	P02770 [247-257]; A0A0G2JSH5 [247-257]	0	1724.96	96.1	118.4	0	7.461e-07	3.7
[K].TGCTDINECEIGAHNCGR.[H]	1.80288e-10	0	1	G3V9M6	G3V9M6 [1319-1336]	0	2293	75.4	118.5	0	2.768e-11	4.69
[R].VLINLYCCAAEDAR.[F]	0.000149684	0	4	D3ZVM5	D3ZVM5 [604-617]	0	1896.95	54.6	104.5	0	5.769e-05	2.32
[R].VLLNDGGYYDPETGVFTAPLAGR.[Y]	2.3664e-05	0	2	D3Z9E1	D3Z9E1 [776-798]	0	2654.37	111	79.5	0	8.041e-06	3.13
[R].FPPEASGYLHIGHAK.[A]	2.30413e-05	0	1	A0A0G2JZI2	A0A0G2JZI2 [202-216]	0	2082.15	101.1	76.1	0	7.813e-06	2.71
[R].VILITPPPLCEAAWEK.[E]	1.38059e-05	0	10	Q711G3	Q711G3 [128-143]	0	2295.32	114.4	98.1	0	4.507e-06	2.7
[R].FPQPLNMLEHLASK.[R]	2.74397e-08	0	4	D3ZAN3	D3ZAN3 [299-312]	0	2083.18	100.2	95	0	5.907e-09	3.8
[K].VLLLSSPGLEEFYR.[C]	9.05603e-06	0	3	F1LM55	F1LM55 [310-323]	0	1852.04	91.8	98.4	0	2.877e-06	3.1
[K].FPSLLTHNENMVAK.[V]	8.67743e-06	0	1	P62907	P62907 [134-147]	0	2059.14	102.1	78.3	0	2.747e-06	3.5
[K].VLLLSQDYGK.[H]	1.61166e-05	0	6	A0A0G2K8W9	A0A0G2K8W9 [549-558]	0	1593.96	47.4	131.2	2.046e-05	7.786e-05	3.39
[K].FPVLNPATEEVICHVEEGDK.[A]	5.85408e-05	0	2	A0A0H2UHP1	A0A0H2UHP1 [58-77]	0	2741.42	85.7	142.2	0	2.119e-05	2.37
[K].FPVINPATEEVICHVEEGDKADVDK.[A]	3.84394e-05	0	6	A0A0H2UHP1	A0A0H2UHP1 [58-82]	1	3498.84	40.2	132.5	0	1.351e-05	3.05
[K].LWEEQQAAAK.[A]	3.35474e-06	0	4	B1WC34	B1WC34 [196-205]	0	1631.92	112	94.1	5.048e-05	0.0002843	3.04
[R].FPVTEAVNK.[G]	0.000168996	0	1	F7F9U6; Q6S395; Q6S3A0	F7F9U6 [4327-4335]; Q6S395 [4328-4336]; Q6S3A0 [4471-4479]	0	1462.87	128.7	87.1	0	6.578e-05	2.73
[R].TGDAISVMSEVAQTLLTQDVR.[V]	6.90334e-05	0	2	Q6MG85	Q6MG85 [149-169]	0	2463.3			0	2.519e-05	1.74
[K].FQDAPSADGESVAGGVTVATASDK.[V]	0.000106124	0	1	F1LPH1	F1LPH1 [138-161]	0	2738.39	51.8	101.1	0	3.997e-05	2.55
[R].TGDKYTATSQVLLSAK.[N]	4.77206e-06	0	3	F1LM30	F1LM30 [87-102]	1	2370.38	100.7	157.5	0	8.953e-06	3.25
[K].VIILGDSGVGK.[T]	1.89142e-05	0	6	P09527	P09527 [11-21]	0	1515.95	111.8	85	0	1.389e-05	2.97
[K].FQDLGAAYEVLSDSEK.[R]	3.39742e-08	0	2	Q6TUG0	Q6TUG0 [67-82]	0	2230.16	94.9	81.3	0	7.429e-09	4.14
[R].FQLTDSQIYEVLSVIR.[D]	3.27276e-08	0	4	P47942	P47942 [174-189]	0	2140.19			0	7.12e-09	4.36
[R].LWLDNTENDLNQGDDHGFSPLHWACR.[E]	2.76219e-05	0	1	Q99J82	Q99J82 [18-43]	0	3339.54	113.4	86.8	0	9.485e-06	2.75
[K].LLGATELPIVTPALR.[A]	1.42551e-05	0	1	M0R7I0	M0R7I0 [301-315]	0	1793.11	124.5	81.4	0	4.661e-06	2.88
[R].FQMPDQGMTSADDFFQGTK.[A]	9.26306e-07	0	9	P47942	P47942 [76-94]	0	2625.24	91.7	117.1	0	2.524e-07	3.41
[K].LVVNFQCDK.[L]	8.13949e-05	0	6	Q9WVJ6	Q9WVJ6 [663-671]	0	1580.89	78.5	93.7	0	3.064e-05	3.29
[K].TGENVEDAFLEAAK.[K]	1.60862e-08	0	4	B0BMW0	B0BMW0 [157-170]	0	1952.04	109.2	109.8	0	3.344e-09	4.51
[K].LVVLGSGGVGK.[S]	7.75719e-06	0	2	Q62636; P62836	Q62636 [6-16]; P62836 [6-16]	0	1443.93	76.9	119	0	2.435e-06	3.28
[R].FSDQFPLPLK.[E]	9.34411e-05	0	3	F1LQP9	F1LQP9 [872-881]	0	1649.97	115.2	109.5	0	3.485e-05	2.4
[R].FSDTCFLDTDGQATCDACAPGYTGR.[R]	4.03275e-05	0	2	F1LTJ5	F1LTJ5 [841-865]	0	3015.28			3.549e-05	0.0002362	1.94
[R].VLIGEGVLTK.[LE]	2.71835e-05	0	4	B1WBV4	B1WBV4 [35-44]	0	1486.96	103.6	100.8	0	9.307e-06	2.98
[R].LVVLDEELEGVSPDELKDELPER.[QK]	1.09514e-08	0	4	Q63228	Q63228 [42-64]	1	3081.66	91.5	106.8	0	1.509e-08	4.31
[R].VILGDELPK.[F]	3.84394e-05	0	6	Q6MGA6	Q6MGA6 [207-215]	0	1441.9	111.9	78.9	0	1.346e-05	3.05
[K].IIGAVDQIQLTQAQLEER.[Q]	1.79161e-09	0	11	G3V8L9	G3V8L9 [63-80]	0	2254.26	63.3	141.3	0	8.496e-10	4.74
[R].VLLFSDGNSQGATAEAIEK.[A]	1.78373e-10	0	6	D3ZUL3	D3ZUL3 [936-954]	0	2408.31	57.1	107.5	0	3.331e-10	5.83
[R].LVVPASQCGSLIGK.[G]	5.75897e-07	0	5	Q6AYU5; Q6AY48	Q6AYU5 [102-115]; Q6AY48 [102-115]	0	1887.11	104.5	89.6	0	6.99e-07	3.91
[K].VLIFQEESEIPASVFVK.[E]	3.84142e-08	0	5	Q66H98	Q66H98 [157-173]	0	2393.37	33	149	0	2.885e-08	4.49
[K].VLIEGSINSVR.[V]	2.19613e-05	0	3	B2RZ72	B2RZ72 [61-71]	0	1415.84	126.6	88.3	0	7.4e-06	2.88
[R].IVVFQYSDGK.[L]	2.66099e-05	0	1	G3V8T4	G3V8T4 [848-857]	0	1613.93	115.5	90.8	0	9.122e-06	2.11
[R].FSFSGNTLVSSSADPK.[G]	3.15601e-05	0	1	D3ZAN3	D3ZAN3 [718-733]	0	2102.12	176.4	82.2	0	1.094e-05	2.21
[R].VLIEDGSGEAVLSR.[K]	7.39015e-11	0	7	M0RBF1	M0RBF1 [291-304]	0	1673.93	121.2	95.9	0	3.435e-07	4.46
[R].TQEQCVHNETK.[N]	6.10054e-06	0	1	Q2TA68	Q2TA68 [782-792]	0	1831.94	87.9	98.6	0	1.887e-06	3.58
[R].IDLAVGDVVK.[T]	3.30481e-07	0	1	B2GVB9	B2GVB9 [579-588]	0	1486.92	143.9	111.3	0	8.43e-08	3.15
[R].FSGSGSGTDFTLK.[I]	3.04041e-05	0	3	M0R7M5; M0RC23	M0R7M5 [86-98]; M0RC23 [67-79]	0	1761.94	182.3	74.6	0	1.049e-05	3.44
[R].FSGSGSGTQYSLK.[I]	1.66834e-07	0	4	M0R816	M0R816 [62-74]	0	1776.95	159.7	111.4	0	9.493e-06	3.56
[R].FSGWYDADLSPAGHEEAK.[R]	1.49413e-09	0	4	P25113	P25113 [22-39]	0	2438.2	106.3	77.4	0	2.658e-07	4.52
[R].FSHQGVQLIDFSPCER.[Y]	6.21189e-08	0	2	Q4G061	Q4G061 [354-369]	0	2149.07	117.9	81.4	0	1.415e-08	3.8
[K].TQEQLASEMAELTAR.[IV]	1.25389e-10	0	5	A0A096MK30	A0A096MK30 [413-427]	0	1906.97	81	126.7	0	6.48e-10	5.23
[K].IDIDPEETVK.[A]	8.91216e-06	0	3	Q4KMA2	Q4KMA2 [15-24]	0	1616.91	108.5	97.2	0	2.826e-06	2.69
[K].LVVTQEDVELAYQEAMVNMAR.[L]	8.57408e-10	0	2	D3ZFY0	D3ZFY0 [226-246]	0	2638.34			0	1.466e-10	3.83
[R].LDIDSAPITAR.[N]	3.71294e-06	0	5	A0A0G2JVG3; P11980	A0A0G2JVG3 [33-43]; P11980 [33-43]	0	1400.79	151.1	66	0	2.805e-06	3.27
[K].FQMQVLPQCGHAVHEDAPDK.[V]	7.05169e-05	0	1	Q4FZT2	Q4FZT2 [339-358]	0	2765.39	86.9	93.6	0	2.582e-05	2.49
[R].FQMTQEVVCDECPNVK.[L]	5.78981e-07	0	4	Q6TUG0	Q6TUG0 [185-200]	0	2442.19	123.7	93.7	0	1.529e-07	2.95
[R].IVYSPVAGTRPSESIVVPGNTR.[T]	2.0005e-07	0	1	A0A0G2KAJ7	A0A0G2KAJ7 [1967-1988]	0	2528.4	107.2	103.3	0	4.926e-08	4
[K].VLLGQDEPLIHVFAK.[N]	8.72117e-05	0	1	D3ZIU2	D3ZIU2 [66-80]	0	2137.28	125.8	73.9	0	3.239e-05	2.25
[R].FQPGETLTEILETPATNEQEAEHQR.[A]	1.81254e-10	0	2	G3V7Q7	G3V7Q7 [1398-1422]	0	3097.53			0	2.795e-11	5.55
[K].FQPQSPDFLDITNPK.[A]	3.18984e-05	0	2	Q9ES53	Q9ES53 [125-139]	0	2205.2	119.2	93.8	0	1.103e-05	3
[K].IVYICCGEDHTAALTK.[E]	0.000101179	0	1	Q5PQN1	Q5PQN1 [244-259]	0	2309.2	125.2	82.2	0	3.805e-05	2.46
[K].IVYGHLDDPANQEIER.[G]	2.22379e-06	0	4	Q9ER34	Q9ER34 [69-84]	0	2098.08	83.6	99.9	0	6.438e-07	3.62
[R].IVWQAEKPVLQMTALPQK.[I]	0.00011072	0	3	Q62969	Q62969 [317-334]	0	2767.65	94.6	112.7	0	4.185e-05	2.46
[R].FQSTDVAEEVYTR.[V]	2.68078e-06	0	2	Q9JKB7	Q9JKB7 [114-126]	0	1773.89	103.4	100.9	0	7.838e-07	4.23
[K].FQTELGNLLISK.[R]	8.90832e-05	0	4	Q5PQW8	Q5PQW8 [380-391]	0	1821.09	94.4	95.7	0	3.318e-05	2.68
[R].TGEAIVDAALSALR.[Q]	4.07001e-07	0	5	A0A0G2JSZ5	A0A0G2JSZ5 [124-137]	0	1615.92	134.5	90.9	0	4.602e-07	3.4
[K].FQTFEGDLK.[W]	9.44379e-05	0	1	A0A0G2JUD9	A0A0G2JUD9 [108-116]	0	1542.86	134.4	79.7	0	3.522e-05	2.61
[K].VIIGLAFDCVDK.[V]	5.33827e-06	0	3	F1LM84	F1LM84 [978-989]	0	1808.04	60.7	118.2	0	1.634e-06	2.55
[K].FQVATDALK.[S]	0.00012309	0	1	F1LW91	F1LW91 [1607-1615]	0	1450.87	92.3	106.3	0	4.669e-05	2.38
[R].FQVATVTEK.[G]	5.46282e-05	0	4	G3V8U9	G3V8U9 [200-208]	0	1480.88	122.1	83.4	0	1.96e-05	3.02
[K].IVVYNQPYTDYGK.[T]	0.000119241	0	4	Q6IRK9	Q6IRK9 [170-182]	0	2018.1	79.4	111.9	0	4.514e-05	3.05
[K].FQVIAIEGLDATGK.[T]	1.26759e-05	0	2	D3ZC63	D3ZC63 [252-265]	0	1920.12	72.4	87.9	0	4.128e-06	2.6
[RK].LVVVGGGGVGK.[S]	3.2697e-07	0	3	Q5BJU0; D3Z8L7	Q5BJU0 [17-27]; D3Z8L7 [32-42]	0	1399.9	68.4	128.7	0	8.336e-08	2.92
[K].LVVVGAGGVGK.[S]	1.05297e-06	0	2	P08644; Q04970	P08644 [6-16]; Q04970 [6-16]	0	1413.92	65	114.2	0	4.44e-07	3.03
[R].VLIGGDETPEGQR.[A]	5.52127e-05	0	2	G3V6C4	G3V6C4 [178-190]	0	1599.85	144.4	59.5	0	1.985e-05	2.72
[K].LVVVDFSATWCGPCK.[M]	8.72388e-06	0	5	P11232	P11232 [22-36]	0	2197.15	90.5	99.5	0	3.906e-06	3.17
[K].ILGATIENSK.[I]	2.30848e-06	0	6	Q63279	Q63279 [144-153]	0	1503.91	79.3	115	0	1.18e-06	3.54
[R].FQMPDQGMTSADDFFQGTK.[A]	2.10095e-08	0	13	P47942	P47942 [76-94]	0	2609.24	95.7	111.9	0	4.446e-09	4.3
[K].IVVEAQDAQGLR.[G]	3.54865e-05	0	5	F1M7E5	F1M7E5 [215-226]	0	1527.87	71.7	111.9	3.549e-05	0.0002725	2.92
[R].FPGQLNADLR.[K]	2.7918e-05	0	15	P85108; M0R8B6; G3V7C6; P69897; Q4QQV0	P85108 [242-251]; M0R8B6 [242-251]; G3V7C6 [345-354]; P69897 [242-251]; Q4QQV0 [242-251]	0	1359.76	96.5	104.9	0.0001032	0.0008057	2.51
[K].FPGLHSFAPDKPGGILMMDLK.[E]	7.92617e-05	0	1	Q6AXM8	Q6AXM8 [71-91]	0	2958.66	89.3	107	0	2.929e-05	2.69
[R].FLVHDAFWALPK.[Q]	5.15216e-05	0	5	F1LTJ5	F1LTJ5 [605-616]	0	1902.1	67.8	121.7	0	1.844e-05	2.77
[R].TFSVWYVPEVTGTHK.[V]	5.7644e-08	0	6	C0JPT7	C0JPT7 [341-355]	0	2209.21	88.8	122.8	0	1.302e-08	4.7
[K].VLMDGVRPSSPEALVGK.[S]	4.56579e-10	0	10	M0RBF1	M0RBF1 [306-322]	0	2213.27	133.3	109.7	0	1.324e-07	3.67
[K].TFSYAGFEMQPK.[K]	5.76138e-05	0	3	D4AC23	D4AC23 [219-230]	0	1863.97	90.9	85.4	0	4.57e-05	2.37
[K].TYIIGELHPDDR.[S]	5.84546e-06	0	5	P00173	P00173 [78-89]	0	1657.87	87.8	104.1	0	1.802e-06	3.93
[K].FLVPDHVNMSELVK.[I]	0.000145783	0	3	Q6XVN8	Q6XVN8 [52-65]	0	2086.18	100	101	0	5.622e-05	2.09
[K].FLVQNIHTLAELK.[M]	7.47623e-05	0	1	G3V8B4	G3V8B4 [140-152]	0	1984.2	121.7	105.9	0	2.743e-05	2.46
[R].IYDLNKPEAEPK.[E]	9.54452e-05	0	3	Q5XIG8	Q5XIG8 [126-137]	0	2104.23	108.9	95.1	0	6.514e-05	2.62
[R].FLVVAHDDGR.[W]	0.000152073	0	3	A0A0G2KAM4; P85845	A0A0G2KAM4 [91-100]; P85845 [91-100]	0	1357.74	94.5	93.1	0	5.869e-05	2.69
[K].LYDILGVPPGASENELKK.[A]	3.23496e-07	0	2	O35824	O35824 [9-26]	1	2630.54	98	108.3	0	8.248e-08	2.9
[K].VLMLDEPTSGMDAVSR.[R]	5.57122e-06	0	4	A0A0G2K1Q8	A0A0G2K1Q8 [685-700]	0	1949.99	102.7	99.5	0	1.718e-06	2.71
[K].TFTDCFNCLPIAAIVDEK.[I]	2.86106e-07	0	2	P62138; P62142	P62138 [151-168]; P62142 [150-167]	0	2572.32	104.6	113.1	0	7.222e-08	3.29
[K].FMADCPHTIGVEFGTR.[I]	2.20017e-06	0	2	B0BMW0	B0BMW0 [36-51]	0	2067	83.9	149	0	6.355e-07	3
[R].LYDAYELK.[H]	8.49271e-05	0	11	P14668; Q66HH8	P14668 [88-95]; Q66HH8 [88-95]	0	1472.84	87.5	111.3	8.031e-05	0.0004392	3.1
[R].LDIISEDISELQK.[N]	9.05603e-06	0	2	P70582	P70582 [354-366]	0	1961.12	124.9	94.6	0	2.881e-06	2.6
[R].FMCAQLPNQVLESISIIDTPGILSGAK.[Q]	7.51265e-06	0	1	Q4V8H8	Q4V8H8 [136-162]	0	3360.83	66.2	178.7	0	2.361e-06	2.8
[R].FMCSQLPNQVLK.[S]	3.66395e-05	0	4	Q8R3Z7	Q8R3Z7 [139-150]	0	1923.06	74.7	126.6	0	4.147e-05	3.49
[R].IYDAVSGIDTQIVYHK.[D]	4.08751e-06	0	2	F1LTF8	F1LTF8 [644-659]	0	2280.26	71.4	117.5	0	1.842e-06	3.15
[R].FMDETASESDYEGIK.[T]	0.000109552	0	1	Q5I0E2	Q5I0E2 [231-245]	0	2180.05	87	76	0	4.143e-05	2.69
[K].VLIVEPEGIKK.[E]	1.99854e-06	0	6	Q03626; A0A0G2K926; P14046	Q03626 [915-925]; A0A0G2K926 [905-915]; P14046 [905-915]	1	1912.24	95.9	138.1	0	5.755e-07	3.79
[K].TFTTQETITNAETAK.[E]	6.51159e-07	0	5	Q6P6V0	Q6P6V0 [212-226]	0	2114.14	129.3	95.7	0	4.927e-07	3.94
[K].FMELLEPLNER.[K]	2.32884e-05	0	7	A0A0G2K8W9	A0A0G2K8W9 [1462-1472]	0	1619.87	69.5	141.3	0	4.04e-05	3.1
[K].LDLISEGEEPR.[G]	1.03623e-06	0	3	O54698	O54698 [250-260]	0	1486.8	53.6	127.8	0	2.853e-07	2.92
[K].FLVGPDGVPVR.[R]	7.75953e-05	0	6	P04041	P04041 [165-175]	0	1384.82	118.1	102.3	0	3.09e-05	2.83
[K].FLVGPDGIPIMR.[W]	6.46954e-06	0	4	P23764	P23764 [186-197]	0	1543.89	97	131.7	0	2.012e-06	3.52
[K].TFSHELSDFGLESTTGEIPVVAIR.[T]	1.87449e-06	0	1	A0A0H2UHM5	A0A0H2UHM5 [311-334]	0	2834.48			0	5.368e-07	3.06
[R].ILFLGAGEAALGIAK.[L]	1.19809e-07	0	2	A0A0G2K502	A0A0G2K502 [314-328]	0	1902.18	141.9	80.6	0	3.94e-08	3.44
[R].LLFNDVQTLK.[D]	4.33477e-06	0	4	F7F9U6; Q6S395; Q6S3A0	F7F9U6 [451-460]; Q6S395 [452-461]; Q6S3A0 [595-604]	0	1649	90.7	103.8	0	1.314e-06	2.98
[K].FISDKDASVVGFFR.[D]	1.47408e-06	0	2	A0A0H2UHM5	A0A0H2UHM5 [153-166]	1	2046.14	130.7	80.1	0	4.156e-07	3.19
[R].IYGFYDECK.[R]	2.80673e-05	0	5	P62138; P62142	P62138 [133-141]; P62142 [132-140]	0	1652.84	99.9	115.8	0	9.62e-06	2.91
[K].LYGAPGVEFMGLHK.[E]	3.93755e-06	0	2	A0A0G2JU05	A0A0G2JU05 [109-122]	0	1977.1	95.9	129.7	0	1.184e-06	3.11
[K].VLNEECDQNWYK.[A]	0.000101179	0	2	P62994	P62994 [27-38]	0	2056.02	84.9	104	0	3.791e-05	3.03
[K].FLSHCLLVTLACHHPGDFTPAMHASLDK.[F]	2.15781e-08	0	9	A0A0G2JSV6	A0A0G2JSV6 [101-128]	0	3633.85	35.1	128.8	0	4.579e-09	5.53
[K].FLSHCLLVTLACHHPGDFTPAMHASLDK.[F]	8.81425e-05	0	1	A0A0G2JSV6	A0A0G2JSV6 [101-128]	0	3649.85	40	149.2	0	3.272e-05	2.82
[K].VINAFNDGLK.[H]	2.11023e-07	0	53	A0A0G2JSW3; P11517	A0A0G2JSW3 [68-77]; P11517 [68-77]	0	1548.91	56	186.1	0	3.291e-07	4.03
[K].IYESIEEAK.[S]	6.51117e-05	0	2	A0A0G2K5N6	A0A0G2K5N6 [721-729]	0	1539.87	93.2	116.2	0	2.371e-05	2.52
[K].LYEQILAENEK.[L]	0.00012706	0	2	A0A0G2JWJ0	A0A0G2JWJ0 [937-947]	0	1808.02	80.4	104.8	0	4.849e-05	2.75
[K].VINAFDDGLK.[H]	7.01707e-07	0	48	Q62669	Q62669 [68-77]	0	1549.9	50.2	176.2	0	2.623e-07	3.68
[R].FLSQPFQVAEVFTGHMGK.[L]	2.43753e-07	0	4	G3V6D3	G3V6D3 [463-480]	0	2481.34	114.1	88.7	0	6.093e-08	3.68
[R].FLSQPFQVAEVFTGHMGK.[L]	9.29466e-05	0	3	G3V6D3	G3V6D3 [463-480]	0	2497.33	104.6	109.4	0	3.475e-05	1.69
[RK].VIMVTGDHPITAK.[A]	7.55286e-06	0	5	P06687; P06685; P06686	P06687 [603-615]; P06685 [613-625]; P06686 [610-622]	0	1840.08	109.1	80.2	0	2.37e-06	3.39
[K].LYEIGGGTSEVR.[R]	2.07098e-05	0	1	P12007	P12007 [400-411]	0	1509.81	99.1	97.5	0	6.982e-06	2.9
[K].TQEVLDKDGWLHTGDIGR.[W]	2.56867e-06	0	2	O88813	O88813 [511-528]	1	2498.34	114.6	90.9	0	7.497e-07	4.07
[R].IYELAAGGTAVGTGLNTR.[I]	1.61724e-08	0	3	P14408	P14408 [266-283]	0	1993.09	110.6	106.3	0	3.363e-09	4.6
[R].IDINMSGFNETDDLKR.[A]	2.76123e-09	0	2	F1LPK7	F1LPK7 [321-336]	1	2326.21	99.4	94.1	0	5.099e-10	3.91
[K].FITHAPPGEFNEVFNDVR.[L]	1.10335e-05	0	2	B2GUZ5	B2GUZ5 [20-37]	0	2318.18	89.1	97.9	0	3.563e-06	1.99
[R].FITICDYTNPCTK.[S]	0.000125723	0	1	Q6Y1S1	Q6Y1S1 [270-282]	0	2091.07	118.1	82.3	0	4.799e-05	1.88
[K].VIMVGSGGVGK.[S]	6.7958e-07	0	3	P36860; P63322	P36860 [17-27]; P63322 [17-27]	0	1461.89	72.1	115	0	7.551e-06	3.18
[K].LDINLLDNVVNCLYHGEGAQQR.[M]	7.03025e-09	0	3	Q80U96	Q80U96 [23-44]	0	2770.41	119.5	80.4	0	9.766e-08	3.74
[R].TFVLEVMGR.[H]	0.000141234	0	1	A0A0G2KBC7; P30835; P47860	A0A0G2KBC7 [273-281]; P30835 [202-210]; P47860 [211-219]	0	1280.72	112.3	112.5	0	5.413e-05	2.5
[R].TGAVYLCPLTALK.[N]	9.25148e-06	0	2	D3ZQM3	D3ZQM3 [88-100]	0	1865.1	72.2	135.6	0	2.987e-06	2.96
[K].LYCAQAEGGSEEPSPSGILK.[I]	1.13579e-07	0	3	F8WFT7	F8WFT7 [213-232]	0	2551.31	82.4	134.3	0	2.685e-08	2.65
[K].FMPVEGMVFCSVECK.[K]	3.30143e-06	0	2	Q2LAP6	Q2LAP6 [401-415]	0	2278.11	91.5	101	0	9.784e-07	3.19
[RK].LWTGGLDNTVR.[CS]	7.05169e-05	0	1	D3ZCM7	D3ZCM7 [631-641]	0	1460.81	94.2	99.4	0	2.571e-05	2.45
[R].FNPVTGEVPPR.[Y]	8.41412e-07	0	22	P20059	P20059 [208-218]	0	1441.8	140	96.8	0	2.287e-07	3.59
[R].FNQAQEGNIQNTVMLDK.[Q]	6.83219e-07	0	1	A0A0G2JX93	A0A0G2JX93 [502-518]	0	2408.26	75.8	99.6	0	1.822e-07	2.96
[R].IDILDSALLRPGR.[I]	7.80086e-05	0	2	P62198	P62198 [298-310]	0	1668	146	65.4	3.549e-05	0.0001522	2.86
[R].VIISAPSADAPMFVMGVNHEK.[Y]	2.52785e-06	0	18	P04797; M0R660	P04797 [117-137]; M0R660 [117-137]	0	2687.43	118	87.8	0	7.391e-07	3.77
[K].FNQNMEGLK.[G]	5.29112e-05	0	2	P02651	P02651 [190-198]	0	1538.84	93.6	132.7	0	1.894e-05	2.52
[K].IWSPLVTEEGKR.[H]	2.29187e-05	0	1	P52944	P52944 [88-99]	1	1873.09	94.3	95	0	7.755e-06	2.91
[K].FNQVLHDIGENEGGIDK.[F]	1.19531e-05	0	2	A0A096MJY6; A0A0G2JTB2	A0A096MJY6 [52-68]; A0A0G2JTB2 [5-21]	0	2343.23	146.4	118.8	0	3.876e-06	1.86
[K].LWSGYSLLYFEGQEK.[A]	6.89758e-06	0	2	F1M6Q3	F1M6Q3 [1444-1458]	0	2278.22	66.1	138.8	0	3.176e-06	2.63
[R].VIISAPSADAPMFVMGVNHEK.[Y]	5.63872e-13	0	10	P04797; M0R660	P04797 [117-137]; M0R660 [117-137]	0	2671.44	119.5	77.5	0	2.222e-13	5.52
[R].LWTGYSLLYLEGQEK.[A]	1.05722e-05	0	2	A0A0G2K742	A0A0G2K742 [1479-1493]	0	2258.25	67.8	136.6	0	1.341e-05	2.75
[K].FNSLNELVDYHR.[S]	5.07054e-05	0	2	P62994	P62994 [125-136]	0	1735.9	103	108.5	0	1.811e-05	4.19
[R].FNVLQYVVPEVK.[D]	7.6748e-06	0	3	Q1JU68	Q1JU68 [377-388]	0	1893.12	82.2	97.4	0	2.42e-06	3.01
[K].FNVWDTAGQEK.[F]	5.73904e-09	0	8	P62828	P62828 [61-71]	0	1752.93	94.7	90.8	0	1.141e-08	3.86
[R].TGAIVDVPVGDELLGR.[V]	1.00893e-06	0	8	P15999	P15999 [134-149]	0	1840.04	115.4	92.7	0	7.603e-07	3.07
[R].FPAEDEFPDLSSHNNHMAK.[V]	5.78981e-07	0	1	P07335	P07335 [14-32]	0	2644.29	63.7	105.4	0	1.535e-07	3.61
[R].FPAMSDAYDR.[D]	2.19613e-05	0	5	P85973	P85973 [159-168]	0	1401.67	97	99.8	0	2.706e-05	2.64
[K].IWILTGDKQETAINIGHSCR.[L]	1.35467e-07	0	1	F1LUT4	F1LUT4 [502-521]	1	2770.51	126.5	79	0	3.254e-08	4.59
[K].FPEAVQAAGLTPETPAEILALEHK.[E]	2.77084e-07	0	1	Q5M7T9	Q5M7T9 [425-448]	0	2990.66	71.1	119	0	6.962e-08	3.54
[K].FPEEEAPSTVLSQNLFTPK.[Q]	1.33708e-05	0	3	P25235	P25235 [505-523]	0	2592.4	84.7	75	0	4.364e-06	3.05
[R].VILPVSVDEYQVGQLYSVAEASK.[N]	3.15268e-08	0	8	P16446	P16446 [9-31]	0	2952.63	88.9	79	0	3.999e-08	3.78
[R].TGASNVGAAIEHMR.[T]	1.32021e-08	0	2	A0A0G2JTX7	A0A0G2JTX7 [335-348]	0	1642.85	78.4	104.7	0	2.703e-09	4.38
[K].LWREEEDGQWKEEQK.[L]	2.94469e-05	0	2	Q5XFW8	Q5XFW8 [193-207]	2	2677.42	119.8	94.7	0	1.015e-05	2.62
[K].FNMALVQQMEK.[F]	0.000101179	0	4	P02651	P02651 [314-324]	0	1796.98	92.4	132.9	0	3.793e-05	2.55
[K].FNLTGLNEQVPHYR.[Q]	2.39879e-07	0	1	P67874	P67874 [34-47]	0	1917.02	109.1	91	0	5.968e-08	3.86
[R].TFYQIGDSWEK.[F]	2.48276e-05	0	4	A0A096P6L8	A0A096P6L8 [568-578]	0	1831.96	150.9	64	0	8.454e-06	3.04
[K].FMQDPMEIFVDDETK.[L]	9.85317e-05	0	2	Q63413	Q63413 [242-256]	0	2303.13	112.4	111.1	3.549e-05	0.0001825	2.08
[R].TFVQEDVYDEFVER.[S]	1.78994e-08	0	6	F1LN88	F1LN88 [327-340]	0	2004.98	114.8	97.6	0	2.553e-07	3.82
[K].LYAVFTDYEHDK.[V]	0.000109552	0	1	G3V6G7	G3V6G7 [295-306]	0	1959.03	123.6	83.4	0	4.142e-05	2.84
[R].FMQTFVLAPEGSVANK.[F]	7.71841e-05	0	3	D3ZYS7	D3ZYS7 [108-123]	0	2197.21	113.4	100.4	0	2.833e-05	2.36
[R].TFVSGACDASIK.[L]	1.01976e-06	0	6	P54313	P54313 [198-209]	0	1713.92	79.7	125.7	0	5.018e-05	3.16
[K].LYASEQEVLDMHGFLR.[K]	1.22279e-06	0	1	F1M589	F1M589 [311-326]	0	2137.09			0	3.393e-07	3.01
[K].FNADEFEDMVAEK.[R]	1.85149e-05	0	5	Q6PDV7	Q6PDV7 [176-188]	0	2002.98	90.8	82	0	6.163e-06	2.53
[K].TYILTCEHDVLR.[D]	3.10594e-05	0	3	B2GV54	B2GV54 [340-351]	0	1748.92	92.1	104.2	0	1.076e-05	3.03
[K].LYAQDADGCPIDIK.[V]	2.11564e-05	0	2	D3ZHA0	D3ZHA0 [705-718]	0	2037.07	94	96.9	0	7.134e-06	3.1
[R].FNAHGDANTIVCNSK.[D]	1.11878e-08	0	5	P11762	P11762 [50-64]	0	2106.08	105	74.7	0	2.273e-09	4.97
[R].IIFSGNLFQYQEDNKK.[W]	1.84164e-05	0	4	B4F7E8	B4F7E8 [69-84]	1	2631.47	86	109.9	0.0001242	0.000951	3.32
[K].IYANFFPYGDASK.[F]	5.61012e-05	0	2	P62749	P62749 [51-63]	0	1951.04	90.9	126.5	0	2.024e-05	3.59
[K].FNDEHIPDSPYLVPVIAPSDDAR.[C]	6.58078e-05	0	1	A0A0G2JXT8	A0A0G2JXT8 [2266-2288]	0	2796.4			0	2.391e-05	2.45
[R].VLLTTQGVDMISK.[M]	5.52332e-08	0	1	M0R9X8	M0R9X8 [4328-4340]	0	1863.1	71.9	133.4	0	1.248e-08	3.14
[R].VLITTDLLAR.[G]	6.57399e-06	0	2	Q6P3V8; Q5RKI1	Q6P3V8 [325-334]; Q5RKI1 [326-335]	0	1343.85	117.5	79.7	0	2.049e-06	2.89
[K].FNECGHVLYADIK.[M]	7.84241e-05	0	1	F1M3D3	F1M3D3 [672-684]	0	2024.07	81.9	98.2	0	2.881e-05	3.04
[K].FNEEHIPDSPFVVPVASPSGDAR.[R]	9.69461e-10	0	11	C0JPT7	C0JPT7 [2303-2325]	0	2696.35	89.4	117.4	0	1.665e-10	5.36
[K].TFVSITPAEVGVLVGK.[D]	3.92801e-09	0	16	P62963	P62963 [39-54]	0	2075.25	90.4	89.7	0	7.414e-10	4.24
[K].TFYDPGEQIVYSCKPGYVSR.[G]	7.40198e-07	0	3	Q5I0M1	Q5I0M1 [39-58]	0	2824.44	85	122.9	0	1.995e-07	3.31
[R].TQESCGIAPLTPSQSPKPEVR.[A]	4.22504e-07	0	1	D3ZVM5	D3ZVM5 [32-52]	0	2740.47	64.3	141	0	1.093e-07	3.13
[R].IYALPDDLVEVKPK.[M]	1.3679e-06	0	3	A0A0G2QC04	A0A0G2QC04 [599-612]	0	2287.39	108.9	86.8	0	3.83e-07	3.46
[K].LYAEAEALCK.[E]	4.34499e-05	0	1	Q4V8K5	Q4V8K5 [280-289]	0	1625.9	93.1	112.3	0	1.538e-05	2.55
[R].LDILDTAGQEEFGAMR.[E]	2.79777e-06	0	2	Q5BJU0; D3Z8L7	Q5BJU0 [64-79]; D3Z8L7 [79-94]	0	1995.01	75.1	128.9	0	8.235e-07	3.57
[K].VLIVEPEGIK.[K]	1.72742e-05	0	8	Q03626; A0A0G2K926; P14046	Q03626 [915-924]; A0A0G2K926 [905-914]; P14046 [905-914]	0	1554.99	93.4	130.4	0	1.003e-05	3.66
[R].TFQDCYSGK.[F]	4.32191e-05	0	3	P14604	P14604 [107-115]	0	1563.79	117.5	102	0	1.528e-05	3.12
[K].TGGTYGEDLGADYNLSQVCDGK.[V]	3.53873e-06	0	4	P12785	P12785 [2444-2465]	0	2778.33	127.6	89.3	0	1.055e-06	3.24
[R].FSLENNFLLQHNIR.[K]	7.08418e-06	0	2	A0A0G2JX93	A0A0G2JX93 [451-464]	0	1974.08	96.2	95.8	0	2.214e-06	3.36
[R].LVQAQYWHDPIKEEVYR.[N]	2.62675e-07	0	4	P45479	P45479 [180-196]	1	2632.43	118.7	99.8	0	6.599e-08	3.72
[R].LVQAFQYTDK.[H]	0.000106124	0	3	Q9Z0V5	Q9Z0V5 [233-242]	0	1670.95	118.9	79.7	6.586e-05	0.0003722	2.74
[R].LVQAFQYTDEHGEVCPAGWKPGSDTIKPNVDDSK.[E]	2.32748e-09	0	4	A0A0G2JSH9	A0A0G2JSH9 [158-191]	0	4705.44	72.7	146.8	0	3.264e-08	4.82
[R].LVQAFQFTDK.[H]	5.34412e-07	0	13	A0A0G2K3Z9	A0A0G2K3Z9 [159-168]	0	1654.96	130.7	84.5	0	1.402e-07	3.56
[K].IVQAEGEAEAAK.[M]	5.57738e-07	0	4	Q5XIH7	Q5XIH7 [225-236]	0	1673.95	101.6	85.2	0	1.469e-07	3.38
[R].VLGTSPEAIDSAENR.[F]	9.64632e-05	0	1	D4A8A0	D4A8A0 [1034-1048]	0	1787.93	95.7	94.4	0	3.601e-05	2.79
[K].LVQAAQMLQSDPYSVPAR.[D]	1.07399e-10	0	5	A0A0G2K8V2	A0A0G2K8V2 [88-105]	0	2203.17	67.9	138.8	0	1.592e-11	5.31
[K].LVPVGYGIK.[K]	5.70039e-05	0	1	B5DEN5	B5DEN5 [177-185]	0	1403.9	137	67.7	0	2.052e-05	2.64
[R].FVSEMLQK.[N]	0.000103348	0	6	Q9JKB7	Q9JKB7 [194-201]	0	1439.83	119	97.1	5.048e-05	0.0002864	2.97
[K].FVSISDLFVPK.[D]	1.20171e-05	0	6	P50399	P50399 [380-390]	0	1710.02	66.2	94.3	0	3.9e-06	2.8
[R].LLGHWEEAAR.[D]	0.000169889	0	5	P50503	P50503 [193-202]	0	1410.77	112	94.8	0	6.62e-05	2.98
[R].TGPCFTVVSNQMCQGQLSGIVCTK.[T]	0.000165469	0	4	G3V9M6	G3V9M6 [183-206]	0	3130.56	93.3	124.2	0	6.418e-05	2.55
[R].VIGTLLGTVDK.[H]	7.16022e-06	0	5	D4AC36	D4AC36 [120-130]	0	1573.99	132.1	85.4	0	3.969e-05	2.7
[K].FVVDLSDQVAPTDIEEGMR.[V]	8.90832e-05	0	1	G3V7L6	G3V7L6 [121-139]	0	2350.18	75.4	110.9	0	3.312e-05	2.17
[K].TGQAAELGGLLK.[Y]	1.7335e-08	0	3	A0A0G2JWX1	A0A0G2JWX1 [138-149]	0	1615.98	132.8	100.1	0	7.158e-06	3.28
[K].TYSWDNAQVILVGNK.[C]	1.67727e-07	0	6	P63012; Q63942	P63012 [122-136]; Q63942 [122-136]	0	2166.2	98.1	107.9	0	4.075e-08	3.87
[R].FVVQNVSAQK.[D]	5.08781e-06	0	3	Q66HA8	Q66HA8 [462-471]	0	1577.94	143.2	92.7	0.0002567	0.001989	2.46
[K].TYSYLTPDLWK.[E]	0.000152073	0	6	P27952	P27952 [247-257]	0	1845.02	128	93.7	0	5.882e-05	3.2
[K].IVPIAIQLNQTPGEK.[N]	6.1074e-07	0	1	F1LMM5	F1LMM5 [321-335]	0	2079.26	99.4	101.3	0	1.623e-07	3.4
[K].TGQAAGFSYTDANK.[N]	4.38596e-07	0	3	D4A5L9	D4A5L9 [41-54]	0	1888.98	99.4	98.8	0	1.136e-07	4.36
[R].LDHKFDLMYAK.[RK]	9.34411e-05	0	2	Q6AYZ1; Q5XIF6	Q6AYZ1 [391-401]; Q5XIF6 [391-401]	1	2084.18	97.6	97.2	0	3.482e-05	3.18
[K].FWEVISDEHGIDPTGTYHGDSDLQLER.[I]	5.55289e-08	0	3	G3V7C6	G3V7C6 [20-46]	0	3345.59	56	98.8	0	1.255e-08	3.52
[K].IVPNILLEQGK.[A]	5.78337e-06	0	4	G3V936	G3V936 [383-393]	0	1682.06	116.1	84.8	0	1.784e-06	3.62
[K].FVPYLIAGIQHSCQDIGAK.[S]	0.000110134	0	2	E9PU28	E9PU28 [456-474]	0	2575.41	128.3	119.8	0	4.147e-05	2.51
[R].FVPQEMGVHTVSVK.[Y]	1.46623e-06	0	3	A0A0G2JXT8	A0A0G2JXT8 [2157-2170]	0	2016.14	98.6	87.7	0	3.551e-06	3.32
[R].FVPQEMGPHTVAVK.[Y]	1.8645e-06	0	2	D3ZHA0	D3ZHA0 [2279-2292]	0	1998.12	78.9	111.5	0	5.327e-07	3.34
[K].FVFTPHVEPECLSESAILQK.[E]	2.01121e-07	0	2	P12785	P12785 [1118-1137]	0	2789.49	94.6	55.8	0	4.941e-08	3.68
[R].LVQIAELTK.[V]	2.27968e-05	0	4	F1M8F4	F1M8F4 [111-119]	0	1472.95	137.6	73.9	0	8.588e-06	3.05
[K].LDHYAIIK.[F]	0.000152878	0	5	D3ZTH8	D3ZTH8 [71-78]	0	1430.88	119.6	71.4	2.046e-05	9.026e-05	3.09
[K].VIHDNFGIVEGLMTTVHAITATQK.[T]	6.13598e-12	0	8	P04797; M0R660	P04797 [161-184]; M0R660 [161-184]	0	3053.69	131.2	79.5	0	7.539e-13	6.18
[R].FVIGGPQGDAGLTGR.[K]	1.61166e-05	0	4	F1LRB8	F1LRB8 [250-264]	0	1673.92	113.2	89	0	5.34e-06	2.57
[R].VLHDEILNKPMETLK.[L]	2.42454e-07	0	1	Q6AXR5	Q6AXR5 [72-86]	0	2467.46	75.1	112.1	0	6.033e-08	3.52
[K].FVIHCNSPVWGADK.[C]	2.37095e-06	0	2	Q02874	Q02874 [271-284]	0	2088.11	85.9	99	0	6.889e-07	3.03
[K].FVIHCNSPVWGADKCEELLEK.[T]	7.84981e-07	0	2	Q02874	Q02874 [271-291]	1	3218.69	100.2	85.4	0	2.117e-07	3.74
[R].LVQGVIFSCGGK.[I]	2.41743e-05	0	1	O88813	O88813 [314-325]	0	1723	110.6	85.5	0	8.201e-06	2.48
[K].TGMMDTDDFR.[A]	0.000172596	0	3	Q6T487	Q6T487 [790-799]	0	1417.63	89.4	127.3	0	6.725e-05	2.61
[K].FVLINWTGEGVNDVR.[K]	0.000168107	0	3	Q9JHL4	Q9JHL4 [79-93]	0	1948.05	88.1	111.2	3.549e-05	0.0002131	2.3
[K].FVINYDYPNSSEDYIHR.[I]	3.18984e-05	0	2	Q6AYI1	Q6AYI1 [412-428]	0	2361.13	87.4	96.7	0	1.107e-05	3.24
[R].FVLPANAFASPLQNPDNHCFCTEK.[V]	1.17165e-06	0	6	A0A096MJ39	A0A096MJ39 [293-316]	0	3235.61	85.5	105.4	0	2.497e-06	3.25
[R].VLGVPIIVQASQAEK.[N]	1.91683e-07	0	2	Q5BJP4	Q5BJP4 [218-232]	0	2010.24	90.6	95	0	4.713e-08	3.62
[K].LVQEVTDFAK.[T]	4.00533e-07	0	25	P02770; A0A0G2JSH5	P02770 [66-75]; A0A0G2JSH5 [66-75]	0	1607.94	94.5	118.7	0	6.896e-06	3.83
[K].TGNLTEEDKHNNAK.[Y]	6.01034e-07	0	3	F1LPK7	F1LPK7 [574-587]	1	2258.23	115.8	107.4	0	1.596e-07	4.46
[K].LVQEQGSHSK.[F]	9.46305e-07	0	5	G3V9Y1	G3V9Y1 [553-562]	0	1570.9	74.9	108.8	0	2.587e-07	3.99
[R].LVQDYGLESEVAQHLAK.[T]	1.35467e-07	0	3	P35571	P35571 [483-499]	0	2358.31	95.3	85.5	0	3.243e-08	2.52
[K].LVQDVANNTNEEAGDGTTTATVLAR.[S]	5.62823e-11	0	6	P63039	P63039 [97-121]	0	2789.41	116.4	104.8	0	7.988e-12	4.76
[R].FVNLGIEPPK.[G]	7.05169e-05	0	5	G3V7L6	G3V7L6 [201-210]	0	1571.96	97.8	99.3	3.549e-05	0.0001759	2.99
[R].FVPAEMGMHTVSVK.[Y]	6.51773e-08	0	4	C0JPT7	C0JPT7 [2194-2207]	0	1991.09	91.9	101.6	0	1.491e-08	4.52
[K].LLGHEVEDVVIK.[C]	4.31169e-06	0	1	A0A0U1RS25	A0A0U1RS25 [451-462]	0	1809.09	102.2	93.3	0	1.301e-06	3.23
[K].LVQCVDAFEEK.[A]	3.90588e-05	0	3	D3ZFU9	D3ZFU9 [1564-1574]	0	1795.97	76.1	135.7	0	1.372e-05	3.83
[R].IVPGQFLAVDPK.[G]	1.31584e-05	0	5	E9PT66	E9PT66 [115-126]	0	1742.06	113	85.4	0	4.288e-06	3.32
[K].IVQLEEQIEQEAR.[E]	1.96339e-05	0	5	A0A0G2K6S9; E9PTU4	A0A0G2K6S9 [1830-1842]; E9PTU4 [1823-1835]	0	1813.99	98.8	110.1	0	1.407e-05	3.51
[R].FWWENPGVFSK.[Q]	1.9739e-05	0	6	A0A0G2K1A2	A0A0G2K1A2 [652-662]	0	1854.99	172.5	57.6	0	6.625e-06	3.18
[K].VLGTAFDPFLGGK.[N]	1.05722e-05	0	6	Q66HA8	Q66HA8 [222-234]	0	1780.04	132.3	93	0	7.312e-06	2.79
[R].TYTLADYLK.[N]	1.90154e-05	0	3	A0A0G2K238	A0A0G2K238 [40-48]	0	1545.89	61.2	156.8	0	6.37e-06	3.03
[K].FYPEDVSEELIQDITQR.[L]	4.20648e-08	0	4	A0A096MK30	A0A096MK30 [84-100]	0	2311.17			0	9.354e-09	4.56
[K].VIGMHYFSPVDK.[M]	2.35381e-05	0	4	Q64428	Q64428 [494-505]	0	1851.02	73.1	93.4	0	7.97e-06	3.76
[K].FYPPDPSQLTEDITR.[Y]	5.76138e-05	0	5	D3ZM69	D3ZM69 [291-305]	0	2008.02	85.6	94.1	0	2.082e-05	2.48
[R].VIGLSSDLQQVGGASAR.[I]	4.2973e-08	0	3	D4AC36	D4AC36 [266-282]	0	1887.05	107.9	85.3	0	9.531e-09	3.74
[K].LVIYLEHNLEK.[N]	9.34411e-05	0	2	P10960	P10960 [445-455]	0	1829.09	100.3	84	0	3.489e-05	3.07
[K].TGQEIPVNLR.[F]	9.35078e-06	0	2	Q6Q0N1	Q6Q0N1 [150-159]	0	1355.78	118	105.6	0	2.982e-06	3.45
[K].TGQEVVFVAEPDNK.[N]	1.9084e-08	0	3	P25235	P25235 [443-456]	0	1991.08	122.4	100.1	0	7.01e-07	3.25
[K].LVLVGDGGTGK.[T]	1.64901e-06	0	5	P62828	P62828 [13-23]	0	1473.9	102.3	84.7	0	8.488e-06	3.51
[K].LVIVGDGACGK.[T]	3.3225e-07	0	7	P61589; B2RYP0	P61589 [8-18]; B2RYP0 [8-18]	0	1546.9	101	96	0	2.804e-06	3.7
[K].FYIQSPVPAPEPGENTGDR.[F]	2.41743e-05	0	2	F1MAN8	F1MAN8 [2762-2780]	0	2303.15	34.5	44.8	0	8.234e-06	3.34
[R].GAAAEAEAILQDAVSK.[L]	3.06961e-08	0	1	F1LML7	F1LML7 [627-642]	0	2002.12	82.6	97.3	0	6.648e-09	3.07
[K].TGQQAEPLVVDLK.[D]	1.33708e-05	0	2	O88797	O88797 [151-163]	0	1856.09	145.2	91.3	0	4.358e-06	3.63
[R].GAAGALLVYDITR.[R]	5.00697e-06	0	6	P05712	P05712 [78-90]	0	1548.89	90.9	112.8	0	1.527e-06	3.5
[R].GAAGALMVYDITR.[R]	2.53274e-08	0	6	B0BMW0	B0BMW0 [83-95]	0	1566.85	92.8	100.7	0	2.726e-06	3.4
[K].GAAGRPLELSDFR.[M]	7.96838e-05	0	3	Q62733	Q62733 [368-380]	0	1617.89	76.7	110.2	0	3.59e-05	3.58
[K].TGQYSGIYGCAK.[K]	4.41498e-05	0	2	B1WC67	B1WC67 [319-330]	0	1762.92	106	101.8	0	1.565e-05	3.25
[K].GAAIDALNDGELQK.[A]	1.3679e-06	0	2	P50503	P50503 [118-131]	0	1873.04	92.3	99.8	0	3.84e-07	3.18
[K].IVITVVEEHER.[K]	3.34659e-05	0	3	F7F9U6; Q6S395; Q6S3A0	F7F9U6 [2955-2965]; Q6S395 [2956-2966]; Q6S3A0 [3099-3109]	0	1552.89	121.4	110.5	0	1.166e-05	3.3
[K].GAAPNVVYTYTGK.[R]	9.09946e-05	0	2	D3ZPL1	D3ZPL1 [67-79]	0	1799.01	67.4	108.5	0	3.395e-05	2.37
[R].GAAQNIIPASTGAAK.[AT]	7.0679e-09	0	18	P04797; M0R660	P04797 [199-213]; M0R660 [199-213]	0	1828.07	131.5	75.9	0	1.583e-07	4.39
[R].GACAGSEDAVK.[A]	3.39075e-06	0	7	A0A0G2JZ69; Q6IRK8	A0A0G2JZ69 [1637-1647]; Q6IRK8 [1600-1610]	0	1522.79	72.9	116.4	0	2.371e-06	3.39
[K].GAAAHPDSEEQQQR.[L]	5.36684e-06	0	1	G3V852	G3V852 [876-889]	0	1752.85	73.2	101.7	0	1.644e-06	4.28
[KR].IVNDDQSFYADIYMEDGLIK.[Q]	4.59699e-06	0	3	P47942; Q62952	P47942 [24-43]; Q62952 [24-43]	0	2823.42	89.8	110.2	8.936e-05	0.0005531	2.33
[R].IIGLDQVAGMSETALPGAFK.[T]	9.70364e-11	0	4	G3V6P7; Q62812	G3V6P7 [618-637]; Q62812 [618-637]	0	2492.38	101.8	96.3	0	1.436e-11	4.96
[R].IIGLDQVAGMSETALPGAFK.[T]	4.92482e-11	0	7	G3V6P7; Q62812	G3V6P7 [618-637]; Q62812 [618-637]	0	2476.39	98.5	102.1	0	6.964e-12	5.43
[R].LVPGGGATEIELAK.[Q]	3.29028e-08	0	6	D4ACB8	D4ACB8 [408-421]	0	1813.08	107.4	88	0	5.334e-07	4.14
[R].LVPELDTVVPLESSK.[A]	1.39743e-06	0	2	Q68FZ8	Q68FZ8 [300-314]	0	2084.23	71.5	88.3	0	1.983e-06	3.02
[K].FYDSNSEPHHCGGFLVAK.[D]	1.50365e-05	0	1	Q06606	Q06606 [40-57]	0	2523.25	126.3	92	0	4.94e-06	2.9
[K].FYDSNSEPQSCGGFLVAK.[D]	3.57673e-06	0	3	M0R9B5	M0R9B5 [40-57]	0	2464.22	104.7	79.7	0	1.071e-06	3.29
[R].VIGSGCNLDSAR.[F]	1.79785e-07	0	9	P04642; P42123	P04642 [158-169]; P42123 [159-170]	0	1477.76	129.9	84.1	0	6.424e-05	3.44
[R].IVNTPFQVLMNSEK.[K]	2.73289e-05	0	2	A0A0G2KA25	A0A0G2KA25 [85-98]	0	2078.17	119.1	81.5	0	9.39e-06	2.73
[R].IIGIDINKDK.[F]	0.000121793	0	3	Q7TQ90	Q7TQ90 [713-722]	1	1816.15	98	113.9	0.0002567	0.001984	2.57
[K].LVNSLYPEGSKPVKVPENPPSMVFK.[Q]	3.64166e-08	0	8	A0A0G2JWK7	A0A0G2JWK7 [71-95]	1	3673.12	90.2	139	0	7.978e-09	4.35
[K].FYEEVHDLER.[K]	1.80571e-06	0	5	A0A0H2UHZ2; G3V6H9	A0A0H2UHZ2 [84-93]; G3V6H9 [95-104]	0	1565.78	104.3	99.8	0	5.149e-07	3.86
[R].VIGSELVQK.[Y]	1.67299e-05	0	2	G3V7L6	G3V7L6 [240-248]	0	1430.9	137.7	81.4	0	5.537e-06	2.85
[K].LVNSLYPEGSKPVK.[V]	2.16734e-07	0	9	A0A0G2JWK7	A0A0G2JWK7 [71-84]	0	2218.34	76	145.6	0	5.36e-08	3.45
[R].VLGQVSCELVSPK.[L]	3.74288e-05	0	2	Q4QR75	Q4QR75 [55-67]	0	1874.08	134	85.4	0	1.308e-05	2.58
[K].LVNNGKPITIFQERDPANIK.[W]	1.59701e-06	0	12	M0R660	M0R660 [65-84]	1	2954.74	139.9	81.4	0	4.531e-07	3.71
[K].LVNMLDAVR.[E]	7.16504e-05	0	5	Q66H98	Q66H98 [65-73]	0	1259.73	54	152.1	0	2.62e-05	2.67
[R].LVNLQHLDLLNNR.[L]	2.32884e-05	0	2	Q5RJR8	Q5RJR8 [84-96]	0	1791.04	136.2	75.7	0	7.899e-06	4.48
[R].TGQCECQPGITGQHCER.[C]	1.21209e-08	0	2	F1MAA7	F1MAA7 [949-965]	0	2246.99	79.9	126.4	0	3.872e-08	3.84
[K].FYGPQGTPYEGGVWK.[V]	0.000129093	0	1	M0R4P9	M0R4P9 [38-52]	0	2144.12	97.6	115.1	0	4.925e-05	2.59
[K].VLGQGSFGK.[V]	6.44228e-05	0	1	F1LXV0; D3Z8E0	F1LXV0 [67-75]; D3Z8E0 [73-81]	0	1350.81	102	90.3	0	2.336e-05	2.88
[R].FYHDWNDKEIEVLNK.[H]	1.20814e-05	0	1	A0JPJ7	A0JPJ7 [202-216]	1	2637.43	100	104.1	0	3.917e-06	3.65
[R].LVNECLAEELPHIHAFEQK.[T]	8.32474e-07	0	2	D4A9P7	D4A9P7 [55-73]	0	2735.46	104.3	90.3	0	2.259e-07	3.72
[K].VLGPLIGVQVPEEK.[V]	9.842e-09	0	9	P30713	P30713 [118-131]	0	1936.19	85.6	125.3	0	1.981e-09	4.54
[R].FYHPEKDDGMLSK.[L]	2.67521e-05	0	7	M0RBF1	M0RBF1 [1492-1504]	1	2254.21	125.8	111.8	0	9.177e-06	3.88
[K].LVNEATAIIR.[N]	8.58337e-05	0	1	D3ZWS2	D3ZWS2 [88-97]	0	1328.81	102	81.5	0	3.176e-05	2.52
[R].FWYQMILPPHFDK.[S]	1.48768e-05	0	1	A0A0G2K238	A0A0G2K238 [525-537]	0	2180.18	88.1	203.3	0	4.886e-06	2.2
[K].FSIDTSSISGYSLNIK.[V]	0.000105563	0	2	Q03626	Q03626 [405-420]	0	2190.21	94.3	118.8	0	3.97e-05	2.16
[K].VIHDNFGIVEGLMTTVHAITATQK.[T]	1.52781e-10	0	9	P04797; M0R660	P04797 [161-184]; M0R660 [161-184]	0	3069.68	126.1	86.1	0	2.323e-11	5.96
[R].FVFGTTPEDILR.[N]	4.67122e-06	0	2	A0A0G2JV24	A0A0G2JV24 [202-213]	0	1623.89	38.6	250	0	1.425e-06	3.51
[K].LVTETYSPVMLIK.[A]	3.54865e-05	0	7	Q99MA2	Q99MA2 [342-354]	0	1952.15	64.4	126.8	0	1.235e-05	2.67
[R].LVTDPDSGLCSHYWGAIIR.[Q]	1.71823e-05	0	1	O35889	O35889 [809-827]	0	2389.22	72	106.7	0	5.71e-06	2.54
[R].FSTVAGESGSADTVRDPR.[G]	2.05996e-05	0	1	P04762	P04762 [113-130]	1	2081.05	80.3	120.1	0	6.914e-06	2.91
[K].FSVATQICNITPGK.[G]	2.37095e-06	0	5	F7EUK4; P01048	F7EUK4 [118-131]; P01048 [118-131]	0	1994.11	134.7	102.8	0	6.874e-07	3.42
[K].FSVCVLGDQQHCDEAK.[A]	1.92041e-09	0	6	P62907	P62907 [63-78]	0	2351.15	130.8	73.9	0	3.464e-10	4.29
[K].LVTDIQTAVR.[T]	4.33477e-06	0	5	P10960	P10960 [203-212]	0	1344.8	119.8	59.8	0	1.309e-06	3.44
[R].LVSSPCCIVTSTYGWTANMER.[I]	6.7066e-10	0	6	P34058	P34058 [584-604]	0	2661.27	113.3	97.6	0	1.13e-10	3.88
[R].FSVNDALLAQK.[I]	1.64643e-05	0	5	F1MAC0	F1MAC0 [165-175]	0	1663.98	113.2	63.6	0	5.451e-06	2.93
[K].IVSSNDVGHDEYSTQSLVK.[K]	5.23117e-07	0	2	A0A0G2K8W9	A0A0G2K8W9 [766-784]	0	2536.33	63.5	78.5	0	1.373e-07	3.29
[R].FSWFIDDVEVHTAQTHAPEK.[Q]	8.58528e-06	0	6	P20760	P20760 [150-169]	0	2815.45	152.5	93.1	0	2.727e-06	3.21
[R].FSTMPFLYCNPGDVCYYASR.[N]	1.13579e-07	0	1	F1M6Q3	F1M6Q3 [1474-1493]	0	2677.21	103.1	99.4	0	2.699e-08	3.08
[R].FSYLAVIEGAK.[F]	1.62895e-05	0	3	P20417	P20417 [269-279]	0	1655.98	130.9	63.9	8.031e-05	0.000448	2.52
[K].LDKSQIHDIVLVGGSTR.[I]	4.65569e-08	0	1	P63018	P63018 [326-342]	1	2296.34	138	76.5	0	1.041e-08	4.06
[K].FTATAGIQVVGDDLTVTNPK.[R]	2.8664e-09	0	5	M0R5J4	M0R5J4 [307-326]	0	2505.4	84.9	107.3	0	5.305e-10	3.89
[R].FTAVEDQYYCVDCYK.[N]	7.16857e-07	0	6	Q6P792	Q6P792 [216-230]	0	2419.14	73.9	129.9	0	1.923e-07	4.32
[K].LVSSENFDDYMK.[E]	1.45626e-05	0	5	A0A0G2K586	A0A0G2K586 [11-22]	0	1905.97	167.6	32.8	0	4.787e-06	3.47
[R].FTCEMFHPNIYPDGR.[V]	2.049e-05	0	2	B2RYD0	B2RYD0 [73-87]	0	2112.98	122	113	0	6.894e-06	2.71
[R].FTDEEVDELYR.[E]	3.21773e-07	0	8	A0A0G2JSW0; P13832	A0A0G2JSW0 [134-144]; P13832 [134-144]	0	1644.8	77.8	113.2	5.048e-05	0.0003335	3.27
[R].FTDEEVDEMYR.[E]	1.32604e-07	0	6	B0BMS8	B0BMS8 [134-144]	0	1662.75	70.8	146.1	0	3.184e-08	3.41
[K].TYPDTDSFNTVAEITGSK.[Y]	4.07001e-07	0	3	Q6IRK9	Q6IRK9 [262-279]	0	2404.23	74.2	128.5	0	1.05e-07	3.59
[R].FTDEYQLFEELGK.[G]	1.61166e-05	0	3	P15791	P15791 [10-22]	0	2077.09	90.5	112.1	0	5.325e-06	3.07
[R].IVSRPEELREDDVGTGAGLLEIK.[K]	7.28434e-07	0	5	Q6P502	Q6P502 [331-353]	1	2954.66	111.9	86.8	0	1.954e-07	4.43
[K].FTAAGEECGNIQKPEACFSPESSK.[T]	2.59884e-07	0	2	G3V9R9	G3V9R9 [573-596]	0	3331.65	94.1	130.4	0	6.503e-08	4.44
[R].VIKDFMIQGGDFTR.[G]	3.32561e-08	0	3	P24368	P24368 [96-109]	1	2085.16	104.9	101.8	0	7.259e-09	3.92
[R].FSSEFELQQLEQFK.[E]	1.12716e-05	0	1	P15684; A0A0G2JVE6	P15684 [908-921]; A0A0G2JVE6 [908-921]	0	2218.18	120.6	100	0	3.628e-06	2.74
[K].LVTFENVTGQPQQGAEQPR.[R]	8.01082e-05	0	4	G3V699	G3V699 [404-422]	0	2328.21	91.9	98.8	0	4.336e-05	2.56
[K].LLGEIAQGNENYAGIAAR.[D]	7.06131e-08	0	6	G3V852	G3V852 [1105-1122]	0	2089.12	94.2	125.2	0	1.624e-08	5.24
[K].TYNTDVPLVLMNSFNTDEDTKK.[I]	3.97983e-06	0	1	Q4V8I9	Q4V8I9 [152-173]	1	3232.7	120.7	103.3	0	1.197e-06	3.32
[R].FSLSCTETLMSELGNIAK.[T]	1.13685e-08	0	5	Q9JKB7	Q9JKB7 [214-231]	0	2459.29	114.3	97.7	0	2.307e-09	4.21
[K].LVTSVAEVVNNDPMVGSK.[L]	2.08206e-05	0	1	P09811	P09811 [623-640]	0	2317.28	130.9	94.7	0	7.006e-06	1.82
[K].FSISTDYSLK.[E]	5.60104e-06	0	4	P05544	P05544 [312-321]	0	1618.91	72.1	137.8	0	3.986e-05	2.73
[K].FSLVGIAGQDLNEGNR.[T]	4.90117e-06	0	9	A0A0G2K014	A0A0G2K014 [491-506]	0	1919.02	86.1	87.9	0	6.121e-06	3.97
[K].VIIEDEQLVLGASQEPVGR.[W]	2.20234e-07	0	1	B0BMY7	B0BMY7 [30-48]	0	2281.26	143.6	104.2	0	5.464e-08	3.73
[R].TGLCYLPEELAALQK.[L]	5.73081e-05	0	2	Q5RKI5	Q5RKI5 [43-57]	0	2164.21	101	115.4	0.0004138	0.002794	2.36
[K].FSNEEIAMATVTALR.[R]	1.37655e-07	0	8	P05065	P05065 [244-258]	0	1881.99	123.1	91	0	3.3e-08	4.09
[R].LVTSPCCIVTSTYGWTANMER.[I]	5.15288e-08	0	4	P82995	P82995 [593-613]	0	2675.28	111.9	85.1	0	1.16e-08	3.99
[K].LVTSIGDVVNHDPVVGDR.[L]	1.43931e-09	0	3	G3V6Y6	G3V6Y6 [623-640]	0	2121.15	96.2	105.5	0	2.546e-10	4.6
[R].LVTQDNFGYDLAAVEAAK.[K]	2.466e-08	0	2	A0A140UHX6	A0A140UHX6 [444-461]	0	2383.29	67.9	155.1	0	5.291e-09	3.54
[K].VLLCGLQGLGAEVAK.[N]	8.2804e-07	0	1	A0A0G2K735	A0A0G2K735 [26-40]	0	1986.18	103.1	87.2	0	2.247e-07	3.63
[K].FSPGAPSGPGPQPSQK.[S]	0.000149684	0	3	D4A7U1	D4A7U1 [271-286]	0	1997.09	64.1	125.2	2.046e-05	7.978e-05	3.68
[R].FSPGLQYFGQSLSGGK.[D]	8.95986e-06	0	1	G3V8L7	G3V8L7 [576-591]	0	2131.16	147.9	66	0	2.85e-06	3.19
[R].FSPNSSNPIIVSCGWDK.[L]	3.83782e-07	0	3	P63245	P63245 [156-172]	0	2366.22	138.2	84.6	0	9.846e-08	4.3
[K].LVTPDEYLEHSLTLK.[K]	2.63276e-05	0	4	Q5PQW8	Q5PQW8 [195-209]	0	2216.26	92.2	85	0	8.985e-06	3.63
[R].LVTMQIWDTAGQER.[F]	0.000108973	0	3	P09527	P09527 [56-69]	0	1876.98	104.6	96.3	0	4.118e-05	3.35
[R].LVTLEEFLR.[A]	0.000160314	0	3	G3V8R1	G3V8R1 [312-320]	0	1348.8	124.5	81.7	0	6.232e-05	2.17
[R].LVTLEEFLASTQR.[K]	2.58742e-08	0	4	Q63083	Q63083 [310-322]	0	1735.98	102.1	85.5	0	5.569e-09	3.3
[R].VLKEEGNELVK.[K]	6.65114e-05	0	1	Q3KRD5	Q3KRD5 [195-205]	1	1945.19	82	98	0	2.425e-05	2.65
[K].TYNTNAQVPDSAGTATAYLCGVK.[A]	9.60371e-06	0	1	P08289	P08289 [100-122]	0	2860.46	103.1	97.3	0	3.061e-06	2.35
[K].IDKTDYMVGSYGPR.[A]	3.25228e-07	0	5	Q5XI73	Q5XI73 [139-152]	1	2060.09	110.7	92.2	0	1.397e-07	4.01
[K].ILGEVINALK.[Q]	1.87135e-05	0	2	Q62920	Q62920 [481-490]	0	1527.99	72	139	0	6.265e-06	2.48
[R].FVFHNEQVYCPDCAK.[K]	4.09564e-08	0	10	Q6P792	Q6P792 [280-294]	0	2372.16	67.9	119.9	0	9.083e-09	4.42
[R].LVSQDNFGFDLPAVEAATK.[K]	3.86199e-08	0	5	A0A0G2K8W9	A0A0G2K8W9 [444-462]	0	2480.34	61.2	139.9	0	8.522e-09	4.19
[R].VIKDFMIQGGDFTAR.[D]	1.08582e-05	0	2	Q6AYQ9	Q6AYQ9 [90-104]	1	2156.19	152.1	68	0	3.503e-06	2.57
[K].FVAPEEVLPFTEGDILEK.[V]	0.000170787	0	4	F7EVX2	F7EVX2 [319-336]	0	2491.37			0	6.642e-05	1.9
[R].TGISEGHTVYVVHDGFEGLAK.[G]	1.35337e-06	0	1	P30835	P30835 [424-444]	0	2674.42	84.3	91.6	0	3.782e-07	4.25
[R].FVAVGDWGGVPNAPFHTAR.[E]	8.49271e-05	0	2	A0A0G2K6Z6	A0A0G2K6Z6 [38-56]	0	2227.16	84.2	107.4	0	3.14e-05	2.82
[R].TGLYNYYDDEKEK.[L]	9.82348e-07	0	5	Q5RJR9	Q5RJR9 [239-251]	1	2325.22	120.1	77.7	0	4.671e-05	3.42
[K].LVQTAELTK.[V]	2.5228e-05	0	1	Q63228	Q63228 [111-119]	0	1460.91	68.5	112.5	0	8.581e-06	2.84
[R].LVQSPNSYFMDVK.[C]	8.2264e-05	0	6	P24051; M0RA26	P24051 [24-36]; M0RA26 [24-36]	0	1986.08	113.2	91.2	0.000116	0.0008159	2.89
[K].FVDGLMIHSGDPVNYYVDTAVR.[H]	1.07773e-08	0	2	P62909	P62909 [152-173]	0	2697.35	101.2	123.7	0	2.186e-09	2.83
[R].FVDHVFDEQVIDSLTVK.[I]	4.23294e-09	0	2	Q6P7A7	Q6P7A7 [354-370]	0	2449.34	111.4	74.3	0	8.069e-10	4.8
[R].FVDLYGAQK.[V]	8.18255e-06	0	2	Q64428	Q64428 [720-728]	0	1498.87	124.5	75.6	0	2.591e-06	3.56
[K].FVDPIQDHVLSK.[R]	5.9167e-05	0	2	O35889	O35889 [499-510]	0	1856.07	62.1	107.9	0	2.139e-05	2.37
[K].LVSESSDIMSK.[-]	8.91216e-06	0	1	Q10758	Q10758 [473-483]	0	1653.91	96.4	110	0	2.83e-06	3.48
[K].VLHMDQNPYYGGESASITPLEDLYK.[R]	3.40891e-06	0	5	P50399	P50399 [30-54]	0	3298.67	70.1	97	0	1.014e-06	2.83
[K].VLHEAEGHIVTCETNTGEVYR.[G]	9.7556e-11	0	9	M0R907	M0R907 [9-29]	0	2643.3	111.9	87.1	0	2.259e-10	5.53
[K].FVEFDMKPVCK.[RK]	1.32996e-05	0	4	C0KUC6	C0KUC6 [353-363]	0	2087.16	78.5	142	0	4.635e-05	3.49
[K].FVEGLPINDFSR.[E]	2.89797e-05	0	6	O88989	O88989 [299-310]	0	1622.87	115.8	90.3	2.046e-05	0.0001223	2.78
[R].FVEGVCPFCGYEEAR.[G]	9.19655e-05	0	2	D3Z941	D3Z941 [402-416]	0	2048.94	107.7	91.9	0	3.428e-05	2.62
[K].LVQLILHEYK.[I]	0.000112493	0	1	A0A0G2KAI8	A0A0G2KAI8 [202-211]	0	1714.07	120.8	90.5	0	4.241e-05	2.62
[K].TQEFPHILTLIGR.[N]	2.59625e-06	0	2	Q4KMA8	Q4KMA8 [818-830]	0	1754.02	102.4	141.2	0	7.572e-07	3.06
[R].LVQLLEAAQEK.[V]	4.70127e-07	0	4	D4A5T8	D4A5T8 [598-608]	0	1700.04	62	137.4	0	4.248e-06	3.07
[K].IVQLLAGVADQTK.[D]	2.00924e-06	0	2	F1LX07	F1LX07 [35-47]	0	1814.12	99.8	120.8	0	5.774e-07	3.6
[R].IIGHEEDASAPTGVVR.[T]	2.49016e-07	0	1	Q6AYC2	Q6AYC2 [100-115]	0	1880.01	84.8	96.5	0	6.228e-08	3.95
[K].LVQIEYALAAVAGGAPSVGIK.[A]	9.37142e-08	0	3	P17220	P17220 [19-39]	0	2485.48			0	2.19e-08	2.95
[K].VLHGEQYLELYKPLPR.[S]	9.18191e-09	0	4	Q6IN39	Q6IN39 [403-418]	0	2413.4	102.6	97.9	0	1.835e-09	5.53
[K].FVAEDLSQDCFWTK.[V]	0.000166344	0	1	F1M775	F1M775 [780-793]	0	2204.11	105.2	108.3	0	6.449e-05	2.28
[K].LDKDNLSYIEHIFEISR.[R]	6.75808e-05	0	3	Q5U318	Q5U318 [55-71]	1	2550.4	75.2	108.4	0	2.465e-05	3.17
[R].IVSGAAEPDQEYYFGQVVR.[F]	1.14535e-05	0	2	G3V9R2	G3V9R2 [157-175]	0	2357.2	133	101	0	1.276e-05	2.88
[R].FTEYETQVK.[V]	2.34129e-05	0	4	I6L9G6	I6L9G6 [152-160]	0	1602.88	99.1	92	0	1.243e-05	2.49
[K].LDKESYPVFYLFR.[D]	2.73289e-05	0	2	P52555	P52555 [110-122]	1	2135.19	71	102.6	0	9.361e-06	3.35
[K].IVSNASCTTNCLAPLAK.[V]	1.9917e-08	0	10	P04797; M0R660	P04797 [144-160]; M0R660 [144-160]	0	2278.23	128.8	96	0	4.192e-09	4.09
[K].FTHGFQNIVDAYGIGTYR.[E]	3.13923e-05	0	1	P25286	P25286 [370-387]	0	2288.17	88.6	89	0	1.084e-05	3.34
[K].LVSLSAQNLVDCSTEEK.[Y]	6.21189e-08	0	2	Q02765	Q02765 [157-173]	0	2351.25	135.3	72.1	0	1.686e-08	3.75
[K].IVSLLAGFGETAQK.[H]	7.16022e-06	0	2	Q5PPG2	Q5PPG2 [354-367]	0	1892.13	184.2	55.8	0	2.867e-05	2.68
[R].FTISEAVLER.[L]	2.43036e-05	0	2	F1M392	F1M392 [450-459]	0	1393.79	57.7	140.4	0	8.245e-06	2.68
[K].LVSIGAEEIVDGNVK.[M]	6.9797e-07	0	3	Q6T487; Q9Z1P2; D3ZCV0	Q6T487 [107-121]; Q9Z1P2 [107-121]; D3ZCV0 [114-128]	0	2001.16	69.6	106.1	0	1.868e-07	3.79
[K].LVSIGAEEIVDGNAK.[M]	9.21372e-07	0	4	Q9QXQ0	Q9QXQ0 [126-140]	0	1973.13	89.4	91.7	0	5.165e-07	3.36
[K].IVSLFAEHNDLQYAAPGGLIGVGTK.[I]	2.88886e-06	0	1	P81795	P81795 [318-342]	0	3028.69	52.7	88.7	0	8.495e-07	2.93
[K].FTLVLLDTEGLGDVEK.[C]	2.18445e-05	0	1	D3ZV82	D3ZV82 [91-106]	0	2207.26	112.6	76.3	0	7.382e-06	2.75
[R].FTQAGSEVSALLGR.[I]	6.06514e-11	0	6	G3V6D3	G3V6D3 [311-324]	0	1664.92	113.5	97.5	0	4.7e-09	5.17
[K].FTQVSPTTLTAQWTAPSVK.[L]	1.7302e-06	0	3	A0A096P6L8	A0A096P6L8 [1820-1838]	0	2521.41	133.9	78.3	0	4.925e-07	3.41
[K].TGLLQLSGPDK.[V]	4.17575e-06	0	2	Q5EBC0	Q5EBC0 [841-851]	0	1586.95	114.4	135.1	0	1.257e-06	2.63
[R].FTTGDAMSK.[R]	7.75719e-06	0	4	B0BNA5	B0BNA5 [64-72]	0	1415.76	144.4	78.8	0	2.441e-06	3.32
[R].VIHWELENNQVLK.[S]	0.000146555	0	1	Q496Z0	Q496Z0 [87-99]	0	2080.2	99.6	114.3	0	5.642e-05	2.49
[R].LVSHFVEEFKR.[K]	0.000148895	0	3	P0DMW0	P0DMW0 [237-247]	1	1849.07	90.8	131.6	0	5.729e-05	3.01
[R].VIHVVTSEMDNYEPGVYTEK.[V]	2.24989e-07	0	3	Q5U302	Q5U302 [554-573]	0	2768.42	71.6	111.7	0	5.573e-08	3.78
[R].IIGGSMDAK.[G]	2.29187e-05	0	4	P06866	P06866 [103-111]	0	1349.79	128.9	105.4	0	1.359e-05	2.92
[K].FTVNNTILHPEIVECR.[V]	0.000151273	0	1	Q5I0D7	Q5I0D7 [169-184]	0	2171.15	102.8	101.1	0	5.847e-05	2.29
[K].FTVTPSTTQVVGILK.[I]	6.27323e-05	0	2	Q3T1K5	Q3T1K5 [179-193]	0	2049.24	89.7	123.3	0	2.28e-05	3.96
[K].FTYEQDPITK.[N]	0.000139012	0	3	A0A0G2JX93	A0A0G2JX93 [667-676]	0	1699.93	85.3	72.2	8.031e-05	0.0004203	2.62
[R].LVSGVQHPGSAGVYETTQHFMDIK.[E]	1.50591e-06	0	2	A0A0G2JXC1	A0A0G2JXC1 [424-447]	0	3059.6	88	75	0	4.237e-07	3.84
[K].IVSPSGAAVPCK.[V]	7.6748e-06	0	8	C0JPT7	C0JPT7 [1008-1019]	0	1643.96	74.9	121.1	0	2.417e-06	3.77
[R].GACAYYDNDALR.[N]	7.33711e-09	0	5	A0A0G2JV79	A0A0G2JV79 [592-603]	0	1617.75	67.1	122.8	0	1.45e-09	3.18
[K].TFPTVNPSTGEVICQVAEGNKEDVDK.[A]	7.30483e-10	0	7	F1LN88	F1LN88 [55-80]	1	3521.84	118.7	101.7	0	4.326e-05	4.1
[K].LYGSGGPPPTGEEDTSEKDEL.[-]	1.72266e-07	0	5	P06761	P06761 [634-654]	1	2636.3	125	78.7	0	4.206e-08	3.77
[K].MDAILTEAIK.[A]	6.07487e-07	0	5	Q6P747	Q6P747 [161-170]	0	1562.92	104.2	115.1	0	1.611e-07	2.49
[K].TEYAEFLHCK.[S]	0.000150476	0	2	P39052	P39052 [78-87]	0	1755.91	102.2	117.4	0	5.808e-05	2.99
[R].LDQETAQWLR.[W]	3.24126e-05	0	4	F7FLB2	F7FLB2 [23-32]	0	1488.8	77.6	121.2	0	1.124e-05	2.8
[K].FEGPGVSLK.[G]	5.04362e-05	0	3	A0A0G2JUA5	A0A0G2JUA5 [4847-4855]	0	1391.83	56.6	144.8	0.0001735	0.00142	3.11
[R].FEGTTSLGEVR.[T]	2.56349e-05	0	2	B1WBS4	B1WBS4 [314-324]	0	1424.76	99	112.5	0	8.726e-06	2.16
[R].VISHYAGQDATDPFVAFHINK.[G]	1.92521e-06	0	1	Q920R3	Q920R3 [61-81]	0	2788.48	96.7	84.7	0	5.513e-07	2.98
[K].LDQEDALLGSYPVDDGCR.[I]	4.67623e-07	0	2	Q1RP74	Q1RP74 [67-84]	0	2252.07	78.9	85.5	0	1.216e-07	3.43
[K].FELAVDAVHR.[K]	3.45534e-05	0	2	A0A0G2JYE0	A0A0G2JYE0 [154-163]	0	1385.77	113.3	101.3	0	1.202e-05	2.58
[R].MCTLIDKFDEHDGPVR.[G]	0.000148895	0	2	G3V6T1	G3V6T1 [40-55]	1	2391.22	108.1	98.8	0	5.757e-05	3.32
[K].TFAPEEISAMVLTK.[M]	1.0153e-07	0	9	P06761	P06761 [139-152]	0	1995.12	149.6	68.5	0	2.39e-08	4.11
[R].MDASASAATVR.[A]	1.90154e-05	0	1	Q8CG45	Q8CG45 [59-69]	0	1308.68	101.6	108.6	0	6.347e-06	2.14
[R].MCKDEDECAEGKHDCTEK.[Q]	5.4015e-07	0	2	G3V9M6	G3V9M6 [2245-2262]	2	3158.5	82.2	112.9	0	1.422e-07	4.35
[R].FELTCYSLAPQIK.[V]	4.48609e-05	0	2	P09034	P09034 [128-140]	0	2028.12	119.8	97.2	0	1.589e-05	3.09
[K].FELTGIPPAPR.[G]	0.000114295	0	7	P63018	P63018 [459-469]	0	1426.83	121.1	91.7	0	4.329e-05	2.9
[K].FEIWDTAGQER.[Y]	3.3288e-05	0	8	M0RC99; B0BNK1; A1L1J8	M0RC99 [71-81]; B0BNK1 [72-82]; A1L1J8 [71-81]	0	1580.79	84.2	111.7	8.936e-05	0.0006169	2.82
[K].VLSELGVNTQTLSAMEIR.[E]	6.54588e-05	0	1	A0A0G2K261	A0A0G2K261 [164-181]	0	2190.2	82.8	112.1	0	2.376e-05	2.68
[K].IDPTVTMMQVEEKPDVTYSDVGGCK.[E]	1.75529e-05	0	2	G3V7L6	G3V7L6 [157-181]	0	3486.78	82.6	99.1	0	5.84e-06	2.53
[K].FEPGQSHAGVVQYSHNQMQEHVDMR.[S]	1.55104e-09	0	4	D3ZUL3	D3ZUL3 [652-676]	0	3140.46	76	97.6	0	2.762e-10	5.21
[K].FEPGQSHAGVVQYSHNQMQEHVDMR.[S]	4.13139e-06	0	6	D3ZUL3	D3ZUL3 [652-676]	0	3156.46	99.2	86.1	0	1.247e-06	3.45
[K].TFAVDETSVSGYIYHK.[L]	2.91346e-05	0	2	A0A0U1RS25	A0A0U1RS25 [435-450]	0	2275.2	101.2	88	0	1.004e-05	1.96
[K].VLSECSPLMNDIFNK.[E]	0.000153687	0	1	P23514	P23514 [619-633]	0	2225.17	132.8	82	0	5.938e-05	1.92
[K].MCEAGYSTSYKEDK.[H]	9.05603e-06	0	4	Q6IN22	Q6IN22 [210-223]	1	2356.18	119.8	53	3.549e-05	0.0002435	2.75
[R].MCKDEDECAEGK.[H]	6.68013e-06	0	3	G3V9M6	G3V9M6 [2245-2256]	1	2159.04	90.8	99.4	0	2.077e-06	2.6
[R].VLSIGDGIAR.[V]	6.6866e-05	0	2	P15999	P15999 [74-83]	0	1229.74	75.7	103.1	0	2.435e-05	3
[K].IIEVGDTPK.[D]	3.22402e-05	0	5	P61621	P61621 [99-107]	0	1429.87	115.2	85.2	0	1.119e-05	3.42
[K].MDATANDITNDR.[Y]	1.13925e-05	0	4	G3V6T7	G3V6T7 [581-592]	0	1565.74	108.3	82.7	0	3.677e-06	3.5
[K].FEDENFILK.[H]	7.43286e-06	0	11	P10111	P10111 [83-91]	0	1612.9	109.5	96.1	0	2.328e-06	3.06
[K].FEDGDLTLYQSNAILR.[H]	1.73188e-07	0	3	P04906	P04906 [56-71]	0	2084.09	105	115	0	4.235e-08	4.55
[R].FEDGVLDPDYPR.[N]	2.64683e-05	0	4	Q3KR94	Q3KR94 [228-239]	0	1651.82	99.2	121.7	0	9.048e-06	2.48
[K].VLSVCPSNKPAIVEAGGMQALGK.[H]	6.72361e-07	0	4	Q6P0K8	Q6P0K8 [337-359]	0	3013.71	70	132.6	0	1.792e-07	3.81
[K].MDGEKPVDASEEK.[R]	0.000113091	0	2	A0A0G2K9V6	A0A0G2K9V6 [13-25]	0	2122.13	126.2	85	0	4.278e-05	2.53
[R].MDFILSHALYCR.[D]	2.88886e-06	0	1	Q9JLA3	Q9JLA3 [870-881]	0	1754.89	127.3	72.1	0	8.486e-07	2.79
[K].TEVVETTQVYTEEETRR.[A]	4.45206e-06	0	2	F7F9U6; Q6S395; Q6S3A0	F7F9U6 [3546-3562]; Q6S395 [3547-3563]; Q6S3A0 [3690-3706]	1	2299.16	99.3	85.8	0	1.353e-06	3.19
[K].FEDYLNAESR.[V]	8.68808e-07	0	4	D4A0F5	D4A0F5 [139-148]	0	1472.72	95	124.2	0	2.364e-07	3.08
[R].FEEAATTCCEQQQK.[A]	1.0239e-05	0	4	G3V9R9	G3V9R9 [185-198]	0	2188.04	105.1	125.8	0	3.277e-06	3.14
[R].VLSTAEGPQLRPLGPAVGK.[T]	1.08146e-06	0	1	D3ZD05	D3ZD05 [534-552]	0	2348.41	68.2	140.8	0	2.989e-07	3.2
[K].MDENQFVAVTSTNAAK.[VI]	3.50804e-08	0	4	P47942; Q62952	P47942 [375-390]; Q62952 [375-390]	0	2200.13	108.8	94.3	0	1.538e-08	4.51
[K].MDENQFVAVTSTNAAK.[VI]	4.61053e-09	0	10	P47942; Q62952	P47942 [375-390]; Q62952 [375-390]	0	2184.14	96.6	113	0	1.296e-08	4.74
[R].VISSIEQK.[TSI]	0.000177204	0	18	P35213; P68511; P68255; G3V9A3; P61983	P35213 [63-70]; P68511 [62-69]; P68255 [61-68]; G3V9A3 [61-68]; P61983 [62-69]	0	1361.84	94.2	109	2.046e-05	8.594e-05	2.95
[K].MDENEFVAVTSTNAAK.[I]	2.90726e-07	0	10	F1LNT0	F1LNT0 [375-390]	0	2185.12	98.8	102	0	7.323e-08	3.07
[R].VLSRPNAQELPSMYQR.[L]	5.16997e-06	0	1	Q5XIH7	Q5XIH7 [108-123]	0	2118.13	99.1	104.5	0	1.587e-06	2.85
[K].MDCQECPEGYR.[V]	4.16373e-05	0	4	C0JPT7	C0JPT7 [2466-2476]	0	1673.69	97.3	126.1	2.046e-05	0.0001143	2.96
[K].MDATANDVPSPYEVK.[G]	2.39178e-05	0	1	A0A0H2UHM5	A0A0H2UHM5 [439-453]	0	2111.07			0	8.107e-06	2.24
[R].FEELNADLFR.[G]	4.69623e-06	0	5	P63018; P14659	P63018 [302-311]; P14659 [305-314]	0	1482.78	124.7	92.9	0	1.432e-06	3.21
[K].IDQLEGDHQLIQEALIFDNK.[H]	2.26616e-09	0	3	Q6T487; Q9Z1P2	Q6T487 [685-704]; Q9Z1P2 [685-704]	0	2797.51	61.6	130.9	0	4.123e-10	3.67
[K].VLSPQGDPWDSVAR.[I]	3.70321e-05	0	15	Q63495	Q63495 [63-76]	0	1755.92	61	147.8	0	3.336e-05	3.49
[K].MDATANDVPSPYEVK.[G]	1.14078e-06	0	10	A0A0H2UHM5	A0A0H2UHM5 [439-453]	0	2095.08	94.8	87.4	0	3.16e-07	3.68
[R].VISLSGEHSIIGR.[T]	4.2104e-09	0	4	P07632	P07632 [104-116]	0	1596.93	70.2	79.2	0	8.92e-10	5.3
[R].FEEPAPLPYDSRPR.[Y]	8.53792e-05	0	2	A0A0G2K2P5	A0A0G2K2P5 [1131-1144]	0	1902.99	95.5	106.9	0	3.16e-05	3.06
[R].FEQSASNFYQQQAEGHR.[L]	5.64257e-08	0	2	Q68FR2	Q68FR2 [43-59]	0	2256.06	81.5	127.6	0	1.279e-08	4.29
[K].TEVSVSDK.[L]	8.675e-05	0	2	Q5M963	Q5M963 [341-348]	0	1322.76	95.4	142.1	0	3.215e-05	2.72
[K].FESDPATHNEPGVR.[L]	1.45626e-05	0	1	B3GNI6	B3GNI6 [66-79]	0	1784.88	93.2	101.5	0	4.782e-06	3.22
[R].MCDLVSDFDGFSER.[F]	7.43661e-05	0	3	D4AEP0	D4AEP0 [181-194]	0	1906.85	117.2	86	8.031e-05	0.0004344	2.41
[K].TYFGAEPQSVNFVEASGQIR.[K]	2.48276e-05	0	2	G3V6B2	G3V6B2 [132-151]	0	2429.23	109.6	111.9	0	8.448e-06	2.31
[K].FFHENEIWFR.[T]	0.000121793	0	2	A0A0H2UI19	A0A0H2UI19 [142-151]	0	1653.84	103.4	96.7	0	4.636e-05	2.54
[K].FFKPGQEAVK.[Y]	1.08004e-05	0	3	D3ZZC1	D3ZZC1 [127-136]	0	1838.11	130.7	66.2	0	3.481e-06	2.92
[R].MATEVAADALGEEWK.[G]	1.33314e-07	0	4	P62755	P62755 [32-46]	0	2079.08	127.7	89.9	0	3.188e-08	3.97
[K].TFCSEPEKVDKDNEDFQESNR.[M]	1.92194e-05	0	1	A0A0G2K9I6	A0A0G2K9I6 [237-257]	2	3261.59	133.6	110.2	0	6.419e-06	3.05
[K].TFDAIVMDPK.[K]	0.000145783	0	5	G3V6T7	G3V6T7 [532-541]	0	1594.89	144.7	68	0	5.628e-05	2.35
[K].LDPQTLDTEQQWDTPCPR.[E]	6.33284e-06	0	1	G3V8H7	G3V8H7 [313-330]	0	2429.16	105.6	92	0	1.967e-06	3.2
[K].MASTFIGNSTAIQELFK.[R]	3.40053e-05	0	4	Q4QQV0	Q4QQV0 [363-379]	0	2332.26	68.2	131.6	0	1.182e-05	2.27
[R].FFPLEPWQIGK.[K]	0.000101179	0	8	P80254	P80254 [100-110]	0	1820.05	103.7	122	0	3.804e-05	3.05
[K].VIQQSLEQEEAEHK.[T]	5.20821e-08	0	2	A0A0G2K5N6	A0A0G2K5N6 [696-709]	0	2126.15	79.5	113	0	1.17e-08	4
[R].TFCQLILDPIFK.[V]	7.55611e-05	0	5	P05197	P05197 [288-299]	0	1953.13	96.7	96	0	2.778e-05	2.96
[R].FFQAACDVPELQDK.[F]	2.98291e-06	0	3	G3V7Q7	G3V7Q7 [1265-1278]	0	2126.1	106.2	104.7	0	2.42e-06	3.75
[K].MASTFIGNSTAIQELFK.[R]	2.59884e-07	0	6	Q4QQV0	Q4QQV0 [363-379]	0	2316.27	106.5	94.3	0	6.497e-08	4.34
[K].MASSSGEGK.[E]	1.10925e-05	0	2	P00388	P00388 [405-413]	0	1311.7	106.6	104.2	0	3.57e-06	3.06
[K].TYFPHFNTSEGSDQVK.[A]	1.56478e-07	0	9	Q63910	Q63910 [42-57]	0	2315.17	52.7	137.9	0	1.011e-07	3.85
[K].MAQQMLDLEEQLEEEEAAR.[Q]	9.05603e-06	0	1	A0A0G2K6S9; E9PTU4	A0A0G2K6S9 [955-973]; E9PTU4 [948-966]	0	2508.18	93.2	91.6	0	2.883e-06	2.51
[K].MAQQMLDLEEQLEEEEAAR.[Q]	9.08437e-09	0	2	A0A0G2K6S9; E9PTU4	A0A0G2K6S9 [955-973]; E9PTU4 [948-966]	0	2492.18	96.4	131.5	0	1.823e-09	4.13
[R].MAQEVLTHLK.[E]	3.75281e-06	0	3	Q80U96	Q80U96 [45-54]	0	1627.96	103.5	97.5	0	1.125e-06	3.52
[R].FFTYGNFPLEDHLK.[Q]	6.54588e-05	0	1	A0A0G2K6D5	A0A0G2K6D5 [264-277]	0	2186.17	102.2	90.3	0	2.377e-05	2.37
[R].IIEVVDAIMTTAQSHQR.[T]	2.79777e-06	0	2	P47860	P47860 [194-210]	0	2141.16			0	8.206e-07	2.59
[K].FFVTLLEAQADYHR.[K]	1.46406e-05	0	1	F1M6X7	F1M6X7 [211-224]	0	1939.03			0	4.807e-06	2.65
[K].FFYSDQNVDSR.[D]	2.27968e-05	0	2	D3ZA84; G3V852	D3ZA84 [199-209]; G3V852 [197-207]	0	1606.77	61.3	114.9	0	7.706e-06	2.57
[K].FFQEENTEK.[L]	9.75874e-06	0	2	Q5XIC6	Q5XIC6 [213-221]	0	1629.85	129.6	91.7	0	3.113e-06	2.89
[R].MATGQIAGVDKDGRPLQPHVR.[V]	6.07619e-05	0	1	A0A0G2K2Z0	A0A0G2K2Z0 [270-290]	1	2704.51	109.3	102.7	0	2.201e-05	3.28
[R].MATNAAAQNAIK.[K]	2.37095e-06	0	3	G3V852	G3V852 [899-910]	0	1661.94	91.4	135.6	0	6.899e-07	3.66
[K].FFEVILIDPFHK.[A]	5.03377e-06	0	2	P61314	P61314 [129-140]	0	1963.15	104.7	78.8	0	1.537e-06	2.79
[R].VLRPQVTAVAQQNQGEAPEPQDMK.[V]	2.5463e-08	0	1	M0R9X8	M0R9X8 [481-504]	0	3092.66	76.2	128.4	0	5.458e-09	4.11
[R].LLEVQSQVEELQK.[S]	7.08418e-06	0	2	Q7TQ77	Q7TQ77 [478-490]	0	2001.16	92.1	100.3	0	2.215e-06	3.08
[R].TFCNCFVSQAGQK.[L]	2.53629e-05	0	1	P54319	P54319 [662-674]	0	2005	111.7	111.9	0	8.657e-06	2.22
[K].FESQPQSQEVTEGQTVK.[F]	0.000149684	0	2	D3ZFU9	D3ZFU9 [412-428]	0	2380.24	91.8	116	0	5.766e-05	2.44
[K].VIRPLDQPSSFDATPYIK.[D]	5.52332e-08	0	3	P97536	P97536 [549-566]	0	2505.41	123.4	97.3	0	1.246e-08	3.91
[K].LDPTFASATLLFQK.[D]	2.99888e-06	0	4	F1LQS6	F1LQS6 [538-551]	0	2010.17	120.6	87.6	0	8.855e-07	3.12
[K].FETPGIMQFTNEEK.[R]	9.80105e-05	0	2	Q5XI78	Q5XI78 [238-251]	0	2129.1	93.6	102.1	0	3.677e-05	2.65
[K].TYEQVLENLQSK.[R]	4.3667e-08	0	5	P24329	P24329 [164-175]	0	1910.06	95.2	114.8	0	9.73e-09	4.02
[K].MAYLTFIPSNDDIYDCK.[VN]	8.58337e-05	0	2	P20037; Q6MGA0	P20037 [175-191]; Q6MGA0 [174-190]	0	2524.25	143.3	63.6	0	3.183e-05	2.13
[R].VLRPGGAFYFMEHVADER.[S]	6.83219e-07	0	4	Q3KRE2	Q3KRE2 [163-180]	0	2323.19	80.4	127.7	0	1.823e-07	3.15
[K].LLEVSDDPQVLAVAAHDVGEYVR.[H]	1.90662e-07	0	3	A0A0G2K9J2	A0A0G2K9J2 [397-419]	0	2724.44			0	4.692e-08	3.14
[K].MAVTFIGNSTAIQELFK.[R]	2.95123e-06	0	2	P69897	P69897 [363-379]	0	2344.3	76.4	108.9	0	8.689e-07	3.08
[K].VLQYYQECEKPEDLGSANVQK.[E]	0.000110134	0	4	A0A0G2K459	A0A0G2K459 [91-111]	0	3185.68	105.2	98.2	0	4.16e-05	2.89
[R].FFCSAALEVDGK.[S]	6.83219e-07	0	4	Q00238	Q00238 [380-391]	0	1801.96	82.4	123.6	0	4.746e-07	3.15
[K].FFDDPMLLELAK.[Q]	8.18255e-06	0	2	F1LM66	F1LM66 [951-962]	0	1897.05	80.8	88.8	0	2.589e-06	2.14
[K].MAVTFIGNSTAIQELFK.[R]	1.29801e-07	0	2	P69897	P69897 [363-379]	0	2328.3	72.9	114.5	0	3.099e-08	3.46
[R].MAVFGFEMSEDTGPDGTLLPK.[A]	1.61166e-05	0	2	A0A140TAE0	A0A140TAE0 [611-631]	0	2700.37	132.5	81	0	5.336e-06	2.32
[K].FFDHSGTLVMDAYEPEISR.[L]	3.23166e-06	0	2	D3ZD11	D3ZD11 [196-214]	0	2443.18	94.7	95.9	0	9.578e-07	3.24
[R].FFEAYNETPDGTQCHR.[K]	1.49789e-06	0	1	Q80W89	Q80W89 [5-20]	0	2200.99	116.4	95.9	0	4.209e-07	2.86
[K].VLQYHKPVQASYFEALR.[Q]	0.000117985	0	1	Q566C7	Q566C7 [128-144]	0	2507.42	90.1	104.2	0	4.477e-05	2.91
[K].MATVWDEAEQDGIGEEVLK.[M]	7.43661e-05	0	1	Q6P6U2	Q6P6U2 [20-38]	0	2578.31	99.6	51.2	0	2.729e-05	2.16
[K].VIQWCTHHKDDPPPPEDDENKEK.[R]	3.35818e-07	0	5	A0A0G2K4X8	A0A0G2K4X8 [60-82]	2	3730.93	99	98.1	0	8.556e-08	3.58
[R].MATQASTLYSNNITK.[L]	7.05169e-05	0	2	Q5BJZ3	Q5BJZ3 [380-394]	0	2101.14	104.8	95.7	0	2.58e-05	1.95
[R].FESLEPEMNNQASR.[V]	3.82351e-05	0	4	A0A0G2K8W9	A0A0G2K8W9 [891-904]	0	1880.9	80.4	117.5	0	1.342e-05	3.05
[R].MAPYQGPDAAPGALDYK.[S]	2.50349e-07	0	5	Q9QXQ0	Q9QXQ0 [883-899]	0	2223.15	84.1	98.1	0	6.272e-08	3.72
[R].MDHTFFPGYR.[K]	7.31899e-05	0	5	F1LQS6	F1LQS6 [384-393]	0	1499.73	113.6	90.3	0.0001735	0.001437	2.79
[K].IDQLMIEMDGTENK.[S]	2.07098e-05	0	5	M0R5J4	M0R5J4 [90-103]	0	2095.08	117.3	75.2	0	1.402e-05	2.99
[R].VLTVINQTQK.[EG]	4.40477e-06	0	4	P17078	P17078 [57-66]	0	1602	129.1	87.6	8.936e-05	0.0005044	3.02
[K].TETGQELECLQDHLDDLAVECR.[D]	1.55257e-05	0	1	G3V8G5	G3V8G5 [643-664]	0	2860.33			0	5.125e-06	2.12
[K].MEIATEEPLNPIK.[Q]	3.96881e-05	0	2	D4A830	D4A830 [75-87]	0	1943.09	109.5	92.4	0	1.393e-05	2.82
[K].LLETTDRPDGHQNNLR.[S]	1.09997e-07	0	4	F2Z3Q8	F2Z3Q8 [510-525]	0	2108.1	102.3	98.9	0	2.608e-08	3.77
[K].MEGPGVDIDSPDVNIEGPEGK.[L]	6.91852e-09	0	3	A0A0G2JUA5	A0A0G2JUA5 [3993-4013]	0	2613.31	73.8	139.8	0	1.361e-09	4
[K].MEGDLNEMEIQLSQANR.[I]	3.92068e-07	0	1	G3V885	G3V885 [1620-1636]	0	2207.06	61.7	93.8	0	1.012e-07	3.34
[R].FCPAGVYEFVPLEQGDGFR.[L]	1.19282e-08	0	2	Q66HF3	Q66HF3 [559-577]	0	2417.18	96.5	134.1	0	2.427e-09	3.8
[R].VLTSGIFETK.[F]	1.69363e-06	0	1	P63095	P63095 [202-211]	0	1552.94	104.8	106.9	0	4.817e-07	3.02
[K].VLTPTQVMNRPSSISWDGLDPGK.[L]	9.96935e-06	0	4	P31044	P31044 [40-62]	0	2956.6	105.4	117.9	2.046e-05	0.0001182	3.1
[R].FCPPPPQIPNAQVIETTVK.[Y]	4.70633e-05	0	1	G3V9R2	G3V9R2 [809-827]	0	2594.44	136.7	117.4	0	1.674e-05	2.25
[R].FCGLPQPSTVGELGTVLK.[N]	1.68194e-05	0	4	A0A0G2K1A2; D3ZYH8	A0A0G2K1A2 [579-596]; D3ZYH8 [441-458]	0	2361.33	159.6	70.5	0	8.908e-06	2.75
[K].TYDLVAAASK.[V]	6.65114e-05	0	1	P20595	P20595 [48-57]	0	1496.87	84.1	112.3	0	2.416e-05	2.25
[K].TETVCTFTDGALVQHQK.[W]	3.05611e-09	0	8	P55053	P55053 [83-99]	0	2393.25	134.7	75.6	0	5.692e-10	3.86
[R].FCTGLTQIETLFK.[S]	2.13833e-05	0	3	P07335	P07335 [253-265]	0	2016.12	130.1	102.3	0	7.185e-06	3.42
[R].IDSLSAQLSQLQK.[Q]	1.30884e-05	0	9	G3V8L3	G3V8L3 [299-311]	0	1889.11	112.6	107	2.046e-05	7.796e-05	3.22
[K].VLTPELYAELR.[A]	4.83331e-05	0	6	P07335	P07335 [33-43]	0	1532.89	99.9	95	0	3.385e-05	3.14
[K].FDASFFGVHPK.[Q]	5.26304e-05	0	3	P12785	P12785 [60-70]	0	1709.94	122.9	61	0	3.543e-05	2.48
[K].FDCGVVIAADMLGSYGSLAR.[F]	1.04178e-06	0	3	G3V8U9	G3V8U9 [29-48]	0	2331.17			0	2.859e-07	3.06
[K].MEEQTQQIR.[L]	0.00014425	0	4	A0A0G2K151	A0A0G2K151 [300-308]	0	1391.72	127.6	118.6	0	5.551e-05	2.54
[R].FDDAVVQSDMK.[H]	4.08751e-06	0	7	P63018	P63018 [78-88]	0	1712.89	109.7	99.4	0	1.231e-06	2.74
[K].MEEQGLADASLLK.[K]	8.53957e-06	0	1	Q9ER24	Q9ER24 [439-451]	0	1863.03	95.6	108.2	0	2.702e-06	2.79
[K].LIEVANLACSISNNEEGVK.[L]	3.47077e-08	0	3	Q5U302	Q5U302 [432-450]	0	2518.36	72.8	106.5	0	7.601e-09	3.97
[K].FCSEAQFECQNHR.[C]	2.83682e-05	0	2	G3V928	G3V928 [2734-2746]	0	1941.85	100.1	98.8	0	9.735e-06	3.36
[K].FCETTIGSK.[V]	2.43036e-05	0	3	D3ZAP9	D3ZAP9 [163-171]	0	1500.81	92.6	108.9	0	8.243e-06	2.55
[K].VLVALASEELAK.[G]	0.000118612	0	2	D3ZJ32	D3ZJ32 [815-826]	0	1701.06	86	125.5	0	4.489e-05	1.98
[K].MEIQEIQLK.[E]	2.24767e-06	0	32	A0A0G2JSQ4; A0A0G2K7F7; Q63610; A0A140TAF0; Q923Z2	A0A0G2JSQ4 [105-113]; A0A0G2K7F7 [150-158]; Q63610 [105-113]; A0A140TAF0 [142-150]; Q923Z2 [141-149]	0	1589.93	90.7	107.8	0	9.385e-06	3.3
[R].FASEASGYQDNIAR.[L]	7.00894e-06	0	5	Q6P725	Q6P725 [355-368]	0	1757.87	120.3	101.1	0	3.889e-06	3.19
[R].FASEIAGVDDLGTTGR.[G]	1.2098e-06	0	5	Q66HF1	Q66HF1 [185-200]	0	1837.95	93.7	113.5	0	4.471e-06	2.9
[R].FASENDLPEWK.[E]	0.000157797	0	5	D4A2G9	D4A2G9 [58-68]	0	1793.95	109.8	101.8	6.586e-05	0.00039	2.7
[K].MEVGQYIFVK.[C]	7.31899e-05	0	1	Q9ERL1	Q9ERL1 [319-328]	0	1671.95	141.2	69.7	0	2.681e-05	2.01
[R].TEPTAQQNLALQLAEK.[L]	3.98773e-08	0	1	B5DFC8	B5DFC8 [845-860]	0	2213.25	134.2	105.2	0	8.809e-09	3.89
[K].TEPVAEEGEDAVAMLSAPETLTEEEQEELRR.[E]	7.55611e-05	0	1	A0A0G2K865	A0A0G2K865 [50-80]	1	3687.77			0	2.775e-05	2.25
[K].MESFELLCDHK.[E]	3.18984e-05	0	1	Q498D5	Q498D5 [199-209]	0	1866.95	118.9	99.7	0	1.105e-05	3.22
[R].FASWALESDNNTALLLSK.[K]	1.10335e-05	0	1	O08629	O08629 [350-367]	0	2438.33	115.6	109.1	0	3.561e-06	2.26
[R].MESALDQLK.[Q]	1.47977e-05	0	4	Q9EQS0	Q9EQS0 [11-19]	0	1492.84	124.2	86.3	0	4.872e-06	3.05
[R].MEQFTAQNEEEK.[T]	0.000156966	0	1	D4A702	D4A702 [498-509]	0	1941.96	55.7	142.7	0	6.071e-05	2.24
[R].FATNFYQHLADSK.[N]	6.40812e-05	0	4	Q5M7T5	Q5M7T5 [91-103]	0	2000.06	96.3	125.5	0	2.33e-05	3.03
[K].MEPLNNLQVAVK.[N]	8.67743e-06	0	4	G3V9N8; P62944	G3V9N8 [809-820]; P62944 [797-808]	0	1814.06	96.4	108.8	0	2.744e-06	3
[R].MENCPDELYDIMK.[M]	0.000127734	0	4	Q07014	Q07014 [465-477]	0	2116.02	86.9	121.5	3.549e-05	0.0001373	2.63
[R].VIVESATNIPK.[T]	7.00894e-06	0	4	A0A0G2K695	A0A0G2K695 [4-14]	0	1629	94.8	109.5	0	3.909e-06	3.29
[K].MEMEMEQVFEMK.[V]	5.9167e-05	0	2	D4A0F5	D4A0F5 [354-365]	0	2019.97	76.7	145	0	2.137e-05	2.22
[R].VLVDQTTGLSR.[G]	2.93551e-06	0	4	B5DF91	B5DF91 [137-147]	0	1417.82	112.3	86.9	0	8.644e-07	2.71
[R].VLVDGEEHVGFLK.[T]	1.62895e-05	0	2	D3ZQL1	D3ZQL1 [66-78]	0	1900.09	90.7	85.7	0	7.286e-06	3.04
[K].TYAEILEPFHPVR.[-]	3.7931e-06	0	3	Q5PQZ9	Q5PQZ9 [108-120]	0	1800.98	73.1	131.2	0	1.139e-06	3.73
[R].TEQGPQVDETQFK.[K]	7.32335e-07	0	5	F1LN88	F1LN88 [358-370]	0	1965.03	120.7	95.7	0	1.971e-07	3.71
[K].FCANTCVECR.[K]	5.63103e-06	0	4	Q6P792	Q6P792 [51-60]	0	1545.68	69.6	136.9	0	1.732e-06	2.99
[K].MELQEMQLK.[E]	3.01494e-06	0	30	P09495; P58775	P09495 [105-113]; P58775 [141-149]	0	1607.89	81.6	118	0	6.567e-06	3.36
[K].VLVAQHDAYK.[G]	9.85317e-05	0	5	P13803	P13803 [76-85]	0	1601.94	105.8	86.7	2.046e-05	0.0001273	3.2
[K].VLVALYEEPEKPTSALDFLK.[H]	5.4595e-07	0	2	D4A7F2	D4A7F2 [30-49]	0	2949.72	103.5	100.3	0	1.441e-07	4.02
[R].MEEIVEGCTGALHILAR.[D]	2.81822e-08	0	1	A0A0G2JT93; Q6P0K8	A0A0G2JT93 [566-582]; Q6P0K8 [556-572]	0	2128.11	97.3	92.3	0	6.1e-09	3.42
[R].LDQLIYIPLPDEK.[S]	2.24989e-07	0	8	P46462	P46462 [639-651]	0	2015.18	134.9	93.3	0	5.579e-08	3.89
[R].LDSHSCLEVMAATLLR.[G]	3.75671e-07	0	1	G3V6V1	G3V6V1 [80-95]	0	2045.07	98.2	101.6	0	9.672e-08	3.57
[R].FDDTNPEKEEAK.[F]	9.90556e-05	0	3	Q66H61	Q66H61 [302-313]	1	2110.13	107.7	105.9	0	4.01e-05	2.92
[K].VLTEEELK.[A]	4.85911e-05	0	1	P40329	P40329 [485-492]	0	1418.85	123.5	80.8	0	1.731e-05	2.7
[R].FDSDAENPR.[MY]	0.000129093	0	3	P16391; F1MAQ9	P16391 [60-68]; F1MAQ9 [58-66]	0	1279.61	96.6	93.8	0	4.918e-05	2.8
[K].MDMSLDDIIK.[L]	2.11944e-06	0	4	D3ZXH7	D3ZXH7 [5-14]	0	1638.88	80	116.5	0	6.12e-07	2
[R].IDQYQGADAVGLEEK.[I]	4.32031e-08	0	4	A0A0G2K737	A0A0G2K737 [88-102]	0	2094.11	152.4	86.2	0	2.561e-08	4.19
[K].IDQVYHALDTTVK.[L]	4.9637e-05	0	1	P97629	P97629 [387-399]	0	1961.11	82.6	119.8	0	1.773e-05	2.7
[K].FDTDELNFPTEK.[L]	9.14787e-05	0	1	P06686	P06686 [568-579]	0	1913.99	70.7	124.9	0	3.413e-05	2.54
[K].VLTEDELGHPEK.[G]	1.75529e-05	0	4	A0A0G2JXT3	A0A0G2JXT3 [94-105]	0	1825.01	110.3	74.6	0	3.18e-05	3.13
[R].FDTEEELNFLSR.[Y]	1.95295e-05	0	2	A0A0G2JVV1	A0A0G2JVV1 [129-140]	0	1728.86	92.9	113.6	0	6.552e-06	2.62
[K].FDTGNLCMVTGGANLGR.[I]	1.60006e-08	0	4	A0A0H2UHX3	A0A0H2UHX3 [202-218]	0	2011.99	128.8	98.9	0	3.317e-09	4.28
[R].FDTGSGPAVLTSLVPVEPGR.[W]	8.4221e-08	0	2	P25304	P25304 [1325-1344]	0	2228.21	68	127.3	0	1.954e-08	2.84
[K].MDPSLFPPVPLFSGVPSR.[S]	7.55611e-05	0	1	A0A0G2K8S6	A0A0G2K8S6 [421-438]	0	2172.17	110.7	118.2	0	2.775e-05	2.95
[R].MDLSPDLISACLALEK.[Y]	9.90556e-05	0	1	D3ZD05	D3ZD05 [584-599]	0	2234.22			0	3.715e-05	2.69
[K].FDVINLAAEK.[T]	2.82173e-05	0	1	A0A0G2JVD6	A0A0G2JVD6 [5753-5762]	0	1577.93	86.2	108.3	0	9.704e-06	2.56
[K].FDVNTSAVQVLIEHIGNLDR.[A]	1.83666e-07	0	2	F1M779	F1M779 [1075-1094]	0	2469.33			0	4.485e-08	4.08
[K].IDQLQEELLHTQLK.[Y]	2.78567e-07	0	1	Q2TA68	Q2TA68 [215-228]	0	2166.25	108.1	89.7	0	7.032e-08	3.99
[K].MDIDVPDVDVQGPDWHLK.[M]	3.58668e-05	0	5	A0A0G2JUA5	A0A0G2JUA5 [2863-2880]	0	2537.31	81.8	117.2	0	1.254e-05	2.98
[K].VITEAAILK.[K]	1.79316e-05	0	4	Q9ESN0	Q9ESN0 [555-563]	0	1415.92	76.6	106.8	0	5.956e-06	2.57
[KR].FDVSGYPTLK.[I]	2.23156e-05	0	14	G3V6T7	G3V6T7 [130-139]; [245-254]	0	1584.9	127.5	77.3	8.031e-05	0.0004581	2.64
[R].FDVSSTSVFK.[Q]	1.4138e-07	0	3	B4F7E8	B4F7E8 [421-430]	0	1574.88	103.2	101.9	0	1.247e-07	3.51
[K].MDIDTPDIDIHGPEGK.[L]	1.12265e-06	0	3	A0A0G2JUA5	A0A0G2JUA5 [4132-4147]	0	2211.14	69.2	119.6	0	3.098e-07	3.52
[K].IDQLMIEMDGTENK.[S]	2.37906e-05	0	2	M0R5J4	M0R5J4 [90-103]	0	2111.08	100.7	87.2	0	8.075e-06	2.1
[R].VITADEYLENALK.[L]	2.80673e-05	0	4	D3ZV82	D3ZV82 [193-205]	0	1937.1	82.3	86.8	0	9.645e-06	2.87
[R].TYEELLVNLNPIAQPLASR.[R]	1.87135e-05	0	2	B1WC56	B1WC56 [23-41]	0	2370.32	109.4	99.8	0	6.252e-06	2.5
[K].FDPYEHEALFHTPVEGK.[E]	2.80673e-05	0	2	A0A0G2JZA2	A0A0G2JZA2 [183-199]	0	2474.28	78.7	103.7	0	9.611e-06	3.78
[R].LDRLEETVQAK.[-]	5.34412e-07	0	4	Q91ZN1	Q91ZN1 [451-461]	1	1760.03	127	92.4	0	1.409e-07	3.62
[R].FDPEANADDACTYHPGVPVFHDALK.[G]	7.0237e-08	0	5	D4A4T9	D4A4T9 [14-38]	0	3244.58	127.1	94.5	0	1.612e-08	3.53
[K].TYEAALETIQNMSK.[V]	2.46125e-06	0	4	A0A0G2JWX1	A0A0G2JWX1 [474-487]	0	2057.1	87.3	85.6	0	7.19e-07	2.52
[R].LDSGQVGLYPANYVEAIQ.[-]	1.84164e-05	0	3	Q9QY17	Q9QY17 [471-488]	0	2166.13			0	6.126e-06	2.04
[K].MEEFKDQLPADECNK.[L]	2.43753e-07	0	7	F1M953	F1M953 [596-610]	1	2541.29	123.2	95.8	0	6.074e-08	3.68
[K].FDEFFSQGCAPGYK.[K]	1.18536e-07	0	21	P12346; A0A0G2QC06	P12346 [497-510]; A0A0G2QC06 [483-496]	0	2111.03	127.3	125.6	0	1.591e-07	4.18
[K].MEEEVLLLEDQNSK.[F]	1.63766e-05	0	2	G3V9Y1	G3V9Y1 [983-996]	0	2135.13	92.6	110.2	0	5.425e-06	3.24
[K].MEDGVGCLETAEEAKR.[R]	2.34576e-06	0	1	G3V6P7; Q62812	G3V6P7 [1373-1388]; Q62812 [1374-1389]	1	2253.13	97.7	123.9	0	6.795e-07	2.27
[K].MEDGVGCLETAEEAK.[R]	0.00012639	0	1	G3V6P7; Q62812	G3V6P7 [1373-1387]; Q62812 [1374-1388]	0	2113.02	102.8	98.5	0	4.806e-05	2.24
[K].FDETTADGR.[K]	4.29895e-05	0	5	P55053	P55053 [73-81]	0	1240.6	152	42.7	0	2.149e-05	3.24
[K].MEDGVGCLETAEEAK.[R]	1.1614e-08	0	6	G3V6P7; Q62812	G3V6P7 [1373-1387]; Q62812 [1374-1388]	0	2097.02	98.4	108.2	0	3.355e-09	4.76
[R].FDFLCQCHKPASK.[I]	4.75672e-05	0	2	A0JPJ7	A0JPJ7 [71-83]	0	2325.25	116.5	94.8	0	1.692e-05	2.96
[R].FDGALNVDLTEFQTNLVPYPR.[I]	3.76023e-08	0	2	Q6AYZ1; Q5XIF6	Q6AYZ1 [244-264]; Q5XIF6 [244-264]	0	2638.37			0	8.292e-09	3.05
[R].FDHILYTGNTAVGK.[I]	3.63448e-06	0	2	A0A0G2JY43	A0A0G2JY43 [255-268]	0	1994.11	104.7	103.1	0	3.972e-06	3.37
[R].MECAEIDCEEGWALLK.[C]	5.93984e-06	0	1	A0A096MJ38; F1LPS6	A0A096MJ38 [141-156]; F1LPS6 [132-147]	0	2412.16	67.4	58.2	0	1.837e-06	2.8
[R].MDYVEINIDHK.[F]	0.000101717	0	1	Q3KRF2	Q3KRF2 [435-445]	0	1834.98	104.3	93.9	0	3.826e-05	2.14
[K].VITFIDLAGHEK.[Y]	4.7976e-06	0	2	D2XV59	D2XV59 [247-258]	0	1801.06	83	98.5	0	1.971e-06	3.17
[K].FDLSNNHPLGMAIFLK.[N]	4.25165e-08	0	2	P12785	P12785 [1766-1781]	0	2275.27	125.1	75.3	0	9.411e-09	3.37
[R].IDSDGDGLVTTEELK.[V]	3.0504e-07	0	2	D3ZUB0	D3ZUB0 [85-99]	0	2050.1	112.1	98.7	0	7.741e-08	3.1
[R].IDSAATSTYEVGNPPDYR.[G]	2.66099e-05	0	3	Z4YNF4	Z4YNF4 [42-59]	0	2185.06	85.4	118.2	0	9.099e-06	2.59
[K].MDSTEPPYSQK.[R]	1.67299e-05	0	16	M0R757	M0R757 [155-165]	0	1740.89	105.1	104.8	0	5.539e-06	3.56
[K].TYEEIASLVAEQPK.[K]	3.56135e-07	0	2	M0R9L3	M0R9L3 [468-481]	0	2036.13	94.2	95.5	0	9.127e-08	3.12
[K].MDSTANEVEAVK.[V]	1.34028e-07	0	5	P04785	P04785 [427-438]	0	1751.92	130.5	78.3	0	2.446e-05	3.67
[R].FDNTYSFVHAK.[K]	6.68013e-06	0	2	Q9Z1J8	Q9Z1J8 [365-375]	0	1786.95	60.8	120	0	2.077e-06	3.48
[R].TEVNTNHVLIYIEK.[L]	2.15367e-06	0	3	Q63041	Q63041 [1432-1445]	0	2131.22	92.4	131	0	6.21e-07	2.98
[R].MEEGEVYAIETFGSTGK.[G]	5.0124e-07	0	2	P38062	P38062 [355-371]	0	2306.16	77.8	98.3	0	1.309e-07	2.77
[R].LYGPSSVSFADDFVR.[S]	5.42446e-06	0	8	Q5RJR9	Q5RJR9 [133-147]	0	1888.96	110.1	90.8	0	1.668e-06	3.71
[K].MAPESIPSLEALAR.[K]	8.59579e-07	0	10	A0A0H2UHI8	A0A0H2UHI8 [148-161]	0	1713.94	114.5	74.2	0	8.394e-07	3.86
[K].MALVLEALPQIAAK.[I]	4.1981e-06	0	2	Q9Z2S9	Q9Z2S9 [357-370]	0	1926.19	110.3	112.9	0	1.271e-06	2.99
[R].FLELLCHSAK.[A]	9.90556e-05	0	4	Q9WTQ2	Q9WTQ2 [303-312]	0	1675.96	67.1	148.8	0	3.702e-05	3.13
[K].LDLVSYFGK.[R]	0.000171689	0	3	P13233	P13233 [235-243]	0	1499.89	96.1	102.6	0	6.674e-05	2.69
[K].IYQGEDLPHPK.[S]	3.52979e-05	0	2	Q0ZHH6; A0A0G2JSS9	Q0ZHH6 [332-342]; A0A0G2JSS9 [326-336]	0	1754.98	103.2	84.7	0	1.233e-05	2.8
[K].VIPAADLSQQISTAGTEASGTGNMK.[F]	4.75672e-05	0	3	G3V6Y6	G3V6Y6 [657-681]	0	2905.53	79.9	90.4	0	1.697e-05	2.54
[K].LYQELQPLYLNLHAYVR.[R]	1.8447e-06	0	1	P47820	P47820 [847-863]	0	2362.31	78.7	123	0	5.259e-07	3.45
[K].FLEQECDILPLK.[L]	5.33827e-06	0	8	P22355	P22355 [93-104]	0	1963.1	103.2	93.3	0	1.641e-06	2.86
[R].FLEQQNAALAAEVNR.[L]	1.42269e-08	0	4	Q6P725	Q6P725 [127-141]	0	1903.02	113.8	110.7	0	2.931e-09	4.1
[K].TFITQQGIK.[S]	9.50173e-06	0	3	P84092	P84092 [131-139]	0	1493.91	101	111.4	0	3.035e-06	3.11
[R].LYPWGVVEVENPEHNDFLK.[L]	1.27858e-08	0	2	Q91Y81	Q91Y81 [257-275]	0	2743.45	100.1	110	0	2.617e-09	3.46
[R].LYPWGIVEVENPGHCDFVK.[L]	4.14161e-05	0	4	A0A096MJN4	A0A096MJN4 [345-363]	0	2717.42	84.8	125.4	0	1.456e-05	2.67
[R].VLPAQATEYAFAFIQVPQDEDAR.[T]	5.32066e-08	0	1	Q66X93	Q66X93 [787-809]	0	2808.44			0	1.201e-08	2.88
[R].LYPSLANIQEVSANIAIK.[I]	1.01976e-06	0	1	A0A0G2K502	A0A0G2K502 [519-536]	0	2402.41	114.9	89.5	0	2.805e-07	2.94
[K].FLEVIKPFCVILPEIQKPER.[K]	1.13925e-05	0	1	P61621	P61621 [5-24]	0	3142.87	128.6	86.7	0	3.683e-06	2.43
[R].FLEVQYLTGGLIEPDTPGR.[V]	1.85639e-07	0	1	F7F9U6; Q6S395; Q6S3A0	F7F9U6 [4384-4402]; Q6S395 [4385-4403]; Q6S3A0 [4528-4546]	0	2334.25	98.7	95.5	0	4.535e-08	3.59
[R].TFLVIPELAQELHVWTDK.[S]	1.31584e-05	0	2	D3ZMY7	D3ZMY7 [394-411]	0	2597.47			0	4.29e-06	2.82
[R].VINYEEFKK.[A]	2.99217e-05	0	3	Q5PPN5	Q5PPN5 [69-77]	1	1857.11	59.3	141.4	0	1.033e-05	3.26
[R].FIFGNQDLFATSQNK.[E]	8.95573e-05	0	1	A0A0G2K9T1	A0A0G2K9T1 [397-411]	0	2188.18	82.8	115.8	0	3.335e-05	2.12
[K].VLNVEAQSTDEMFVK.[W]	7.96703e-06	0	4	A0A0G2JTH4	A0A0G2JTH4 [43-57]	0	2168.17	79.3	113.2	0	2.507e-06	3.16
[K].TFLVWINEEDHLR.[V]	5.04362e-05	0	3	P07335	P07335 [224-236]	0	1901.01	138.4	111.4	0	1.802e-05	2.5
[R].LYPEGLAQLAR.[A]	4.2308e-05	0	2	Q5M7T6	Q5M7T6 [247-257]	0	1459.85	110.1	88.6	0	1.495e-05	2.67
[K].LYPAAVDTIVAIMAEGK.[Q]	1.75814e-06	0	1	Q4G009	Q4G009 [124-140]	0	2220.27	90.2	126.1	0	5.013e-07	3.13
[K].FLGDIEIWNQAEK.[Q]	6.01189e-05	0	1	A0A0G2K9V6	A0A0G2K9V6 [504-516]	0	2021.11	83.2	94.8	0	2.175e-05	2.86
[K].FLEVDEYPEHIK.[N]	7.35799e-05	0	1	A0A0G2JUX4	A0A0G2JUX4 [572-583]	0	1977.07	91.7	98.4	0	2.695e-05	2.77
[K].FLEGTSCIAGVFVDATK.[E]	4.29327e-07	0	2	F7F9U6; Q6S395; Q6S3A0	F7F9U6 [3925-3941]; Q6S395 [3926-3942]; Q6S3A0 [4069-4085]	0	2273.23	142.3	101.6	0	1.112e-07	3.23
[K].VLPAVGISYVVYENMK.[Q]	1.67727e-07	0	1	B1WC67	B1WC67 [452-467]	0	2240.28	84.8	88.7	0	4.089e-08	4.06
[K].IYQNIQDGSLDLNAAESGVQHKPSAPQGGR.[L]	6.61231e-12	0	1	B0BMW0	B0BMW0 [172-201]	0	3608.88	113.1	80.9	0	8.176e-13	5.41
[K].LYTVDYLSNMVGGR.[K]	0.000150476	0	4	A1A5L1	A1A5L1 [283-296]	0	1816.95	105.7	101.9	0.0004461	0.002981	2.19
[R].TQGFLALFSGDTGEIK.[S]	5.34775e-05	0	1	G3V8T5	G3V8T5 [254-269]	0	2142.18			0	1.916e-05	2.04
[K].FLDGDELTLADCNLLPK.[L]	1.89461e-06	0	9	Q9EPT8	Q9EPT8 [175-191]	0	2392.28	74.3	136.7	0	1.476e-06	2.91
[R].FLDGDEMTLADCNLLPK.[L]	0.00011072	0	4	G3V8C4	G3V8C4 [178-194]	0	2410.24	77.5	129.8	0	4.179e-05	2.85
[R].FLDGDQLTLADCSLLPK.[L]	7.56179e-07	0	1	D3ZY91	D3ZY91 [164-180]	0	2364.29	58.8	158	0	2.031e-07	2.93
[K].TYHDLCDGSANQLQQLQSELAQQTEQK.[TG]	1.32996e-05	0	1	A0A0G2K9T4; D3ZHV2	A0A0G2K9T4 [1466-1492]; D3ZHV2 [1517-1543]	0	3591.77	90.9	114.7	0	4.346e-06	2.86
[K].TFLDAGHK.[L]	0.000103348	0	8	A0A0H2UHM5	A0A0H2UHM5 [294-301]	0	1346.78	128.2	73.6	3.549e-05	0.0001689	3.48
[K].FLDGNELTLADCNLLPK.[L]	5.12062e-07	0	6	Q6MG61	Q6MG61 [167-183]	0	2391.3	130.7	81.6	0	1.343e-07	2.49
[R].LDMLDEEEVEVFLPR.[F]	4.03275e-05	0	1	Q6P9U0	Q6P9U0 [261-275]	0	2079.05			0	1.423e-05	2.48
[K].TYHVGEQWQK.[E]	4.53412e-05	0	6	A0A096P6L8	A0A096P6L8 [2391-2400]	0	1733.94	135.7	68.6	0	1.606e-05	3.48
[K].LYTLVLTDPDAPSR.[K]	1.04043e-05	0	9	P31044	P31044 [63-76]	0	1789.99	104.7	117.6	0	9.693e-06	3.4
[K].LYTEGYQVPPGATYTAIEAPK.[G]	0.000125059	0	1	Q641Y2	Q641Y2 [384-404]	0	2727.46	71.7	97.3	0	4.754e-05	1.56
[KR].LYSEFLGK.[QR]	0.000171689	0	16	P08010; P08009; P04905	P08010 [137-144]; P08009 [137-144]; P04905 [137-144]	0	1414.83	79.3	167.4	3.549e-05	0.0002557	3.19
[R].TYLDVEPITGFTLQFAK.[R]	9.96935e-06	0	2	A0A096MJ39	A0A096MJ39 [369-385]	0	2401.34	104.4	112.5	0	3.193e-06	2.72
[R].LYQVEYAFK.[A]	1.23421e-05	0	6	P60901	P60901 [22-30]	0	1618.92	117.3	96.3	2.046e-05	7.425e-05	3.18
[K].VLPGMHHPIQMKPADSEK.[N]	1.12866e-06	0	1	Q4QQT3	Q4QQT3 [84-101]	0	2702.51	118.8	95.5	0	3.122e-07	3.98
[R].LYQTDPSGTYHAWK.[A]	2.37906e-05	0	2	A0A0G2K0W9	A0A0G2K0W9 [144-157]	0	2125.11	98.2	92.7	0	8.092e-06	2.81
[K].TFIFSDLEYMGQSPGFYK.[N]	2.48276e-05	0	2	Q6P7B0	Q6P7B0 [236-253]	0	2588.31	76.6	107.7	0	9.206e-06	2.83
[K].LYQPEYQEVSTEEQREEISGK.[L]	2.37906e-05	0	6	Q6P136	Q6P136 [754-774]	1	3000.52	101.8	81.5	0	8.089e-06	3.01
[R].FIEDELQIPVK.[W]	6.61587e-05	0	3	D4AEP0	D4AEP0 [431-441]	0	1789.05	119.1	77.7	0	2.415e-05	2.94
[R].FIEDTAAEK.[L]	9.40083e-06	0	1	Q6AYS7	Q6AYS7 [210-218]	0	1481.83	109.3	102.6	0	3.002e-06	2.85
[K].FLEEHPGGEEVLR.[E]	7.43286e-06	0	5	P00173	P00173 [40-52]	0	1740.91	76.9	109.4	0	4.762e-06	3.44
[R].LDLVYAALK.[R]	1.47189e-05	0	3	A0A0G2JVR9	A0A0G2JVR9 [88-96]	0	1463.92	80.8	123.4	0	4.834e-06	2.07
[R].FLGDSAAGMAIK.[N]	6.91852e-09	0	3	Q6P136	Q6P136 [80-91]	0	1638.93	109.1	83.8	0	1.362e-09	3.19
[K].VLPMNTGVEAGETACK.[L]	1.11774e-07	0	3	P04182	P04182 [136-151]	0	2135.12	122.9	81.3	0	2.652e-08	3.64
[K].LYNTCAVFGPDGNLLVK.[H]	3.56761e-05	0	3	Q497B0	Q497B0 [93-109]	0	2339.28	108.5	110.4	0	1.242e-05	3.49
[K].TYLGPQYLTLMDNFR.[Q]	1.55257e-05	0	2	A0A0G2K896	A0A0G2K896 [670-684]	0	2061.07	97.7	131.9	0	5.115e-06	3.23
[K].FILSIAYSPDGK.[Y]	0.000139012	0	1	Q4V7A0	Q4V7A0 [150-161]	0	1769.02	101.1	91.5	0	5.335e-05	2.36
[R].LYLEQQVQFYETIAEK.[L]	1.26759e-05	0	1	M0R9L3	M0R9L3 [567-582]	0	2460.34	88.8	112.6	0	4.116e-06	2.82
[K].LDISDEFSEVIK.[A]	0.000108973	0	3	Q641Z6; Q8R491	Q641Z6 [194-205]; Q8R491 [194-205]	0	1853.03	34.5	135.6	0	4.109e-05	2.15
[K].LDISDEFSEAIK.[A]	1.19057e-06	0	4	Q8R3Z7	Q8R3Z7 [197-208]	0	1825	42	126.7	0	3.295e-07	2.9
[R].FIMVPSGNMGVFDPTEIHNR.[G]	9.81098e-06	0	3	D3ZTY0	D3ZTY0 [85-104]	0	2490.25	93.6	118.2	0	6.622e-06	2.77
[K].LDISAPDLNLEGPEGK.[L]	4.57251e-06	0	6	A0A0G2JUA5	A0A0G2JUA5 [1029-1044]	0	2126.17	62.5	120.4	0	2.838e-06	3.66
[R].FLNDTTLPHSCFR.[I]	3.08942e-05	0	1	Q05096	Q05096 [499-511]	0	1836.93	84.4	110.7	0	1.066e-05	3.25
[K].IYIDSNNNPER.[F]	1.99854e-06	0	4	F1M779	F1M779 [882-892]	0	1563.8	79.4	100.3	0	5.745e-07	3.29
[K].VLNNMEIGTSLYDEEGAK.[I]	2.87638e-07	0	7	P16617	P16617 [247-264]	0	2441.26	114.2	106.7	0	7.249e-08	2.58
[R].FIPLARPDIK.[W]	0.000115512	0	1	D3Z898	D3Z898 [220-229]	0	1628.03	124.4	56	0	4.373e-05	2.57
[R].FLLSESGSGK.[G]	1.18895e-05	0	3	M0RAQ6	M0RAQ6 [418-427]	0	1482.86	103.1	103	0	2.486e-05	2.49
[K].LYIDETVNDNIPLNLR.[V]	9.81098e-06	0	2	P14480	P14480 [169-184]	0	2131.16	67	143.6	0	3.132e-06	3.56
[R].LYKEELEQTYHAK.[L]	2.07098e-05	0	10	G3V7U4	G3V7U4 [259-271]	1	2339.32	86.8	102.3	0	6.958e-06	3.87
[K].FLPMFLSDNPNPK.[C]	4.43855e-05	0	2	G3V7K5	G3V7K5 [999-1011]	0	1978.09	123.5	73.2	0	1.68e-05	2.46
[R].LYKDDQLLDDGK.[T]	2.0636e-06	0	1	P62870	P62870 [44-55]	1	2110.2	99.3	95.6	0	5.935e-07	3.19
[R].TQFLNVVVEDAK.[H]	1.7027e-06	0	4	F1MAC0	F1MAC0 [397-408]	0	1821.05	88.2	70.3	0	4.835e-07	2.6
[K].LDLQQGQDLLQGLSK.[L]	1.56923e-05	0	1	D3ZUC2	D3ZUC2 [954-968]	0	2114.22	137.1	58.9	0	5.167e-06	2.59
[K].FLQDCQELSLWINEK.[M]	3.23496e-07	0	2	A0A0G2K8W9	A0A0G2K8W9 [1280-1294]	0	2381.26	76.1	131	0	8.249e-08	3.86
[K].FLQDTIEEMALK.[N]	4.98031e-06	0	2	Q5XIN6	Q5XIN6 [262-273]	0	1896.06	121	90.1	0	1.523e-06	2.8
[R].VINEPTAAALAYGLDK.[S]	6.62299e-08	0	6	F1M953	F1M953 [219-234]	0	2104.21	103.3	83.8	0	1.514e-08	4.74
[K].FIQESIFGLCPHMTEDNKDLIQGK.[D]	4.43855e-05	0	2	A0A0H2UHM5	A0A0H2UHM5 [240-263]	1	3507.86	97.1	60.6	0	1.576e-05	3.39
[R].FLQESNVLYQHNLR.[R]	4.92741e-06	0	1	P52631	P52631 [71-84]	0	1990.07	95.6	96.8	0	1.506e-06	3.64
[K].TFPACDGSHNK.[H]	4.95379e-06	0	2	D4AAE9	D4AAE9 [106-116]	0	1691.86	111.5	94.4	0	1.514e-06	2.32
[R].FLLSDQSLLLLPEYHQR.[V]	3.70321e-05	0	1	A0A0G2QC02	A0A0G2QC02 [1040-1056]	0	2301.28	119.5	115.5	0	1.295e-05	2.65
[K].FILSCADDK.[T]	1.88136e-05	0	3	P63004	P63004 [352-360]	0	1526.83	118.4	110.9	0	6.271e-06	2.96
[K].FLLQHQADVNAK.[T]	0.000125059	0	1	D3Z9Z0	D3Z9Z0 [626-637]	0	1842.06	84.3	153.5	0	4.765e-05	2.67
[R].VLNSYWVGEDSTYK.[F]	1.68194e-05	0	4	P61314	P61314 [115-128]	0	2119.11	108.2	93.8	0	2.748e-05	3.11
[R].TYLLDGSCMVEESGTLESQLEATK.[R]	9.95823e-05	0	3	A0A0G2JZ69; Q6IRK8	A0A0G2JZ69 [2243-2266]; Q6IRK8 [2206-2229]	0	3119.55	85.8	132.3	0	3.728e-05	2.4
[R].FLHDPDATQGFVGCALSSNIQR.[F]	2.02953e-11	0	6	F1LRJ9	F1LRJ9 [279-300]	0	2662.32	85.8	122.3	0	3.547e-11	5.4
[K].FIHDQTSSNPK.[Y]	0.000149684	0	1	P32089	P32089 [150-160]	0	1731.94	68.6	83.9	0	5.789e-05	3.14
[R].FLHEIQLNCAVNK.[M]	1.91171e-05	0	1	D3ZGL1	D3ZGL1 [295-307]	0	2044.14	127.1	75.8	0	6.392e-06	3.08
[R].FLHVPDTFEGHFQGVPVISK.[G]	2.94469e-05	0	1	D3ZFH5	D3ZFH5 [227-246]	0	2712.49	100.8	103.2	0	1.013e-05	3.4
[R].FIKPTCAEALAAVSK.[I]	4.28873e-06	0	2	Q9EQV9	Q9EQV9 [399-413]	0	2293.36	109.4	105.7	0	2.649e-06	3.65
[R].IYLTADNLVLNLQDESFTR.[DG]	1.64182e-07	0	2	Q5XIH7	Q5XIH7 [271-289]	0	2454.31			0	3.982e-08	3.47
[K].VLNSQEALQPVHYEEK.[N]	6.05385e-09	0	2	P19643	P19643 [371-386]	0	2342.28	87.7	121.4	0	1.176e-09	5.03
[R].VINQILTEMDGMSTK.[K]	2.7475e-05	0	1	P46462	P46462 [600-614]	0	2154.16	110.3	86	0	9.398e-06	2.53
[R].FIIDEELFGQTHQHELK.[T]	5.01684e-05	0	2	A0A0G2K8P3	A0A0G2K8P3 [689-705]	0	2542.37	75.5	73.4	0	1.789e-05	3.45
[R].LYLSHNQLSEIPLNLPR.[S]	1.57762e-05	0	1	Q5XIH1	Q5XIH1 [150-166]	0	2236.27	99.8	100.1	0	5.209e-06	3.05
[K].LLFEGAGSNPGDK.[T]	1.48198e-06	0	6	Q5M7T6	Q5M7T6 [276-288]	0	1762.97	102	79.5	0	4.18e-07	3.1
[K].FLLDHQGELFPSTDAQGV.[-]	5.94649e-07	0	3	D4A6C5	D4A6C5 [422-439]	0	2203.12	79.3	120.3	0	1.577e-07	3.17
[K].IYLGQLECFSLGNLDAK.[R]	1.32996e-05	0	1	Q3MHS7	Q3MHS7 [230-246]	0	2399.3	118.2	83.8	0	4.344e-06	2.28
[R].LYIGLAGLATDVQTVAQR.[L]	1.55249e-10	0	3	P40112	P40112 [49-66]	0	2118.21	79.6	99	0	9.995e-11	4.68
[K].FIIHAPPGEFNEVFNDVR.[L]	4.9902e-05	0	1	Q3T1K5	Q3T1K5 [20-37]	0	2330.21			0	1.782e-05	2.27
[K].LDLSTTEAVVAGIAAACR.[Q]	1.50073e-08	0	3	G3V918	G3V918 [543-560]	0	2047.11	115.4	93.8	0	3.102e-09	4.48
[K].FLILLTDGEAQDEVGGPAMALR.[S]	2.049e-05	0	1	A0A0G2JTX7	A0A0G2JTX7 [757-778]	0	2545.35			0	6.89e-06	2.36
[R].LYIFQASPADAGEYVCR.[A]	5.16997e-06	0	6	F1LTJ5	F1LTJ5 [2312-2328]	0	2189.09	91.7	85	0	1.584e-06	3.07
[R].VINQILTEMDGMSTK.[K]	1.55644e-07	0	5	P46462	P46462 [600-614]	0	2138.16	121.4	92.3	0	3.775e-08	3.23
[K].VLNNMEIGTSLYDEEGAK.[I]	3.03416e-07	0	1	P16617	P16617 [247-264]	0	2457.26	124.1	93	0	7.696e-08	3.73
[K].FLIPNASQPESK.[V]	8.05348e-05	0	10	A0A0G2JV65	A0A0G2JV65 [115-126]	0	1789.03	104.4	108.7	0.0001242	0.001103	3.05
[K].LYNNITFEELGALLEIPAAK.[A]	1.90001e-09	0	2	Q68FS2	Q68FS2 [315-334]	0	2677.52	94.1	96.9	0	3.428e-10	3.77
[K].TYFPHLDLKPGSSQVK.[A]	4.58267e-05	0	1	D4A021	D4A021 [42-57]	0	2504.45	87.8	132	0	1.623e-05	3
[K].IYVDDGLISLQVK.[E]	1.50365e-05	0	3	A0A0G2JVG3; P11980	A0A0G2JVG3 [174-186]; P11980 [174-186]	0	1921.14	116.6	80	0	9.598e-06	2.82
[R].FLCTGGVDPYADPNTCKGDSGGPLIVHK.[R]	4.84911e-06	0	2	G3V615	G3V615 [679-706]	1	3662.89	140.2	86.4	0	1.478e-06	3.02
[R].MAGSAFDFENMK.[R]	5.03924e-07	0	5	P50398	P50398 [424-435]	0	1805.9	62.8	136.7	0	5.944e-05	2.83
[K].FGKPDPIVSVIFKDEK.[K]	4.73146e-05	0	2	A0A0G2K695	A0A0G2K695 [17-32]	1	2735.65	104.3	112	3.549e-05	0.0002188	2.45
[K].LDPGSSELQK.[V]	4.10939e-06	0	5	P12785	P12785 [1479-1488]	0	1531.87	128.1	63.1	0	2.643e-05	3.62
[R].FGLDHYQCDCTR.[T]	1.69094e-05	0	2	Q63921	Q63921 [52-63]	0	1800.8	89.8	104.7	0	5.602e-06	3.42
[R].FGLEGCEVLIPALK.[T]	2.00574e-05	0	3	Q5XI78	Q5XI78 [278-291]	0	2004.16	99.4	101.7	0	6.715e-06	2.55
[R].FGIQAQMVTTDFQK.[I]	1.06529e-07	0	3	P40112	P40112 [28-41]	0	2072.13	119.9	96.6	0	2.512e-08	3.63
[K].VIQLGTLVDNLTVDPATGDILAGCHPNPMK.[L]	1.33687e-10	0	4	Q68FP2	Q68FP2 [260-289]	0	3617.94	80.3	117.3	0	2.016e-11	5.49
[R].MAGDPVANVR.[F]	0.000108973	0	2	Q5XI34	Q5XI34 [528-537]	0	1258.68	95.4	108.8	0	4.115e-05	2.89
[RK].FGIYDIDNK.[T]	1.32288e-05	0	7	D4A1R8; D3ZLA3	D4A1R8 [75-83]; D3ZLA3 [77-85]	0	1542.86	105.8	104.7	0	4.313e-06	3.18
[K].FGLYSDQMR.[E]	0.000141982	0	3	P04639	P04639 [182-190]	0	1345.68	88.6	129	0	5.449e-05	2.74
[R].MAGTEQSLNSASER.[A]	0.000103348	0	2	M0R6K0	M0R6K0 [1649-1662]	0	1709.83	82	116.4	0	3.873e-05	2.95
[K].LDPGSEETQTLVR.[E]	0.000119874	0	4	Q68FR6	Q68FR6 [402-414]	0	1673.89	119.5	83.3	5.048e-05	0.0002857	2.94
[R].MAENLGFLGSLK.[N]	3.24126e-05	0	3	F1LPV8	F1LPV8 [206-217]	0	1738	93	95.6	0	1.406e-05	2.63
[K].FGPHLVPILVEK.[C]	8.95573e-05	0	2	D3ZGL1	D3ZGL1 [172-183]	0	1807.12	109.3	93.8	0	4.406e-05	2.91
[R].FGPYYTEPVIAGLDPK.[T]	8.1054e-07	0	6	P40112	P40112 [100-115]	0	2225.23	118.4	94	0	2.188e-07	3.31
[R].FGQDIISPLLSVK.[E]	6.79411e-05	0	4	Q62991	Q62991 [46-58]	0	1875.14	105.8	94.2	0	2.473e-05	2.62
[R].FGQVYTEAK.[R]	2.91346e-05	0	3	A0A0G2JWH5	A0A0G2JWH5 [695-703]	0	1500.85	129.2	75.7	0	4.712e-05	3.06
[K].MAEDQAETIANLIEECGGLEK.[I]	0.000148895	0	1	Q56R17	Q56R17 [441-461]	0	2779.39			0	5.74e-05	1.83
[R].FGSHCGIPEQYCVSGVNTWR.[D]	2.91346e-05	0	1	A0A0G2K695	A0A0G2K695 [1649-1668]	0	2583.21			0	1.005e-05	2.28
[R].FGSLTSNFK.[E]	0.000147331	0	2	P06399	P06399 [468-476]	0	1458.84	83.4	180.4	0	5.673e-05	2.31
[R].FGTAIAAVK.[D]	4.85911e-05	0	1	P18614	P18614 [570-578]	0	1335.84	62.2	153.2	0	1.734e-05	3.16
[K].LDPGKPESILK.[M]	2.05996e-05	0	2	Q5U2R7	Q5U2R7 [87-97]	0	1884.18	91.3	80.2	0	6.926e-06	2.52
[R].FGNPLLVQDVESYDPVLNPVLNR.[E]	2.40457e-05	0	2	M0R9X8	M0R9X8 [3627-3649]	0	2827.52	93.7	85.6	0	8.187e-06	3.27
[R].FGGSGSQVDSAR.[M]	1.26759e-05	0	2	Q4FZT9	Q4FZT9 [358-369]	0	1396.7	124.4	91.5	0	4.119e-06	2.28
[R].FGGGSVELLK.[L]	7.39329e-06	0	3	Q64428	Q64428 [611-620]	0	1464.88	124.2	83	0	2.321e-06	2.85
[R].MALDDMVSTLK.[K]	4.95379e-06	0	5	Q6P502	Q6P502 [128-138]	0	1681.93	116.2	84.3	8.936e-05	0.0005843	2.71
[K].FGAVEATMAK.[Y]	1.30884e-05	0	1	D4AE56	D4AE56 [269-278]	0	1482.84	106.3	96.8	0	4.258e-06	2.81
[K].FGAVFLWDTGSSVGEITGHNK.[V]	1.76468e-05	0	1	Q5RKI0	Q5RKI0 [127-147]	0	2680.41	97.6	87.6	0	5.882e-06	2.69
[R].FGAVWTGDNTAEWDHLK.[I]	9.96935e-06	0	6	D3ZAN3	D3ZAN3 [464-480]	0	2405.23	114.9	88.8	0	5.182e-06	2.67
[K].MALNHGEEQVR.[L]	9.49402e-05	0	2	Q7TP58	Q7TP58 [103-113]	0	1512.78	89.5	137.7	0	3.551e-05	2.59
[R].VLQLTSWDEDAWASK.[D]	6.17298e-07	0	7	A0A0G2K8V2	A0A0G2K8V2 [247-261]	0	2207.17	64.5	141.3	0	1.642e-07	3.98
[K].FGDLSSASAIMGNPQVK.[A]	4.49323e-10	0	51	P11517	P11517 [46-62]	0	2180.18	60.8	175.8	0	9.958e-09	5.04
[K].FGDLSSASAIMGNPQVK.[A]	2.97281e-08	0	13	P11517	P11517 [46-62]	0	2196.17	66.4	163.9	0	1.711e-08	4.41
[K].FGDLSSVSAIMGNPQVK.[A]	2.11417e-09	0	19	Q62669	Q62669 [46-62]	0	2208.21	58.6	195.6	0	5.045e-10	5.14
[K].FGDLSSVSAIMGNPQVK.[A]	1.12372e-07	0	9	Q62669	Q62669 [46-62]	0	2224.2	80.8	149.9	0	2.654e-08	4.19
[K].FGDVVDCTLK.[L]	3.95863e-06	0	4	Q9JJ54	Q9JJ54 [118-127]	0	1611.88	125.1	94.6	0	1.19e-06	3.08
[R].MALLMAEMSR.[L]	9.50173e-06	0	3	A0A0G2K8V2	A0A0G2K8V2 [994-1003]	0	1381.72	76.4	144.8	0	3.024e-06	3.25
[R].MAIEAAGFK.[L]	2.08206e-05	0	2	P97571	P97571 [641-649]	0	1395.81	113.8	92.3	0	7.001e-06	3.34
[K].TQGPYDVVVLPGGNLGAQNLSESALVK.[E]	6.11316e-08	0	9	O88767	O88767 [63-89]	0	3184.76	89.5	121.7	0	1.394e-08	4.14
[K].IDPLALVQAIER.[Y]	2.85817e-06	0	4	A0A0G2JU73	A0A0G2JU73 [1335-1346]	0	1566.94	100.7	90.4	0	8.397e-07	2.32
[K].MALDIEIATYR.[K]	3.37616e-07	0	5	G3V8C3	G3V8C3 [391-401]	0	1524.83	129.5	73	0	8.606e-08	3.65
[KR].FGEVVDCTIK.[MT]	1.57163e-06	0	5	A0A0G2KAZ7; Q9QX80	A0A0G2KAZ7 [171-180]; Q9QX80 [98-107]	0	1625.9	129.1	82.9	0	4.43e-07	3.22
[K].FGEYHKDDPNSFR.[F]	2.67521e-05	0	2	B5DFC3	B5DFC3 [557-569]	1	2070.04	119.9	89.4	3.549e-05	0.000146	2.89
[K].FGFCPMAAHEEICTTNEGVMYR.[I]	1.29231e-08	0	1	A0A096P6L8	A0A096P6L8 [458-479]	0	2849.27	116.6	74.1	0	2.643e-09	3.94
[K].LDPHLVLDQLR.[C]	1.66672e-06	0	8	G3V6P7; G3V9Y1; Q62812	G3V6P7 [683-693]; G3V9Y1 [690-700]; Q62812 [683-693]	0	1547.91	87.1	103.1	3.549e-05	0.0001505	3.2
[K].MALDGQNIYNACCTLR.[I]	9.1045e-06	0	2	A0A0G2JV54	A0A0G2JV54 [239-254]	0	2129.01	102.8	107.8	0	2.9e-06	2.82
[R].MALDDMVSTLKK.[I]	1.10925e-05	0	1	Q6P502	Q6P502 [128-139]	1	2039.18	136.4	75	0	3.572e-06	2.8
[R].FGFPEGSVELYAEK.[V]	1.00227e-05	0	5	P62909	P62909 [77-90]	0	2031.08	116.8	90.9	0	3.214e-06	3.35
[R].FGGALDAAAK.[M]	2.54392e-07	0	4	G3V888	G3V888 [935-944]	0	1378.81	110.8	97.1	0	6.352e-08	3.1
[K].MADSGGQPQLTQPGK.[L]	4.9637e-05	0	1	A0A0G2JSV0	A0A0G2JSV0 [288-302]	0	1973.05	73	122.7	0	1.769e-05	2.27
[K].IDNFKPLSLAK.[L]	1.64643e-05	0	2	Q5XIP9	Q5XIP9 [200-210]	0	1933.21	64.8	132.5	0	5.451e-06	2.91
[K].TYFQGNLPAR.[A]	9.14787e-05	0	2	P52759	P52759 [98-107]	0	1395.76	95.9	107.2	0	3.401e-05	2.18
[R].FHDFLGDSWGILFSHPR.[D]	2.42454e-07	0	2	O35244	O35244 [25-41]	0	2260.15			0	6.058e-08	3.58
[R].FKESIQTLGYVDDLK.[Q]	8.09637e-05	0	1	A0A0G2K0Q8	A0A0G2K0Q8 [94-108]	1	2443.41	56.1	166	0	2.992e-05	2.42
[K].FKETELPAK.[E]	1.58606e-05	0	3	F7F9U6; Q6S395; Q6S3A0	F7F9U6 [324-332]; Q6S395 [324-332]; Q6S3A0 [467-475]	1	1750.07	125.6	94.3	0	6.621e-06	3.14
[R].VLQALGSEPIQYAVPVVK.[Y]	1.43663e-07	0	8	Q63355	Q63355 [891-908]	0	2369.42	51.2	130.2	0	3.346e-07	3.21
[K].FKGPFTDVVTTNLK.[L]	3.52979e-05	0	4	Q9Z270	Q9Z270 [25-38]	1	2254.34	107.4	90.3	0	1.23e-05	2.54
[K].FKLEAPDADELPR.[S]	1.05961e-07	0	2	Q9ER34	Q9ER34 [522-534]	1	1959.1	96.2	92.5	0	1.004e-06	3.9
[R].FKLEENYDMK.[V]	1.0239e-05	0	4	Q6P9U0	Q6P9U0 [276-285]	1	2004.11	83.5	129.9	0	3.281e-06	3.14
[R].FKLPPGEYVLVPSTFEPHK.[N]	6.34032e-05	0	1	Q07009	Q07009 [475-493]	1	2872.66	87.6	84.6	0	2.303e-05	2.67
[R].VLQALEGLK.[M]	8.09565e-06	0	6	A0A0H2UI38	A0A0H2UI38 [115-123]	0	1428.92	132.4	74.2	0	3.094e-06	3.44
[K].FKNEEEVFEWNNEVK.[Q]	1.76468e-05	0	5	Q64057	Q64057 [438-452]	1	2628.39	122.1	92	0	5.87e-06	3.13
[K].VLQAGVLDNWYPLQGGQGQVHLR.[L]	2.36066e-07	0	1	Q9Z1X1; A0A0G2JXJ7	Q9Z1X1 [415-437]; A0A0G2JXJ7 [416-438]	0	2777.5	103	128.6	0	5.873e-08	2.81
[K].VLQATVVAVGSGGK.[G]	6.22347e-10	0	2	P26772	P26772 [41-54]	0	1744.07	115.4	99.5	0	2.868e-08	4.03
[R].IYVVDVGSEPR.[A]	7.79871e-06	0	5	F1LRJ9	F1LRJ9 [128-138]	0	1462.81	58.8	151	0	2.609e-06	3.17
[K].LDNLVAIFDINR.[L]	3.76288e-05	0	5	G3V826	G3V826 [207-218]	0	1631.93	123.6	90.4	0	1.319e-05	2.77
[R].VLPSITTEILK.[S]	1.2371e-07	0	6	P67779	P67779 [118-128]	0	1672.07	101.4	99.5	0	2.952e-08	3.27
[R].LIFAGKQLEDGR.[T]	2.80673e-05	0	4	P62982	P62982 [43-54]	1	1805.07	67.9	108.7	0	9.63e-06	2.51
[K].FLALGDSGVGK.[T]	1.18536e-07	0	1	P23640	P23640 [12-22]	0	1521.9	80.4	82.2	0	2.813e-08	2.43
[K].FLALLAEEQDVNK.[M]	0.000177204	0	1	D3ZFJ3	D3ZFJ3 [405-417]	0	1948.12	138.8	72.9	0	6.913e-05	1.96
[K].IYVISLAEPR.[L]	2.19613e-05	0	3	P15178	P15178 [142-151]	0	1389.83	104.3	88.1	0	7.431e-06	2.53
[R].LYVHEAVK.[A]	8.40301e-05	0	6	F7F9U6; Q6S395; Q6S3A0	F7F9U6 [3404-3411]; Q6S395 [3405-3412]; Q6S3A0 [3548-3555]	0	1416.86	97.3	94.1	0.0001735	0.001429	2.95
[R].FLAVGLVDNTVR.[I]	1.22934e-06	0	1	E9PT66	E9PT66 [604-615]	0	1532.9	101.3	104	0	3.416e-07	3.26
[R].TFIAIKPDGVQR.[G]	1.12866e-06	0	4	P19804; Q05982	P19804 [7-18]; Q05982 [7-18]	0	1803.09	136.7	82	0	3.115e-07	3.71
[R].FLCTGGVDPYADPNTCK.[G]	5.72195e-06	0	3	G3V615	G3V615 [679-695]	0	2373.16	141.7	74.7	0	1.764e-06	3.32
[R].LYVTTSLYSAWDK.[Q]	8.31424e-05	0	3	F1LRJ9	F1LRJ9 [423-435]	0	2005.1	71.5	156.9	0	3.084e-05	3.15
[K].LIFACHEK.[L]	8.18283e-05	0	15	A0A0H2UHJ1	A0A0H2UHJ1 [107-114]	0	1475.84	160	55	0	4.764e-05	3.32
[K].VIQCFAETGQVQK.[I]	1.06427e-06	0	4	F1M779	F1M779 [488-500]	0	1966.08	104.8	113.3	0	7.745e-06	4.29
[K].LYYDQEQK.[L]	2.64683e-05	0	3	A0A0H2UHB3	A0A0H2UHB3 [258-265]	0	1544.84	55.4	140.2	0	9.027e-06	3.19
[K].TYGGCEGPDAMYVK.[L]	1.94256e-05	0	1	P83941	P83941 [7-20]	0	2005.98	86.2	117.9	0	6.491e-06	2.56
[K].TYGICGAIR.[R]	0.000161162	0	3	P05765	P05765 [52-60]	0	1239.67	122.4	90.5	0	6.241e-05	2.86
[K].MADLHAVPR.[G]	0.000149684	0	1	Q62952	Q62952 [488-496]	0	1238.69	109.9	103.6	0	5.774e-05	3.17
[R].VIQGDGVDINTLQEIVEGMK.[Q]	4.20833e-05	0	2	Q80Z29	Q80Z29 [350-369]	0	2616.43	122.5	82.7	0	1.487e-05	2.14
[R].FHMYEGYSLSK.[V]	4.45206e-06	0	3	P85973	P85973 [85-95]	0	1819.95	92.3	90.8	0	1.35e-06	4.08
[K].TQGNVFATDAILATLMSCTR.[S]	2.14977e-05	0	2	Q6AYK8	Q6AYK8 [241-260]	0	2399.23			0	7.25e-06	2.43
[K].VLQFALEK.[D]	6.34032e-05	0	2	D4ADT5	D4ADT5 [170-177]	0	1405.88	86.4	83.8	0	2.303e-05	2.69
[K].TFESLVDFCK.[T]	8.35916e-06	0	6	Q9WVK7	Q9WVK7 [193-202]	0	1703.91	89.5	91.5	3.549e-05	0.0002192	2.79
[R].FHPEPYGLEDDQR.[S]	0.000139012	0	1	D3ZZZ9	D3ZZZ9 [275-287]	0	1831.88	87.7	112.8	0	5.32e-05	3.05
[K].LDNVLLDADGHIK.[L]	2.61876e-05	0	1	P09217	P09217 [379-391]	0	1881.08	59.8	131.1	0	8.922e-06	2.55
[K].VLQEDTLPDLQMK.[Y]	1.06857e-05	0	2	P26453	P26453 [177-189]	0	1988.11	99.4	112.6	0	3.428e-06	3.27
[K].IDNSQVESGSLEDDWDFLPPKK.[I]	9.29466e-05	0	2	P18418	P18418 [186-207]	1	3206.68	76.6	32.7	0	3.466e-05	2.97
[K].MAATFIGNSTAIQELFK.[R]	1.31898e-07	0	4			0	2316.27			0	3.157e-08	4.34
[R].VLQEAGADISK.[T]	4.68134e-05	0	4	Q63530	Q63530 [215-225]	0	1588.93	102.2	96.5	0	1.662e-05	3.42
[R].TFGENYVQELLEK.[A]	3.68353e-05	0	3	D3ZCA0	D3ZCA0 [64-76]	0	2028.11	116.7	120.8	0	1.287e-05	2.55
[K].FKAEAALPSPK.[L]	5.33827e-06	0	2	A0A0G2JUA5	A0A0G2JUA5 [4676-4686]	1	1846.14	46.8	128.7	0	1.64e-06	2.88
[K].FKAEHDQLLLNYAK.[K]	9.40083e-06	0	4	G3V7U4	G3V7U4 [110-123]	1	2377.38	87.9	101.6	0	2.99e-06	3.71
[R].VLQDGGCSLPILR.[N]	7.1221e-06	0	2	D4A917	D4A917 [412-424]	0	1656.93	73.7	117.8	0	2.233e-06	1.95
[R].FKDIFQEIFDK.[H]	9.019e-07	0	3	P56574	P56574 [262-272]	1	2117.22	122.8	93.7	0	2.452e-07	4
[R].LYYEGLQDK.[L]	7.75719e-06	0	4	A0A140TAH1	A0A140TAH1 [526-534]	0	1586.88	99	104	0	2.447e-06	3.26
[R].TFGLGEADCGLRPLFEK.[K]	6.57399e-06	0	2	G3V843	G3V843 [324-340]	0	2368.27	80.5	141.6	0	2.05e-06	3.14
[R].FKDLGEQHFK.[G]	2.62675e-07	0	18	P02770; A0A0G2JSH5	P02770 [35-44]; A0A0G2JSH5 [35-44]	1	1936.13	100.3	129.7	0	5.333e-07	4.24
[R].FKDPGLVDQLVK.[A]	1.09893e-06	0	3	A0A0G2JZG7	A0A0G2JZG7 [27-38]	1	2046.26	112.6	86.4	0.0001735	0.001445	2.85
[K].TYFSHIDVSPGSAQVK.[A]	9.95695e-10	0	51	A0A0G2JSV6	A0A0G2JSV6 [42-57]	0	2194.19	45.2	135.9	0	3.858e-08	5.24
[R].IDSVWPFEK.[V]	0.000139749	0	9	Q3MIE4	Q3MIE4 [369-377]	0	1578.89	120.9	111.7	0	5.365e-05	3.39
[K].LDGPEEVECTK.[T]	0.000103897	0	6	Q5I0M1	Q5I0M1 [240-250]	0	1734.9	101.3	104.4	0	3.895e-05	2.82
[R].IVITGDAALDHDQALAQAIR.[E]	4.07001e-07	0	2	D3ZM69	D3ZM69 [949-968]	0	2320.28	96.4	113.4	0	1.051e-07	3.76
[K].VLAQNSGFDLQETLVK.[V]	6.04822e-08	0	4	Q3MHS9	Q3MHS9 [450-465]	0	2220.26	122.9	93.7	0	6.116e-08	4.34
[R].GFLIGDHSDMFNQK.[D]	0.000165469	0	1	Q07071	Q07071 [362-375]	0	2067.07	86.2	95	0	6.415e-05	2.75
[K].LTQNVDLLGLLK.[W]	3.88512e-05	0	1	D3ZZW1	D3ZZW1 [613-624]	0	1785.12	87.6	142.8	0	1.365e-05	1.79
[K].GFNASGCEGQDVVYLLR.[E]	2.09899e-07	0	1	A0A0G2JTY2	A0A0G2JTY2 [668-684]	0	2114.05	121.1	60.7	0	5.194e-08	3.03
[R].GFNCESKPEPEETCFDK.[Y]	5.93984e-06	0	3	A0A096P6L8	A0A096P6L8 [85-101]	0	2761.34	135.4	70	0	1.833e-06	3.02
[R].LDDCGLTEVR.[C]	6.0036e-06	0	2	A0A0G2K9E0	A0A0G2K9E0 [66-75]	0	1406.71	123.9	96	0	1.862e-06	2.8
[K].GFNEGLWEIENNPGVK.[F]	9.16465e-07	0	2	Q923W4	Q923W4 [80-95]	0	2261.2	104	100.5	0	2.504e-07	2.93
[K].GFPIKDDFLEQSEK.[L]	0.000162871	0	1	F7FHF3	F7FHF3 [234-247]	1	2340.31	103.1	101.2	0	6.306e-05	2.32
[K].VLAMSGDPNYLHR.[M]	6.65114e-05	0	2	Q5XI34	Q5XI34 [486-498]	0	1701.89	91.5	77.5	2.046e-05	0.0001175	3.55
[K].GFPTIYFSPANK.[K]	1.93552e-06	0	4	A0A0H2UHM5	A0A0H2UHM5 [454-465]	0	1800.01	74.6	74.2	0	3.668e-06	3.45
[K].LTQPQAFDYNEIPNFPQSTVQGHAGR.[L]	1.00732e-10	0	5	P85973	P85973 [42-67]	0	3144.57	86.2	109.1	0	1.488e-11	5.06
[R].GFQGSFEELCR.[N]	3.85435e-06	0	1	P18163	P18163 [617-627]	0	1558.75	86.7	97.9	0	1.158e-06	2.91
[R].VLALSVETDYTFPLAEK.[V]	8.4039e-06	0	4	P19945	P19945 [248-264]	0	2354.33	122	88.6	0	2.662e-06	2.6
[K].VLALPEPSPAAPTLR.[S]	9.15324e-06	0	3	F7F9U6; Q6S395; Q6S3A0	F7F9U6 [1047-1061]; Q6S395 [1048-1062]; Q6S3A0 [1191-1205]	0	1761.05	99.6	88.3	0	2.914e-06	3.42
[K].TKEEAFDAICQLIAGK.[E]	1.72427e-08	0	7	Q5PPN5	Q5PPN5 [91-106]	1	2481.4	54.6	143	0	5.94e-08	3.25
[K].GFSEGLWEIENNPTVK.[A]	1.37655e-07	0	4	F1LPC7	F1LPC7 [81-96]	0	2278.21	85.7	101.6	0	3.313e-08	3.57
[K].VIAINVDDPDAANYHDISDVER.[L]	2.0381e-05	0	2	F7EPH4	F7EPH4 [156-177]	0	2670.32	118.9	92.2	0	5.382e-05	3.01
[K].VACETVAK.[T]	0.000134672	0	1	F1LRB8	F1LRB8 [54-61]	0	1335.77	123.3	81.5	0	5.148e-05	2.95
[K].ITQFCHHFLEGK.[I]	1.98445e-05	0	8	P04785	P04785 [341-352]	0	1975.06	128.3	73.2	0	6.816e-06	3.59
[R].GFSLDQSGASCEDVDECEGNHR.[C]	8.31919e-12	0	3	G3V9M6	G3V9M6 [2556-2577]	0	2698.13	88.8	82.8	0	1.043e-12	5.66
[K].LTQELEILTDR.[L]	4.9902e-05	0	5	P20595	P20595 [365-375]	0	1559.88	66.3	136.2	3.549e-05	0.0001356	2.57
[K].LTQDQDVDVK.[Y]	8.1054e-07	0	5	Q5XI34	Q5XI34 [567-576]	0	1618.91	64.1	113	3.549e-05	0.0002119	3.23
[K].TQAVVCQQLDLTHLK.[E]	1.75985e-07	0	1	D3ZD23	D3ZD23 [196-210]	0	2212.25	108.3	104.8	0	4.306e-08	3.38
[R].LTQQYNELLHSLQSK.[M]	9.93841e-08	0	3	G3V836	G3V836 [336-350]	0	2260.27	115	100.2	0	2.339e-08	3.35
[K].GFIGPGIDVPAPDMSTGER.[E]	9.49402e-05	0	3	P10860	P10860 [213-231]	0	2145.08	82.5	105.5	0	3.539e-05	2.82
[K].GFLGCFPDIIGAHK.[G]	4.59699e-06	0	3	M0R9L3	M0R9L3 [496-509]	0	1990.1	106.4	95.2	0	5.622e-06	3.54
[K].GFGFGQGAGALVHSE.[-]	7.59636e-05	0	3	P47875	P47875 [179-193]	0	1662.84	79.2	120.6	0	3.822e-05	2.5
[K].TKDVLTITLTPK.[V]	7.84981e-07	0	4	P20760	P20760 [122-133]	1	2017.29	160.2	105.6	0	1.057e-05	3.51
[R].GFGFITFTNPEHASDAMR.[A]	1.38259e-06	0	2	G3V6P6	G3V6P6 [48-65]	0	2227.08	103.2	95.3	0	3.866e-07	2.9
[K].GFGFVCFSSPEEATK.[A]	1.65945e-07	0	6	G3V9N0; Q9EPH8	G3V9N0 [334-348]; Q9EPH8 [334-348]	0	2121.07	107.5	76.4	0	4.043e-08	4.14
[K].GFGFVDFNSEEDAK.[A]	7.55611e-05	0	5	Q5U328	Q5U328 [615-628]	0	2020.01	119.1	86.3	0	2.773e-05	3.03
[K].LTSDDVKEQIYK.[L]	1.55494e-06	0	2	P62278	P62278 [28-39]	1	2126.23	146.6	69.7	0	4.399e-07	3.07
[K].LTSAVSSLPELLEK.[K]	3.38245e-05	0	2	Q62991	Q62991 [377-390]	0	1945.16	104.5	105.6	0.000472	0.003353	2.15
[R].VIAQPENHAEAQEVTIGPQSVAVAR.[C]	7.47623e-05	0	1	Q5FVC5	Q5FVC5 [149-173]	0	2843.52			0	2.742e-05	1.77
[R].GFGFVTFDDHDPVDK.[I]	7.05465e-07	0	12	A7VJC2	A7VJC2 [154-168]	0	2154.09	84.8	88.3	0	1.891e-07	3.99
[R].GFGFVTFENIDDAK.[D]	0.00014425	0	3	P60825	P60825 [48-61]	0	2018.06	60.5	106.2	3.549e-05	0.0002109	2.49
[R].VAASNIVQMK.[D]	7.72506e-07	0	4	P40307	P40307 [20-29]	0	1518.91	113	88.3	0	2.084e-07	3.08
[R].GFGFVYFQSHDAADK.[A]	6.64456e-06	0	2	F1M3H8	F1M3H8 [140-154]	0	2147.1	103	91.6	0	5.991e-06	2.73
[R].GFGHIGIAVPDVYEACK.[R]	9.634e-09	0	3	Q6P7Q4	Q6P7Q4 [124-140]	0	2291.23	103.9	100.9	0	1.519e-08	4.59
[K].GFGNIATNEDTK.[K]	6.016e-08	0	9	P14480	P14480 [290-301]	0	1724.92	97.6	148.9	0	4.376e-05	3.18
[K].GFGNIATNEDTKK.[Y]	1.26381e-07	0	4	P14480	P14480 [290-302]	1	2082.18	83.7	159.4	0	3.018e-08	3.27
[K].ITQSPLTICFPEYTGANK.[Y]	2.71735e-09	0	7	P04897	P04897 [279-296]	0	2498.34	108.7	119.6	0	5.022e-10	5.26
[K].GFGSDKESILELITSR.[S]	1.33438e-08	0	4	Q6IMZ3	Q6IMZ3 [35-50]	1	2210.24	82.3	100.8	0	1.678e-06	4.19
[R].VAASNIVQMKDDHDK.[M]	7.2802e-05	0	1	P40307	P40307 [20-34]	1	2358.31	119.3	89.5	0	2.67e-05	2.7
[K].GFGTDEQAIIDCLGSR.[S]	4.04409e-06	0	4	Q5XI77	Q5XI77 [213-228]	0	1967.97	97.2	99.6	0	1.22e-06	4.14
[K].GFGTDEQAIVDVVSNR.[S]	1.30618e-08	0	4	Q6IRJ7	Q6IRJ7 [175-190]	0	1936	105.1	94.4	0	2.681e-09	4.95
[K].GFGVDTETPNLEGTLTGPK.[L]	2.87907e-08	0	6	A0A0G2JUA5	A0A0G2JUA5 [540-558]	0	2391.28	51	129.9	0	6.238e-09	4.04
[R].GFKDQIYDIFQK.[L]	1.96339e-05	0	5	Q6P3V8	Q6P3V8 [191-202]	1	2189.26	145.2	62.7	0	6.568e-06	3.04
[R].GFKDQIYEIFQK.[L]	0.000180027	0	4	Q5RKI1	Q5RKI1 [192-203]	1	2203.27	85.5	104.5	3.549e-05	0.0002276	2.96
[K].GFSLLSAEDKEALKK.[Q]	1.98445e-05	0	1	P27008	P27008 [183-197]	2	2552.55	140.1	63.6	0	6.666e-06	3.29
[K].GFGFAIADSPTGQK.[V]	3.84394e-05	0	1	F1M7S0	F1M7S0 [590-603]	0	1854.02	72	122.4	0	1.345e-05	2.55
[R].GFSIVTDTPELQR.[L]	7.47623e-05	0	2	A0A096MJG7	A0A096MJG7 [97-109]	0	1691.92	81.2	120.7	0	2.741e-05	2.62
[K].GFSVVADTPELQR.[I]	5.00697e-06	0	2	Q99MZ8	Q99MZ8 [97-109]	0	1647.89	91.1	99.9	0	1.529e-06	2.8
[K].TKEVIQEWSLTNIK.[R]	1.61724e-08	0	4	G3V852	G3V852 [344-357]	1	2376.41	87.6	134.9	0	3.372e-09	4.01
[K].TKEVVCTHCPTGTAGK.[R]	1.12974e-07	0	1	F1MAA7	F1MAA7 [785-800]	1	2433.32	82.3	106.8	0	2.683e-08	3.57
[R].VIACFDSLK.[G]	0.000167223	0	3	F2Z3T4; A0A0G2JX72	F2Z3T4 [50-58]; A0A0G2JX72 [50-58]	0	1510.87	102	85.3	0	6.512e-05	2.77
[K].IDCNLLEFK.[-]	6.34032e-05	0	1	Q5FVI6	Q5FVI6 [374-382]	0	1609.9	79.5	74.8	0	2.298e-05	2.29
[K].VIAALLQTMEDQGNQR.[V]	9.05603e-06	0	1	D4A781	D4A781 [442-457]	0	2016.07			0	2.877e-06	2.4
[K].LTPEEEEILNK.[K]	8.01082e-05	0	7	P62243	P62243 [129-139]	0	1773	122.2	78.2	8.936e-05	0.0005755	3.54
[K].GGCEAIVDTGTSLLVGPVDEVK.[E]	1.49413e-09	0	9	P24268	P24268 [283-304]	0	2674.44	150.3	67.7	0	2.648e-10	5.34
[R].IDCFSEVPTSVFGEK.[L]	5.15216e-05	0	5	Q4KLK7	Q4KLK7 [382-396]	0	2173.13	107.6	97.9	0	1.848e-05	2.76
[K].GGDEYDNHCGK.[E]	4.41498e-05	0	5	Q6AY20	Q6AY20 [125-135]	0	1709.8	107.6	85.7	0	5.271e-05	3.03
[R].GGDGSPGGAGATAAR.[S]	4.40945e-07	0	3	Q5XIU9	Q5XIU9 [20-34]	0	1430.72	114.2	88.6	0	1.144e-07	3.8
[K].TKEQILEEFSK.[V]	6.23926e-07	0	2	M0R735	M0R735 [255-265]	1	2039.2	96.1	90.5	0	4.78e-07	4.08
[R].GGDLAAIYTPDAQHCQK.[M]	5.12481e-05	0	1	P14272	P14272 [33-49]	0	2303.19	89.6	94.8	0	1.833e-05	2.95
[R].GGDSIGETPTPGASK.[R]	3.69317e-06	0	1	G3V7T6	G3V7T6 [319-333]	0	1831.98	108.1	88.6	0	1.103e-06	3.36
[K].GGDVSVCEWYR.[R]	8.87566e-07	0	6	D3ZD09	D3ZD09 [48-58]	0	1556.74	105.3	91	0	2.408e-07	2.91
[R].GGEANQRPELK.[N]	6.23996e-05	0	1	F1M8K0	F1M8K0 [488-498]	0	1656.94	69.5	119.6	0	2.256e-05	2.33
[K].ITNFSTDIKDSK.[A]	4.85911e-05	0	2	A0A0G2K014	A0A0G2K014 [304-315]	1	2056.19	132.8	75.5	0	1.727e-05	3.08
[R].GGEFEMMPLGVNK.[S]	2.39641e-06	0	4	Q03626	Q03626 [710-722]	0	1866.99	50.8	145.7	0	6.959e-07	2.89
[K].ITNFSTDIK.[D]	8.58528e-06	0	4	A0A0G2K014	A0A0G2K014 [304-312]	0	1496.87	115	74.4	0	2.717e-06	2.69
[K].VIAAEGEMNASR.[A]	8.27038e-06	0	2	Q5XI04	Q5XI04 [221-232]	0	1476.77	103.6	94.2	0	2.609e-06	2.39
[R].VKYETELAMR.[Q]	9.64632e-05	0	2	Q5BJY9	Q5BJY9 [159-168]	1	1697.97	87.9	99.3	0	3.609e-05	3.06
[K].LTNAEGVEFK.[L]	5.79212e-05	0	1	D4A7R0	D4A7R0 [288-297]	0	1565.89	82.3	76.5	0	2.083e-05	2.6
[R].VKVEPSHDASK.[V]	2.06756e-08	0	8	C0JPT7	C0JPT7 [864-874]	1	1884.12	73.3	105.5	0	4.363e-09	4.04
[K].ITNLTQQLEQASIVK.[K]	1.38999e-06	0	1	F1LMV6	F1LMV6 [1619-1633]	0	2144.27	89.6	130.5	0	3.889e-07	3.05
[R].GGAGVGSMTK.[I]	1.14078e-06	0	4	A0A0H2UI38	A0A0H2UI38 [80-89]	0	1322.75	124.8	71	0	3.153e-07	3.57
[K].ITPENLPQILLQLK.[R]	3.68353e-05	0	3	A0A0G2JSR7	A0A0G2JSR7 [133-146]	0	2078.3	105.1	99.2	0	1.286e-05	3.47
[K].TKENVNATENCISAVGK.[I]	1.17792e-06	0	2	D4A781	D4A781 [962-978]	1	2522.39	132.7	90.9	0	3.275e-07	3.42
[K].VLAIDHLNEDQLR.[E]	3.30143e-06	0	1	P50753	P50753 [229-241]	0	1764.98	50.6	52.5	0	9.818e-07	3.26
[K].TKEEAFDAICQLIAGKEPANIGVTK.[A]	4.71446e-10	0	4	Q5PPN5	Q5PPN5 [91-115]	2	3620.05	59.8	136.2	0	1.266e-08	4.02
[R].LTPVLSHPIFDNR.[A]	1.28805e-05	0	2	Q7TQN4	Q7TQN4 [175-187]	0	1737.98	95.5	101.7	0	4.189e-06	3.16
[K].VIAGIGLAK.[K]	4.69623e-06	0	1	A0A0G2K8P3	A0A0G2K8P3 [84-92]	0	1299.88	85.8	108.2	0	1.426e-06	2.99
[R].LDCTQCLQHPWLMK.[D]	2.21969e-05	0	1	D3ZFU9	D3ZFU9 [1751-1764]	0	2304.17	76.4	127.2	0	7.488e-06	2.77
[K].GFVEFAAKPPAR.[K]	4.26589e-06	0	1	Q4KLH4	Q4KLH4 [198-209]	0	1748.03	86.2	102.7	0	1.287e-06	3.14
[K].VLAGDKNFITAEELR.[R]	7.18873e-10	0	3	Q9QXQ0	Q9QXQ0 [854-868]	1	2134.23	94	99.1	0	1.217e-10	4.02
[R].GFVLQDTVEQLR.[C]	3.05666e-05	0	3	D3Z941	D3Z941 [379-390]	0	1633.91	106.6	78.6	0	1.054e-05	2.22
[R].LDCTQCLQHPWLMK.[D]	6.1401e-07	0	5	D3ZFU9	D3ZFU9 [1751-1764]	0	2288.18	77.1	128.9	0	1.627e-07	3.37
[R].ITPSYVAFTPEGER.[L]	1.17633e-05	0	9	P06761	P06761 [61-74]	0	1795.94	82.5	77.7	0	2.676e-05	3.78
[R].GFVVAAIEHR.[D]	5.29112e-05	0	2	P83006	P83006 [127-136]	0	1327.77	117.8	90.6	0	1.892e-05	3.12
[K].TKEEDNQLIVK.[K]	5.55073e-05	0	2	O70352	O70352 [179-189]	1	2004.19	125.7	102.1	0	4.002e-05	2.93
[R].GFYCNDESIKYPLK.[V]	1.31069e-06	0	2	P97544	P97544 [65-78]	1	2421.31	61.2	125	0	3.652e-07	3.04
[R].GFYDGVMLVDGFK.[G]	1.65523e-05	0	3	Q5PPJ6	Q5PPJ6 [473-485]	0	1906.02	114.9	97.1	0	5.482e-06	2.58
[R].VIAEPSSSEGQGVLK.[S]	2.88886e-06	0	5	G3V8L7	G3V8L7 [845-859]	0	1959.12	134.6	69.2	0	8.526e-07	2.98
[K].GFYYLMQELPQER.[L]	6.51117e-05	0	4	P15650	P15650 [280-292]	0	1902.96	95.9	90.2	0	2.371e-05	3.05
[R].TKEEMENANFGFTGYT.[-]	2.01647e-05	0	1	D3ZE15	D3ZE15 [129-144]	1	2297.12	76.9	87.2	0	6.787e-06	2.53
[K].LTPITYPQGLAMAK.[E]	1.81538e-06	0	5	Q6RUV5	Q6RUV5 [134-147]	0	1962.15	94.7	109	0	5.168e-07	3.64
[K].TKEGVVEITGK.[H]	1.30618e-08	0	4	G3V913	G3V913 [117-127]	1	1848.14	77.8	130.2	0	2.677e-09	4.08
[K].LTPEYLQLMK.[Y]	0.000145015	0	5	B5DEH2	B5DEH2 [276-285]	0	1694	81.4	100.5	5.048e-05	0.0002825	3.24
[R].GGAEDELQALR.[A]	4.31626e-07	0	3	F7F9U6; Q6S395; Q6S3A0	F7F9U6 [1466-1476]; Q6S395 [1467-1477]; Q6S3A0 [1610-1620]	0	1387.74	99.4	94.3	0	1.118e-07	3.23
[R].GGAEQFMEETER.[S]	9.00782e-06	0	3	D4AC23	D4AC23 [376-387]	0	1612.75	108.2	90.1	0	2.867e-06	2.27
[R].GGAEVHIFAPDVPQMHVIDHTK.[G]	3.23799e-08	0	4	P56571	P56571 [71-92]	0	2856.52	115.7	95	0	7.039e-09	4.44
[R].LTPYEVDELRR.[K]	9.87608e-07	0	1	A0A096MIX2	A0A096MIX2 [65-75]	1	1619.9	100.1	98.2	0	2.701e-07	3.57
[K].VKVEHVVSVLEK.[K]	2.26755e-05	0	2	Q9JLA3	Q9JLA3 [584-595]	1	2053.3	116	68.9	0	7.66e-06	3.14
[K].ITSEALLVTQQLVK.[V]	6.53899e-06	0	4	P97536	P97536 [535-548]	0	2001.24	111.9	106.3	0	2.029e-06	2.37
[K].GFFVQPTVFSNVTDEMR.[I]	2.71835e-05	0	6	A0A0H2UHP1	A0A0H2UHP1 [399-415]	0	2203.11	82	91.3	0	1.865e-05	2.63
[R].VLDELTLAR.[AT]	0.000177204	0	5	Q63279	Q63279 [192-200]	0	1258.76	88.3	97.5	2.046e-05	0.0001083	3.13
[R].VIDEELNPR.[W]	8.3585e-05	0	2	A0A0G2JXJ7	A0A0G2JXJ7 [366-374]	0	1313.73	90.6	90.8	0	3.094e-05	2.95
[R].VLDDGELLVQQTK.[N]	1.91171e-05	0	5	A0A0G2K6U1	A0A0G2K6U1 [517-529]	0	1916.11	76.3	98.1	0	1.524e-05	3.21
[K].LTVDTIFVPNTGKK.[S]	4.88505e-05	0	1	A0A0G2JSR0	A0A0G2JSR0 [97-110]	1	2220.36	109.1	86	0	1.738e-05	3.36
[K].LTVDTIFVPNTGK.[K]	7.84045e-06	0	5	A0A0G2JSR0	A0A0G2JSR0 [97-109]	0	1863.1	100.2	97.8	0	2.891e-06	3.87
[K].GESVMVLPTLPEEEAK.[Q]	1.52208e-06	0	6	O35244	O35244 [184-199]	0	2187.2	76	120.8	0	4.284e-07	3.43
[R].LTVADALEPVQFEDGQK.[I]	1.56326e-06	0	4	P09456	P09456 [265-281]	0	2318.26	83.6	117.6	0	4.69e-06	2.65
[K].LIGTATVSLK.[D]	5.14244e-06	0	1	A0A0G2K695	A0A0G2K695 [80-89]	0	1460.95	82	111.6	0	1.573e-06	2.28
[K].GETDEEYLWCIEQTLHFK.[D]	9.19655e-05	0	6	P10760	P10760 [104-121]	0	2756.36	176.5	80	0	3.431e-05	1.86
[R].GETGPAGPAGPIGPAGAR.[G]	1.62893e-10	0	3	P02454	P02454 [1056-1073]	0	1761.94	129	66.9	0	2.491e-11	5.8
[K].LTVEDLEKER.[D]	0.000132553	0	1	Q66HR2	Q66HR2 [205-214]	1	1689.98	111.8	86	0	5.059e-05	2.87
[K].GETGQNLLEMMAHDR.[L]	1.49789e-06	0	1	M0R3M4	M0R3M4 [336-350]	0	1930.93	117	101.1	0	4.226e-07	3.51
[K].GETLLSPLVMCGPHGLK.[F]	2.10439e-05	0	2	A0A0G2K2P5	A0A0G2K2P5 [1687-1703]	0	2267.27	80	118.7	0	7.077e-06	2.61
[K].VLDALSSVK.[T]	3.4187e-05	0	7	B0BNN3	B0BNN3 [161-169]	0	1389.87	57.2	195.4	0	6.988e-05	3.33
[K].GETVTILAQSR.[A]	4.83331e-05	0	3	Q3ZB99	Q3ZB99 [561-571]	0	1403.81	63.9	106.3	0	6.309e-05	2.25
[R].VLDALFPCVQGGTTAIPGAFGCGK.[T]	3.34659e-05	0	4	D4A133	D4A133 [233-256]	0	2894.53	160.5	76.3	0	1.464e-05	3.1
[K].ITVAALDAANLLASVPASQR.[G]	3.22074e-08	0	1	F1LS79	F1LS79 [1727-1746]	0	2210.27	91.9	116.4	0	7.032e-09	3.25
[K].LTTVCPTVKPQTQGLAK.[D]	1.31069e-06	0	1	A0A0G2K2V7	A0A0G2K2V7 [249-265]	0	2529.5	81.9	134.6	0	3.651e-07	2.6
[R].IIGTLQNSAEFADAFHCR.[K]	3.09967e-07	0	2	P07861	P07861 [719-736]	0	2279.14	83.4	125.5	0	7.848e-08	3.71
[R].GEVITTYCPANNEPIAR.[V]	4.3682e-05	0	2	Q64057	Q64057 [63-79]	0	2134.08	102.4	109.2	0	1.546e-05	2.75
[R].GEVPCTVTTAFPLDEAVLSELK.[T]	5.97833e-07	0	4	Q06647	Q06647 [137-158]	0	2834.53	103.3	87.9	0	1.583e-07	4.08
[R].GEVQTVTFDADEAK.[T]	2.69513e-06	0	4	A0A0G2KAJ7	A0A0G2KAJ7 [2629-2642]	0	1968.03	103.1	97.1	0	7.88e-07	4.05
[R].GETLGIIGLGR.[V]	4.08751e-06	0	3	Q9Z2F5	Q9Z2F5 [163-173]	0	1314.79	102	102.6	0	1.235e-06	2.77
[KR].LTVEDPVTVEYITR.[FY]	3.51103e-05	0	6	A0A0G2K0W9	A0A0G2K0W9 [96-109]	0	1864.03	123.3	84.3	0	1.226e-05	3.28
[R].TKDDIIEFAHR.[V]	0.000109552	0	1	M0R402	M0R402 [121-131]	1	1803.02	108.3	82.4	0	4.121e-05	3.4
[R].GEQIALDCTPR.[E]	9.50173e-06	0	6	Q9ESS6	Q9ESS6 [40-50]	0	1488.77	75.1	112.3	0	3.053e-05	3.24
[R].VIDKDGIHNLENITFTK.[R]	1.67884e-08	0	6	P40307	P40307 [182-198]	1	2644.53	109.3	82.2	0	3.51e-09	4.78
[K].GELQNWPDLLPK.[L]	8.49271e-05	0	4	F1LQP9	F1LQP9 [121-132]	0	1868.07	110.8	86.6	0	3.152e-05	2.28
[R].GELSGDFEK.[L]	1.35866e-05	0	7	Q6IMZ3	Q6IMZ3 [232-240]	0	1439.78	96.1	101.1	0	4.431e-06	2.94
[K].GELSGHFEDLLLAVVR.[C]	2.12696e-05	0	3	P14669	P14669 [231-246]	0	1984.11	65.7	98.4	0	7.153e-06	2.24
[K].ITVTSEVPFSK.[R]	2.3664e-05	0	4	Q6PDV8	Q6PDV8 [70-80]	0	1665.98	123.7	88.1	2.046e-05	7.633e-05	3.07
[K].GEISSTQDAMMEEIFR.[V]	1.19057e-06	0	4	A1A5L1	A1A5L1 [203-218]	0	2072.98	97.8	105.8	0	3.303e-07	3.92
[K].GELVASEIQATTGNSQVLVR.[K]	1.32996e-05	0	1	Q6TUD3	Q6TUD3 [159-178]	0	2301.26	91.7	109.7	0	4.336e-06	2.68
[K].GELYCLPCHDK.[M]	5.29112e-05	0	3	C0KUC6	C0KUC6 [239-249]	0	1849.93	76.2	117.4	0	2.333e-05	3.66
[R].LTVSSLQESGLK.[V]	5.61252e-08	0	2	C0JPT7	C0JPT7 [2327-2338]	0	1720.03	94.8	90.1	0	1.272e-08	3.12
[R].ITVPLVSEVQIAQLR.[F]	1.8251e-06	0	2	D3ZJ32	D3ZJ32 [289-303]	0	1895.15	116	59.2	0	5.205e-07	3.1
[K].GEMMDLQHGSLFLK.[T]	1.04178e-06	0	5	P04642	P04642 [60-73]	0	2064.1	108.2	94.8	0	2.857e-07	3.72
[K].LTVPDDMAANCIYLNIPSK.[G]	6.37397e-07	0	4	O08557	O08557 [212-230]	0	2593.38	94.6	111.9	0	1.692e-07	2.49
[R].GENHCGIESEIVAGIPR.[T]	3.01034e-10	0	4	Q6IN22	Q6IN22 [315-331]	0	2067.05	96.6	180.2	0	4.793e-11	5.91
[K].ITVNKVELLVMK.[A]	9.00338e-05	0	1	B0BN93	B0BN93 [302-313]	1	2074.33	130.2	84.8	0	3.341e-05	2.93
[R].GENLVSMTVEGPPPK.[D]	2.17679e-06	0	2	P63164	P63164 [74-88]	0	2013.11	92.1	101.4	0	6.275e-07	3.68
[K].VLDGIPPPYDK.[K]	0.000168107	0	6	A0A1W2Q6L2	A0A1W2Q6L2 [345-355]	0	1671.97	110.4	87.6	0	6.54e-05	2.35
[K].VLDFEHFLPMLQTVAK.[N]	7.51606e-05	0	6	B2GV99	B2GV99 [64-79]	0	2362.32	87.8	106.3	3.549e-05	0.0002688	2.19
[R].LTVLPPELGNLDLTGQK.[Q]	5.78337e-06	0	15	D4A8F2	D4A8F2 [192-208]	0	2266.34	73.2	123.1	0	1.783e-06	3.41
[R].GEPPLPEEDLSK.[L]	2.48276e-05	0	4	Q6P9U8	Q6P9U8 [292-303]	0	1768.97	112.5	80.2	0	8.469e-06	2.99
[R].TKDDLEVTHLIEEHQLVR.[E]	2.00237e-08	0	1	D3ZRN5	D3ZRN5 [238-255]	1	2633.47	120.1	89.3	0	4.223e-09	4.73
[K].VLDFEHFLPMLQTVAK.[N]	9.06729e-07	0	12	B2GV99	B2GV99 [64-79]	0	2346.33	79.3	114.5	0	2.466e-07	4.29
[K].GEQGQYLQQDANECWIQMMR.[V]	2.18845e-06	0	1	Q5U2N2	Q5U2N2 [190-209]	0	2714.23			0	6.317e-07	2.75
[R].GEQGYGFHLHGEK.[G]	5.54155e-06	0	7	G3V6D9	G3V6D9 [17-29]	0	1917	61.8	117.3	0	3.259e-06	3.09
[K].VICVGLNYADHCQEQNVR.[V]	3.95863e-06	0	1	B2RYW9	B2RYW9 [108-125]	0	2404.17	87.1	108.6	0	1.194e-06	2.69
[R].LTSEDSAIYYCTR.[-]	2.10439e-05	0	2	M0R9U2	M0R9U2 [86-98]	0	1807.87	110.7	104.6	0	1.69e-05	3.35
[K].TKDEYLINSQTTEHIIK.[L]	1.48768e-05	0	1	A0A0G2K261	A0A0G2K261 [538-554]	1	2720.54	102.5	80.5	0	4.878e-06	3.41
[R].GEWACIPYSQLR.[D]	7.12706e-05	0	3	A0A096P6L8	A0A096P6L8 [504-515]	0	1708.87	136.7	71	5.048e-05	0.0003167	2.71
[R].GFEALEALEEAMK.[N]	9.54452e-05	0	3	Q5U2U3	Q5U2U3 [222-234]	0	1896.02			5.048e-05	0.0003237	1.75
[R].LLGVEGTTLR.[E]	4.41498e-05	0	1	Q63355	Q63355 [322-331]	0	1287.78	85.2	124.9	0	1.562e-05	2.83
[R].LTSNPLASHDYILK.[I]	2.32084e-06	0	2	F1LU48	F1LU48 [200-213]	0	2030.17	86.8	104.5	0	6.738e-07	2.37
[K].VLAVNQENEHLMEDYER.[L]	3.29028e-08	0	5	Q9QXQ0	Q9QXQ0 [284-300]	0	2318.13	86.3	116.6	0	8.189e-09	4.25
[K].GFEEAVAAGAK.[E]	0.000169889	0	2	P97519	P97519 [112-122]	0	1507.85	100.1	94.8	0	6.605e-05	2.85
[R].ITSLEVIK.[A]	8.53792e-05	0	5	P06765	P06765 [59-66]	0	1360.88	43.3	248.8	3.549e-05	0.0001701	2.88
[K].GFEKPTENSSAVLLQWHEK.[A]	1.40287e-05	0	2	A1L108	A1L108 [115-133]	0	2887.59	103.9	100.6	0	5.884e-06	3.16
[K].GFELPDTPQGLIGEAR.[K]	8.01082e-05	0	3	M0RBA8	M0RBA8 [287-302]	0	1929.03	57.6	123.2	0	2.961e-05	3.24
[K].ITSIDTSEAK.[K]	3.23496e-07	0	5	F1LQS6	F1LQS6 [617-626]	0	1522.87	117.6	99	0	8.241e-08	3.8
[K].TQAYPDQKPGTSGLR.[K]	5.54767e-07	0	3	Q499Q4	Q499Q4 [9-23]	0	2077.14	114.4	94.6	0	1.465e-07	3.35
[K].GFDVFNALDLMENK.[T]	1.17165e-06	0	3	Q8K1Q0	Q8K1Q0 [446-459]	0	2071.09	135.2	70.1	0	3.241e-07	3.06
[K].GFEPGVTNILK.[T]	3.23496e-07	0	6	A0A097BW25	A0A097BW25 [578-588]	0	1632.97	81.9	109	0	8.239e-08	3.16
[R].GFEVVYMTEPIDEYCVQQLK.[E]	1.18423e-06	0	7	P34058	P34058 [507-526]	0	2906.47	85.6	97.9	0	3.284e-07	3.24
[K].VIASMTVGK.[D]	6.07619e-05	0	1	G3V9N8	G3V9N8 [37-45]	0	1363.84	119.1	93.7	0	2.201e-05	3.06
[K].GFFADFEIPYLQK.[D]	5.97999e-05	0	1	Q63072	Q63072 [205-217]	0	2033.11	68.7	137.3	0	2.164e-05	2.03
[K].GFFDPNTEENLTYLQLMER.[C]	0.000133962	0	2	F7F9U6; Q6S395; Q6S3A0	F7F9U6 [4086-4104]; Q6S395 [4087-4105]; Q6S3A0 [4230-4248]	0	2546.24			2.046e-05	0.0001221	2.19
[K].GFFEGSIASK.[G]	2.34576e-06	0	3	G3V6T1	G3V6T1 [816-825]	0	1500.85	118.9	76.2	0	6.812e-07	2.85
[K].GFFELFPSVSR.[N]	4.32191e-05	0	2	Q4V8H5	Q4V8H5 [460-470]	0	1514.82	88	99.5	0	1.525e-05	2.75
[R].GFFICDQPYEPVSPYSCK.[E]	6.19903e-06	0	2	A0A0G2JZI2	A0A0G2JZI2 [676-693]	0	2652.29	93.6	97.7	0	1.917e-06	2.73
[K].ITSFEEAK.[G]	8.95573e-05	0	1	P63329	P63329 [467-474]	0	1382.79	92.3	115	0	3.328e-05	3.02
[R].GFFNALHSELGK.[Y]	0.000176273	0	1	D4A0T8	D4A0T8 [214-225]	0	1778	114.3	95.3	0	6.87e-05	2.94
[K].LLGYGPGDQASEAQHGFLLR.[D]	7.98414e-08	0	2	D3ZC63	D3ZC63 [115-134]	0	2358.24	84.4	99.7	0	1.847e-08	3.66
[K].GFESPSDNSSAMLLQWHEK.[A]	6.11886e-09	0	4	Q4KLF8	Q4KLF8 [113-131]	0	2621.31	139.6	72.4	0	1.192e-09	4.44
[K].GFDTTAINK.[S]	0.000103897	0	3	A0A0G2QC21	A0A0G2QC21 [240-248]	0	1424.81	86.4	102.2	0	3.9e-05	2.43
[K].GFDQTINLILDESHER.[V]	2.39879e-07	0	4	B2RZB6	B2RZB6 [29-44]	0	2116.09	113.3	91.2	0	5.974e-08	3.28
[K].VLAVNQENEHLMEDYER.[L]	0.000113691	0	2	Q9QXQ0	Q9QXQ0 [284-300]	0	2334.12	104.2	114.2	0	4.291e-05	1.73
[K].VLCPIIQTADYPINLAAIK.[M]	4.60714e-05	0	4	A0A0G2JZM8; A0A0G2JUI5	A0A0G2JZM8 [1393-1411]; A0A0G2JUI5 [1439-1457]	0	2571.5	92.3	114.6	0	1.638e-05	2.61
[K].LTTPTYGDLNHLVSATMSGVTTCLR.[F]	1.32477e-06	0	4	P85108; G3V7C6; P69897	P85108 [217-241]; G3V7C6 [320-344]; P69897 [217-241]	0	2937.5	103.9	102	0	3.713e-07	3.47
[R].VLCFHGPLLYEAK.[C]	0.000105005	0	1	Q6AYU1	Q6AYU1 [17-29]	0	2005.13	115.9	79.4	0	3.94e-05	2.56
[R].GEYCYELDETAVRPGYPK.[L]	4.40945e-07	0	3	Q3KR94	Q3KR94 [175-192]	0	2605.3	109.9	111.4	0	1.145e-07	4.15
[K].LDDLSVLDLSHNQLTECPR.[E]	3.51103e-05	0	3	Q5RKI5	Q5RKI5 [103-121]	0	2454.25	91.9	107.9	0	1.221e-05	2.2
[K].GEYDVTTPK.[L]	8.01082e-05	0	1	A0A0G2JUA5	A0A0G2JUA5 [710-718]	0	1467.81	72.1	117	0	2.947e-05	2.55
[R].IDDLQMVLNQTEDHR.[Q]	6.30669e-05	0	3	P25286	P25286 [265-279]	0	2056.03	86.1	98.8	0	2.285e-05	2.4
[K].GEYQGVFHCAVETAK.[L]	1.23421e-05	0	1	O89035	O89035 [231-245]	0	2154.11	144.5	63.7	0	3.999e-06	3.05
[R].GFAAMEETHQK.[K]	4.55833e-05	0	4	A0A0G2JUR5; G3V9F3	A0A0G2JUR5 [1825-1835]; G3V9F3 [731-741]	0	1706.89	76.4	109.2	0	1.93e-05	3.2
[R].LTTLELLEVR.[R]	7.43286e-06	0	6	A0A0G2K8W9	A0A0G2K8W9 [2074-2083]	0	1415.87	59.8	124.6	2.046e-05	8.357e-05	3.07
[K].GFAFVQYVNER.[N]	3.6735e-06	0	6	A0A0G2JXW4	A0A0G2JXW4 [51-61]	0	1558.82	117.7	78.3	0	1.102e-06	3.27
[R].GFAFVTFDDHDSVDK.[I]	4.51004e-05	0	2	P04256	P04256 [147-161]	0	2158.09	121.5	75.7	0	1.603e-05	2.18
[R].GFAFVTFDDHDTVDK.[I]	4.31169e-06	0	5	Q6URK4	Q6URK4 [168-182]	0	2172.1	68.8	56.7	0	1.539e-06	3.28
[R].GFAFVTFESPADAK.[D]	1.33708e-05	0	6	Q4V898; A0A0G2K8K9	Q4V898 [50-63]; A0A0G2K8K9 [50-63]	0	1945.05	75	111.3	0	1.399e-05	3.66
[K].ILGTTLEDTK.[A]	5.06622e-07	0	3	A0A0H2UH90	A0A0H2UH90 [713-722]	0	1548.92	117.5	64.4	0	3.077e-07	3.2
[R].TKDIEDVFYK.[Y]	9.86349e-06	0	5	D4A9L2	D4A9L2 [29-38]	1	1945.12	89.7	99.3	2.046e-05	8.428e-05	3.37
[K].GFALVGVGSEASSK.[K]	8.35916e-06	0	1	D3ZPL1	D3ZPL1 [125-138]	0	1767.01	110.5	73.4	0	2.647e-06	2.4
[R].LTTDFNVIVQALSK.[S]	3.45534e-05	0	3	P38656	P38656 [61-74]	0	2007.19	118.6	81.7	0	1.2e-05	2.69
[K].TKDLIVDQTIEK.[V]	2.7475e-05	0	4	F1LNZ2	F1LNZ2 [102-113]	1	2090.27	73.9	138.2	0	6.974e-05	2.92
[R].GFCFITFKEEEPVKK.[I]	1.22279e-06	0	1	Q9JJ54	Q9JJ54 [222-236]	2	2775.59	104.1	84.3	0	3.392e-07	3.46
[R].LTTAMCNEVASLSK.[K]	3.94772e-05	0	1	D4A777	D4A777 [488-501]	0	1983.07	119.8	101.7	0	1.386e-05	2.18
[R].ITSPLMEPSSIEK.[I]	0.000163733	0	4	Q6P9V6	Q6P9V6 [54-66]	0	1890.07	105.8	93	0	6.362e-05	2.86
[K].VLAVNQENEQLMEDYEK.[L]	9.51372e-07	0	4	Q6T487; Q9Z1P2	Q6T487 [265-281]; Q9Z1P2 [265-281]	0	2510.28	97	108.5	0	2.604e-07	3.05
[K].VICQGFTGK.[Q]	3.073e-05	0	2	A0A0H2UHE1	A0A0H2UHE1 [72-80]	0	1467.84	124.4	85.4	0	1.06e-05	2.84
[K].GELLEAIKR.[D]	3.00816e-05	0	4	P07895	P07895 [115-123]	1	1486.94	192.5	42.8	0	2.346e-05	3.44
[K].GGEIQPVSVK.[V]	5.16997e-06	0	6	P26772	P26772 [57-66]	0	1471.89	100.5	96.3	0	1.582e-06	3.62
[R].VKQENLDLICIPTSFQAR.[Q]	7.84241e-05	0	1	D4A7L6	D4A7L6 [112-129]	1	2590.44	105.3	99.9	0	2.886e-05	2.78
[R].ITFDAFPGEPDKELNPK.[K]	0.00012244	0	4	Q4G079	Q4G079 [254-270]	1	2605.45	118.9	85.1	0	4.65e-05	3.02
[R].GHFEAFGTLTDCVVVVNPQTK.[R]	1.19171e-07	0	2	F1M3H8	F1M3H8 [25-45]	0	2777.47	97.7	108.1	0	2.839e-08	3.77
[K].GHFFVGDQIYCEK.[H]	1.63308e-07	0	4	P52944	P52944 [295-307]	0	2058.05	90.5	112.6	0	3.963e-08	4.29
[R].IDAMHGVVGPYVK.[K]	5.60104e-06	0	3	Q499Q4	Q499Q4 [222-234]	0	1844.05	101.5	112.1	0	1.726e-06	3.68
[R].GHFQNTEFHELIR.[V]	8.53957e-06	0	2	O88350	O88350 [164-176]	0	1856.96	128.1	82.7	0	2.697e-06	4.03
[R].GHFWVGNELYCEK.[H]	2.65496e-07	0	2	Q6AYD6	Q6AYD6 [321-333]	0	2097.06	65.4	118.1	0	6.659e-08	3.43
[K].GHGALNDLTFTEEVDMK.[E]	1.78994e-08	0	1	D3ZBS2	D3ZBS2 [521-537]	0	2335.2	99.1	108.4	0	3.742e-09	3.81
[R].GHHAGNEDAK.[L]	5.43382e-05	0	1	Q5PQJ6	Q5PQJ6 [141-150]	0	1493.79	123.3	79.4	0	1.951e-05	3.44
[R].GHHVAQLDPLGILDADLDSSVPADIISSTDK.[L]	2.3664e-05	0	1	Q5XI78	Q5XI78 [141-171]	0	3657.94	85.4	116.9	0	8.027e-06	2.67
[K].ITEYLCEPLRK.[C]	1.36593e-05	0	2	G3V9N8; P62944	G3V9N8 [118-128]; P62944 [118-128]	1	1880.07	118.8	105.5	0	4.469e-06	3.58
[R].GHEHPHCDK.[H]	2.77695e-05	0	7	A0A0G2K3G0	A0A0G2K3G0 [269-277]	0	1574.79	78.4	120.1	0	9.541e-06	3.54
[K].GHLDALTADVK.[E]	2.0381e-05	0	1	P52590	P52590 [805-815]	0	1597.93	109.1	92.9	0	6.861e-06	3.45
[K].GHLETPVWIER.[V]	9.00338e-05	0	1	D3ZAN3	D3ZAN3 [734-744]	0	1565.86	111.4	90.8	0	3.355e-05	3.03
[R].GHIFVQTDQPIYNPGQR.[V]	3.0504e-07	0	3	Q6MG90; P08649	Q6MG90 [137-153]; P08649 [137-153]	0	2199.15	86.6	105.9	0	7.726e-08	4.28
[K].IIHEDGYSEEECR.[Q]	9.61587e-07	0	4	P04897	P04897 [55-67]	0	1865.85	94.1	90.2	0	9.424e-07	3.79
[K].GHLLLAAIPGLLEK.[M]	1.09747e-05	0	2	Q99JC6	Q99JC6 [215-228]	0	1903.21			0	3.528e-06	3.17
[K].GHIISDGGCTCPGDVAK.[A]	3.3079e-08	0	1	F1LRV6	F1LRV6 [214-230]	0	2202.1	143	77.2	0	7.227e-09	3.28
[K].GHILVDEFQNTNVK.[G]	4.90117e-06	0	1	F1LRE1	F1LRE1 [243-256]	0	2072.15	108.9	90.8	0	1.499e-06	2.89
[K].LTEVLTDSHVK.[V]	2.09319e-05	0	2	F1LRI5	F1LRI5 [1543-1553]	0	1700	121	75.4	0	7.045e-06	2.87
[truncated: 29,304 more rows]

## Sheet: PeptideGroups 3
Annotated Sequence	Modifications	Qvality PEP	Qvality q-value	# PSMs	Master Protein Accessions	Positions in Master Proteins	Theo. MH+ [Da]	Abundances (Grouped): 28S23	Abundances (Grouped): 28C17	Percolator q-Value (by Search Engine): Sequest HT	Percolator PEP (by Search Engine): Sequest HT	XCorr (by Search Engine): Sequest HT
[truncated: 29,334 more rows]
