# Supplementary material for: Comparative proteomic analysis of silica-induced pulmonary fibrosis in rats based on tandem mass tag (TMT) quantitation technology
Source: PLoS One. 2020 Oct 29;15(10):e0241310. doi: 10.1371/journal.pone.0241310 (PMC7595299; doi:10.1371/journal.pone.0241310)
Supplement: S2 Table — (XLSX) [file pone.0241310.s002.xlsx]

## Sheet: Proteins 1
Accession	Gena Name	Description	Coverage [%]	# Peptides	# PSMs	# Unique Peptides	# AAs	MW [kDa]	calc. pI	Score Sequest HT: Sequest HT	Abundances (Grouped):28S21	Abundances (Grouped): 28C15
Q6IRK8	Sptan1	Spectrin alpha chain, non-erythrocytic 1 OS=Rattus norvegicus OX=10116 GN=Sptan1 PE=1 SV=1	70	159	617	2	2452	282.2	5.31	1458.7	70	128.2
A0A0G2JZ69	Sptan1	Spectrin alpha chain, non-erythrocytic 1 OS=Rattus norvegicus OX=10116 GN=Sptan1 PE=1 SV=1	69	160	615	3	2489	286.5	5.39	1452.59	68.4	120.5
G3V6P7	Myh9	Myosin, heavy polypeptide 9, non-muscle OS=Rattus norvegicus OX=10116 GN=Myh9 PE=1 SV=1	60	126	766	5	1960	226.3	5.66	1805.5	90.3	106.5
A0A0G2JUA5	Ahnak	AHNAK nucleoprotein OS=Rattus norvegicus OX=10116 GN=Ahnak PE=1 SV=1	66	182	720	182	5450	580.8	6.14	1454.29	62.1	125.8
F7F9U6	Plec	Plectin OS=Rattus norvegicus OX=10116 GN=Plec PE=1 SV=1	54	224	568	1	4544	517.1	5.76	1180.73	103.9	122.3
Q6S3A0	Plec	Plectin OS=Rattus norvegicus OX=10116 GN=Plec PE=1 SV=1	52	225	569	1	4688	533.5	5.91	1179.98	103.8	97.4
Q6S395	Plec	Plectin OS=Rattus norvegicus OX=10116 GN=Plec PE=1 SV=1	54	224	567	1	4545	517.2	5.76	1175.87	61	128.1
Q62812	Myh9	Myosin-9 OS=Rattus norvegicus OX=10116 GN=Myh9 PE=1 SV=3	55	119	716	1	1961	226.2	5.6	1703.86	90.8	114
C0JPT7	Flna	Filamin A OS=Rattus norvegicus OX=10116 GN=Flna PE=1 SV=1	58	127	662	116	2639	280.3	6.04	1609.31	83.6	114.4
G3V852	Tln1	RCG55135, isoform CRA_b OS=Rattus norvegicus OX=10116 GN=Tln1 PE=1 SV=1	64	127	533	112	2541	269.5	6.2	1244.39	88.8	118.1
A0A0G2K8W9	Sptbn1	Spectrin beta chain OS=Rattus norvegicus OX=10116 GN=Sptbn1 PE=1 SV=1	62	133	493	120	2358	273.3	5.64	1118.42	66.9	120.1
E9PTU4	Myh11	Myosin-11 OS=Rattus norvegicus OX=10116 GN=Myh11 PE=1 SV=2	56	118	497	1	1972	227.2	5.49	1188.28	72.8	126.3
A0A0G2K6S9	Myh11	Myosin-11 OS=Rattus norvegicus OX=10116 GN=Myh11 PE=1 SV=1	56	118	492	1	1979	227.9	5.49	1174.36	88.5	118.7
M0R9X8	Dync1h1	Cytoplasmic dynein 1 heavy chain 1 OS=Rattus norvegicus OX=10116 GN=Dync1h1 PE=1 SV=2	39	166	413	166	4644	531.7	6.42	821.59	97.5	104.4
G3V9Y1	Myh10	Myosin, heavy polypeptide 10, non-muscle, isoform CRA_b OS=Rattus norvegicus OX=10116 GN=Myh10 PE=1 SV=1	55	114	412	88	1976	228.9	5.54	918.56	84.4	106.9
A0A0G2K9T4	Macf1	Microtubule-actin cross-linking factor 1 OS=Rattus norvegicus OX=10116 GN=Macf1 PE=1 SV=1	29	179	302	32	7384	834.6	5.38	547.17	78.7	110.5
P02770	Alb	Serum albumin OS=Rattus norvegicus OX=10116 GN=Alb PE=1 SV=2	74	47	994	2	608	68.7	6.48	2468.75	108.4	104.4
A0A0G2JSH5	Alb	Serum albumin OS=Rattus norvegicus OX=10116 GN=Alb PE=1 SV=1	74	47	978	2	608	68.7	6.48	2431.44	95.2	120.5
D3ZHV2	Macf1	Microtubule-actin cross-linking factor 1 OS=Rattus norvegicus OX=10116 GN=Macf1 PE=1 SV=1	32	148	260	1	5430	619.2	5.4	470.4	78.4	102.4
A0A0G2K8V2	Vcl	Vinculin OS=Rattus norvegicus OX=10116 GN=Vcl PE=1 SV=1	70	74	436	74	1134	123.5	5.71	1007.28	73.8	128.5
M0RBF1	C3	Complement C3 OS=Rattus norvegicus OX=10116 GN=C3 PE=1 SV=1	53	82	360	82	1663	186.2	6.47	798.92	127.4	105.2
F1LNF0	Myh14	Myosin heavy chain 14 OS=Rattus norvegicus OX=10116 GN=Myh14 PE=1 SV=1	49	92	296	83	2000	228.8	5.55	648.87	73.9	114.1
P12785	Fasn	Fatty acid synthase OS=Rattus norvegicus OX=10116 GN=Fasn PE=1 SV=3	42	88	321	88	2505	272.5	6.39	665.14	120.3	71.5
F1M779	Cltc	Clathrin heavy chain OS=Rattus norvegicus OX=10116 GN=Cltc PE=1 SV=1	51	70	284	70	1675	191.4	5.69	648.52	96.7	100.1
G3V7Q7	Iqgap1	IQ motif containing GTPase activating protein 1 (Predicted), isoform CRA_b OS=Rattus norvegicus OX=10116 GN=Iqgap1 PE=1 SV=1	53	72	282	69	1657	188.7	6.43	581.18	106.8	97.2
Q9QXQ0	Actn4	Alpha-actinin-4 OS=Rattus norvegicus OX=10116 GN=Actn4 PE=1 SV=2	66	52	238	37	911	104.8	5.44	592.26	91.7	97.1
G3V885	Myh6	Myosin-6 OS=Rattus norvegicus OX=10116 GN=Myh6 PE=1 SV=2	44	78	180	60	1938	223.2	5.73	404.41	34.6	35.3
P34058	Hsp90ab1	Heat shock protein HSP 90-beta OS=Rattus norvegicus OX=10116 GN=Hsp90ab1 PE=1 SV=4	60	43	298	26	724	83.2	5.03	700.31	117	82.1
A0A096MK30	Msn	Moesin OS=Rattus norvegicus OX=10116 GN=Msn PE=1 SV=1	68	52	345	38	577	67.8	6.47	774.28	78.3	111.2
A0A0G2K3K2	Actb	Actin, cytoplasmic 1 OS=Rattus norvegicus OX=10116 GN=Actb PE=1 SV=1	67	21	837	11	378	42.1	5.48	1848.38	91.8	101.3
P14046	A1i3	Alpha-1-inhibitor 3 OS=Rattus norvegicus OX=10116 GN=A1i3 PE=1 SV=1	35	45	292	1	1477	163.7	6.04	611.99	101.3	132.7
A0A0G2K926	LOC297568	Murinoglobulin-1 OS=Rattus norvegicus OX=10116 GN=LOC297568 PE=1 SV=1	35	45	290	1	1477	163.6	6.01	608.05	92	127.2
Q6T487	Actn1	Alpha-actinin-1 OS=Rattus norvegicus OX=10116 GN=Actn1 PE=1 SV=1	54	48	196	3	914	105.4	5.39	446.74	83.1	111.8
P63018	Hspa8	Heat shock cognate 71 kDa protein OS=Rattus norvegicus OX=10116 GN=Hspa8 PE=1 SV=1	68	42	300	29	646	70.8	5.52	699.17	120.9	86
D4A5T8	Ppl	Periplakin OS=Rattus norvegicus OX=10116 GN=Ppl PE=1 SV=1	54	85	196	85	1754	204	5.45	377.99	65.9	122
Q9Z1P2	Actn1	Alpha-actinin-1 OS=Rattus norvegicus OX=10116 GN=Actn1 PE=1 SV=1	55	46	194	1	892	102.9	5.38	441.45	112.2	90
A0A0G2QC06	Tf	Serotransferrin OS=Rattus norvegicus OX=10116 GN=Tf PE=1 SV=1	41	43	351	7	979	107.3	8.05	861.43	118.5	110.3
P82995	Hsp90aa1	Heat shock protein HSP 90-alpha OS=Rattus norvegicus OX=10116 GN=Hsp90aa1 PE=1 SV=3	57	43	251	28	733	84.8	5.01	592.31	111.4	86.7
P06761	Hspa5	Endoplasmic reticulum chaperone BiP OS=Rattus norvegicus OX=10116 GN=Hspa5 PE=1 SV=1	61	42	281	39	654	72.3	5.16	694.27	124.1	75
G3V8C3	Vim	Vimentin OS=Rattus norvegicus OX=10116 GN=Vim PE=1 SV=1	76	40	335	34	466	53.7	5.12	803.87	138.2	71.3
A0A096P6L8	Fn1	Fibronectin OS=Rattus norvegicus OX=10116 GN=Fn1 PE=1 SV=2	31	57	194	57	2477	272.3	5.67	365.39	134.2	72.1
P12346	Tf	Serotransferrin OS=Rattus norvegicus OX=10116 GN=Tf PE=1 SV=3	48	37	350	1	698	76.3	7.28	876.02	121.2	112.3
P08649	C4	Complement C4 OS=Rattus norvegicus OX=10116 GN=C4 PE=1 SV=3	35	56	207	14	1737	192	7.33	418.51	176.4	57.8
Q03626	Mug1	Murinoglobulin-1 OS=Rattus norvegicus OX=10116 GN=Mug1 PE=2 SV=1	33	42	225	16	1487	165.2	6.01	491.65	89	125.1
G3V8L3	Lmna	Lamin A, isoform CRA_b OS=Rattus norvegicus OX=10116 GN=Lmna PE=1 SV=1	72	47	199	45	665	74.3	6.98	497.85	105.7	100.4
Q6IMZ3	Anxa6	Annexin OS=Rattus norvegicus OX=10116 GN=Anxa6 PE=1 SV=1	66	46	201	45	673	75.7	5.57	448.39	95.7	102.1
G3V9M6	Fbn1	Fibrillin 1 OS=Rattus norvegicus OX=10116 GN=Fbn1 PE=1 SV=1	26	64	168	64	2872	311.7	4.93	303.92	89.1	100.1
F1LTJ5		Uncharacterized protein OS=Rattus norvegicus OX=10116 PE=1 SV=3	29	51	173	51	2449	262.9	5.99	338.61	72.6	108
Q63041	A1m	Alpha-1-macroglobulin OS=Rattus norvegicus OX=10116 GN=A1m PE=1 SV=1	33	39	189	39	1500	167	6.9	418.07	90.8	131.6
P62738	Acta2	Actin, aortic smooth muscle OS=Rattus norvegicus OX=10116 GN=Acta2 PE=2 SV=1	60	19	478	9	377	42	5.39	986.62	83.9	105.2
A0A0G2JXT8	Flnb	Filamin B OS=Rattus norvegicus OX=10116 GN=Flnb PE=1 SV=1	31	69	150	59	2602	277.7	5.67	320.87	93.4	99.3
F1MAA7	Lamc1	Laminin subunit gamma 1 OS=Rattus norvegicus OX=10116 GN=Lamc1 PE=1 SV=1	34	51	168	51	1607	177.3	5.22	342.94	70.2	108
A0A0G2JTX7	Col6a5	Collagen type VI alpha 5 chain OS=Rattus norvegicus OX=10116 GN=Col6a5 PE=1 SV=1	27	62	162	55	2632	288.8	6.39	330.25	82.3	112
P47942	Dpysl2	Dihydropyrimidinase-related protein 2 OS=Rattus norvegicus OX=10116 GN=Dpysl2 PE=1 SV=1	68	28	187	23	572	62.2	6.38	448.34	93.4	103.1
G3V826	Tkt	Transketolase OS=Rattus norvegicus OX=10116 GN=Tkt PE=1 SV=1	57	32	185	32	655	71.1	7.62	409.64	138.4	80.8
M0R6K0	Lamb2	Laminin subunit beta-2 OS=Rattus norvegicus OX=10116 GN=Lamb2 PE=1 SV=1	35	55	146	54	1801	196.4	6.8	298.97	77.2	104
P07150	Anxa1	Annexin A1 OS=Rattus norvegicus OX=10116 GN=Anxa1 PE=1 SV=2	73	28	182	27	346	38.8	7.34	415.08	114.5	87.3
F1M853	Rrbp1	Ribosome-binding protein 1 OS=Rattus norvegicus OX=10116 GN=Rrbp1 PE=1 SV=3	47	56	144	55	1453	157.4	9.07	316.75	124	75.6
A0A0G2K014	Lcp1	Lymphocyte cytosolic protein 1 OS=Rattus norvegicus OX=10116 GN=Lcp1 PE=1 SV=1	56	32	178	30	645	71.9	5.34	357	129.7	75.2
Q6MG90	C4b	Complement C4B (Chido blood group) OS=Rattus norvegicus OX=10116 GN=C4b PE=1 SV=1	27	45	173	3	1737	192	7.05	351.68	131.6	88.4
P05197	Eef2	Elongation factor 2 OS=Rattus norvegicus OX=10116 GN=Eef2 PE=1 SV=4	50	40	173	39	858	95.2	6.83	372.04	126	77.5
P46462	Vcp	Transitional endoplasmic reticulum ATPase OS=Rattus norvegicus OX=10116 GN=Vcp PE=1 SV=3	57	38	149	38	806	89.3	5.26	277.21	118	87.3
G3V7L1	Utrn	Utrophin OS=Rattus norvegicus OX=10116 GN=Utrn PE=1 SV=3	24	67	119	65	3419	391.1	5.29	202.25	80.1	118.6
A0A0A0MY09	Hsp90b1	Endoplasmin OS=Rattus norvegicus OX=10116 GN=Hsp90b1 PE=1 SV=1	44	35	197	33	804	92.8	4.81	409.91	122.5	75.6
A0A0G2JVG3	Pkm	Pyruvate kinase OS=Rattus norvegicus OX=10116 GN=Pkm PE=1 SV=1	52	23	153	4	489	53.2	7.83	360.26	147.7	80.7
P31977	Ezr	Ezrin OS=Rattus norvegicus OX=10116 GN=Ezr PE=1 SV=3	56	40	198	28	586	69.3	6.1	432.34	74.9	116.1
P11980	Pkm	Pyruvate kinase PKM OS=Rattus norvegicus OX=10116 GN=Pkm PE=1 SV=3	46	24	156	4	531	57.8	7.06	372.77	135.2	74.4
A0A0G2K695	Myof	Myoferlin OS=Rattus norvegicus OX=10116 GN=Myof PE=1 SV=1	31	55	115	54	2061	234.5	6.09	238.93	98.6	104.1
D3ZFU9	Mylk	Myosin light chain kinase OS=Rattus norvegicus OX=10116 GN=Mylk PE=1 SV=2	32	47	123	46	1961	214.8	6.02	271.18	75.9	121.4
F1MAN8	Lama5	Laminin subunit alpha 5 OS=Rattus norvegicus OX=10116 GN=Lama5 PE=1 SV=2	16	47	117	47	3713	403.5	6.68	205.18	70.4	113.8
F1LRV4	Hspa4	Heat shock 70 kDa protein 4 OS=Rattus norvegicus OX=10116 GN=Hspa4 PE=1 SV=1	62	46	123	43	840	94	5.21	233.33	109.8	93.8
G3V888	Acly	ATP-citrate synthase OS=Rattus norvegicus OX=10116 GN=Acly PE=1 SV=1	44	44	140	44	1101	120.7	7.44	278.06	100.4	90.4
P06685	Atp1a1	Sodium/potassium-transporting ATPase subunit alpha-1 OS=Rattus norvegicus OX=10116 GN=Atp1a1 PE=1 SV=1	47	41	119	25	1023	113	5.45	274.53	110.7	81.6
G3V7U4	Lmnb1	Lamin-B1 OS=Rattus norvegicus OX=10116 GN=Lmnb1 PE=1 SV=1	52	36	147	32	587	66.6	5.16	334.71	90.9	96.5
G3V7C6	Tubb4b	Tubulin beta chain OS=Rattus norvegicus OX=10116 GN=Tubb4b PE=1 SV=2	52	18	249	3	548	61.1	4.86	529.1	84.3	112.8
P04797	Gapdh	Glyceraldehyde-3-phosphate dehydrogenase OS=Rattus norvegicus OX=10116 GN=Gapdh PE=1 SV=3	58	16	186	2	333	35.8	8.03	407.28	128	79.9
G3V6D3	Atp5f1b	ATP synthase subunit beta OS=Rattus norvegicus OX=10116 GN=Atp5f1b PE=1 SV=1	70	24	169	24	529	56.3	5.27	336.67	107.4	87.9
Q5XIF6	Tuba4a	Tubulin alpha-4A chain OS=Rattus norvegicus OX=10116 GN=Tuba4a PE=1 SV=1	56	21	205	7	448	49.9	5.06	522.38	85.5	122.3
M0R757	LOC100360413	Elongation factor 1-alpha OS=Rattus norvegicus OX=10116 GN=LOC100360413 PE=3 SV=1	58	24	221	16	462	50.1	9.01	562.2	119.4	81
F1LRJ9	Selenbp1	Methanethiol oxidase OS=Rattus norvegicus OX=10116 GN=Selenbp1 PE=1 SV=2	64	26	147	26	496	55.1	6.86	351.71	65.4	143.3
P69897	Tubb5	Tubulin beta-5 chain OS=Rattus norvegicus OX=10116 GN=Tubb5 PE=1 SV=1	59	18	252	4	444	49.6	4.89	542.09	87.3	99.7
M0R5J4		Uncharacterized protein OS=Rattus norvegicus OX=10116 PE=3 SV=1	64	22	154	17	434	47	6.37	347.04	124.2	76.3
D3ZUL3	Col6a1	Collagen type VI alpha 1 chain OS=Rattus norvegicus OX=10116 GN=Col6a1 PE=1 SV=1	36	30	133	30	1025	108.7	5.36	313.66	72.1	102.9
A0A0H2UHM5	Pdia3	Protein disulfide-isomerase OS=Rattus norvegicus OX=10116 GN=Pdia3 PE=1 SV=1	62	31	180	31	510	57	6.21	439.95	107.5	79
Q5U302	Ctnna1	Catenin (Cadherin associated protein), alpha 1 OS=Rattus norvegicus OX=10116 GN=Ctnna1 PE=1 SV=1	55	40	117	40	908	100.2	6.23	251.3	76.8	113
A0A140TAE0	Mvp	Major vault protein OS=Rattus norvegicus OX=10116 GN=Mvp PE=1 SV=1	55	36	122	36	871	96.8	5.63	238.83	111	88.9
Q9WVJ6	Tgm2	Tissue-type transglutaminase OS=Rattus norvegicus OX=10116 GN=Tgm2 PE=1 SV=1	54	35	173	35	686	76.9	5.1	381.77	82.3	97.8
P04785	P4hb	Protein disulfide-isomerase OS=Rattus norvegicus OX=10116 GN=P4hb PE=1 SV=2	61	31	179	31	509	56.9	4.93	422.7	136.1	68.8
P04276	Gc	Vitamin D-binding protein OS=Rattus norvegicus OX=10116 GN=Gc PE=1 SV=3	62	28	138	28	476	53.5	5.86	296.71	111.4	112.6
A0A0H2UHP1	Aldh1a1	Retinal dehydrogenase 1 OS=Rattus norvegicus OX=10116 GN=Aldh1a1 PE=1 SV=1	50	25	155	24	521	56.6	7.8	345.58	59.6	146.1
M0R660		Glyceraldehyde-3-phosphate dehydrogenase OS=Rattus norvegicus OX=10116 PE=1 SV=1	58	17	175	3	333	35.8	8.25	385.88	133.1	79.9
P18418	Calr	Calreticulin OS=Rattus norvegicus OX=10116 GN=Calr PE=1 SV=1	63	24	148	24	416	48	4.49	355.26	127.5	73.2
A0A0G2JZI2	Eprs	Glutamyl-prolyl-tRNA synthetase OS=Rattus norvegicus OX=10116 GN=Eprs PE=1 SV=1	35	45	98	45	1512	169.8	7.44	196.73	106.3	91.7
Q9ER34	Aco2	Aconitate hydratase, mitochondrial OS=Rattus norvegicus OX=10116 GN=Aco2 PE=1 SV=2	48	31	108	31	780	85.4	7.83	191.27	105.4	88.4
Q63355	Myo1c	Unconventional myosin-Ic OS=Rattus norvegicus OX=10116 GN=Myo1c PE=1 SV=2	43	36	117	36	1044	119.7	9.39	228.18	69.5	129.8
A0A0G2K9I6	Cp	Ceruloplasmin OS=Rattus norvegicus OX=10116 GN=Cp PE=1 SV=1	34	32	123	32	1084	123.6	5.68	275.7	121.1	102.1
Q9JKB7	Gda	Guanine deaminase OS=Rattus norvegicus OX=10116 GN=Gda PE=1 SV=1	59	25	125	25	454	50.9	5.72	285.65	109.9	95.3
G3V6T7	Pdia4	Protein disulfide-isomerase A4 OS=Rattus norvegicus OX=10116 GN=Pdia4 PE=1 SV=1	47	32	119	32	643	72.7	5.15	250.95	116.2	77.4
P63039	Hspd1	60 kDa heat shock protein, mitochondrial OS=Rattus norvegicus OX=10116 GN=Hspd1 PE=1 SV=1	71	36	117	36	573	60.9	6.18	223.47	117.7	83.2
Q6AYZ1	Tuba1c	Tubulin alpha-1C chain OS=Rattus norvegicus OX=10116 GN=Tuba1c PE=1 SV=1	56	21	197	7	449	49.9	5.1	490.09	86.3	105.7
Q68FP1	Gsn	Gelsolin OS=Rattus norvegicus OX=10116 GN=Gsn PE=1 SV=1	41	29	135	29	780	86	6.09	316.08	85.3	117.8
P14480	Fgb	Fibrinogen beta chain OS=Rattus norvegicus OX=10116 GN=Fgb PE=1 SV=4	59	29	109	29	479	54.2	7.78	218.59	89.4	150.3
Q08163	Cap1	Adenylyl cyclase-associated protein 1 OS=Rattus norvegicus OX=10116 GN=Cap1 PE=1 SV=3	63	24	106	24	474	51.6	7.52	224.39	105.9	96.4
Q4V8H8	Ehd2	EH domain-containing protein 2 OS=Rattus norvegicus OX=10116 GN=Ehd2 PE=1 SV=1	67	29	138	27	543	61.2	6.55	282.14	63.3	135.2
P16617	Pgk1	Phosphoglycerate kinase 1 OS=Rattus norvegicus OX=10116 GN=Pgk1 PE=1 SV=2	72	29	133	29	417	44.5	7.9	277.4	118.6	90
D4ACB8	Cct8	Chaperonin subunit 8 (Theta) (Predicted), isoform CRA_a OS=Rattus norvegicus OX=10116 GN=Cct8 PE=1 SV=1	58	29	90	29	548	59.6	5.54	196.19	110.8	91.2
Q5U300	Uba1	Ubiquitin-like modifier-activating enzyme 1 OS=Rattus norvegicus OX=10116 GN=Uba1 PE=1 SV=1	37	33	101	33	1058	117.7	5.57	232.03	100.3	95.3
A0A140UHX6	Sptb	Spectrin beta chain OS=Rattus norvegicus OX=10116 GN=Sptb PE=1 SV=1	25	47	88	40	2329	267.9	5.45	156.05	68	153.5
A0A097BW25	Postn	Periostin OS=Rattus norvegicus OX=10116 GN=Postn PE=1 SV=1	48	30	110	30	783	87.1	7.25	230.44	78.4	114
P85108	Tubb2a	Tubulin beta-2A chain OS=Rattus norvegicus OX=10116 GN=Tubb2a PE=1 SV=1	53	16	220	3	445	49.9	4.89	484.32	74.2	115.8
Q10758	Krt8	Keratin, type II cytoskeletal 8 OS=Rattus norvegicus OX=10116 GN=Krt8 PE=1 SV=3	55	30	142	24	483	54	6	323.36	81.1	107.6
P15999	Atp5f1a	ATP synthase subunit alpha, mitochondrial OS=Rattus norvegicus OX=10116 GN=Atp5f1a PE=1 SV=2	54	29	149	29	553	59.7	9.19	325.05	106.3	85.7
P62944	Ap2b1	AP-2 complex subunit beta OS=Rattus norvegicus OX=10116 GN=Ap2b1 PE=1 SV=1	40	38	93	18	937	104.5	5.38	164.41	91.9	105.3
Q6P725	Des	Desmin OS=Rattus norvegicus OX=10116 GN=Des PE=1 SV=1	60	30	137	25	469	53.4	5.27	330.71	112	98.5
Q5RKI0	Wdr1	WD repeat-containing protein 1 OS=Rattus norvegicus OX=10116 GN=Wdr1 PE=1 SV=3	50	26	107	26	606	66.1	6.62	276.51	109.5	97.7
F1LM84	Nid1	Nidogen-1 OS=Rattus norvegicus OX=10116 GN=Nid1 PE=1 SV=1	29	28	101	27	1246	137	5.47	205.06	68	110.7
E9PT65	Rdx	Radixin OS=Rattus norvegicus OX=10116 GN=Rdx PE=1 SV=2	47	32	136	24	583	68.4	5.74	278.35	72.7	114.7
A0A140TAA4	Pdcd6ip	Programmed cell death 6-interacting protein OS=Rattus norvegicus OX=10116 GN=Pdcd6ip PE=1 SV=1	43	36	76	36	868	95.8	6.52	148.76	102	97.3
Q5XIM9	Cct2	T-complex protein 1 subunit beta OS=Rattus norvegicus OX=10116 GN=Cct2 PE=1 SV=3	59	27	92	27	535	57.4	6.46	183.98	117.6	86.1
A0A0G2JSW3	Hbb	Globin a4 OS=Rattus norvegicus OX=10116 GN=Hbb PE=1 SV=1	78	12	466	4	147	16	8.07	1030.13	51	170.6
Q07936	Anxa2	Annexin A2 OS=Rattus norvegicus OX=10116 GN=Anxa2 PE=1 SV=2	66	23	147	23	339	38.7	7.69	352.1	108	92
F1LQS6	Xdh	RCG61833 OS=Rattus norvegicus OX=10116 GN=Xdh PE=1 SV=2	33	33	95	32	1331	146.2	7.25	197.38	116.7	91.1
Q8R3Z7	Ehd4	EH-domain-containing 4 OS=Rattus norvegicus OX=10116 GN=Ehd4 PE=1 SV=1	53	25	118	21	541	61.4	6.76	251.68	63.6	129
D3ZHA0	Flnc	Filamin-C OS=Rattus norvegicus OX=10116 GN=Flnc PE=1 SV=1	20	45	91	32	2726	290.8	5.9	197.18	86.8	108.6
Q6P502	Cct3	T-complex protein 1 subunit gamma OS=Rattus norvegicus OX=10116 GN=Cct3 PE=1 SV=1	57	30	99	30	545	60.6	6.64	206.31	112.6	87.2
P11517		Hemoglobin subunit beta-2 OS=Rattus norvegicus OX=10116 PE=1 SV=2	76	12	337	4	147	16	8.79	871.34	57.8	169.1
F1LPK7	Pls3	Plastin 3 (T-isoform), isoform CRA_a OS=Rattus norvegicus OX=10116 GN=Pls3 PE=1 SV=2	49	26	96	22	630	70.7	5.54	207.04	99.5	99
P05544	Serpina3l	Serine protease inhibitor A3L OS=Rattus norvegicus OX=10116 GN=Serpina3l PE=1 SV=3	45	21	116	16	413	46.2	5.67	245.03	84	126.6
Q6P136	Hyou1	Hyou1 protein OS=Rattus norvegicus OX=10116 GN=Hyou1 PE=1 SV=1	37	29	78	29	998	111.2	5.19	162.74	111.8	78.5
P50399	Gdi2	Rab GDP dissociation inhibitor beta OS=Rattus norvegicus OX=10116 GN=Gdi2 PE=1 SV=2	66	28	102	23	445	50.5	6.25	203.28	96.8	99.9
G3V6T1	Copa	Coatomer subunit alpha OS=Rattus norvegicus OX=10116 GN=Copa PE=1 SV=1	38	38	88	38	1224	138.3	7.65	178.99	119.5	83.8
A0A0G2JV65	Ywhaz	14-3-3 protein zeta/delta OS=Rattus norvegicus OX=10116 GN=Ywhaz PE=1 SV=1	66	17	139	12	256	29	4.78	325.72	95.7	101.3
P16303	Ces1d	Carboxylesterase 1D OS=Rattus norvegicus OX=10116 GN=Ces1d PE=1 SV=2	42	22	124	6	565	62.1	6.54	281.73	87.2	134
O35814	Stip1	Stress-induced-phosphoprotein 1 OS=Rattus norvegicus OX=10116 GN=Stip1 PE=1 SV=1	56	36	81	36	543	62.5	6.8	189.87	111.3	87
P20059	Hpx	Hemopexin OS=Rattus norvegicus OX=10116 GN=Hpx PE=1 SV=3	44	22	175	22	460	51.3	7.65	480.24	129.9	107.5
Q64428	Hadha	Trifunctional enzyme subunit alpha, mitochondrial OS=Rattus norvegicus OX=10116 GN=Hadha PE=1 SV=2	38	27	108	27	763	82.6	9.06	220.11	110.8	82.4
Q6P7A7	Rpn1	Dolichyl-diphosphooligosaccharide--protein glycosyltransferase subunit 1 OS=Rattus norvegicus OX=10116 GN=Rpn1 PE=1 SV=1	51	29	99	29	606	68.4	6.51	221.24	113.1	77.1
Q5RJR9	Serpinh1	Serine (Or cysteine) proteinase inhibitor, clade H, member 1, isoform CRA_b OS=Rattus norvegicus OX=10116 GN=Serpinh1 PE=1 SV=1	49	18	97	1	417	46.5	8.82	242.7	97.3	89.6
F1LN42	Tns1	Tensin 1 OS=Rattus norvegicus OX=10116 GN=Tns1 PE=1 SV=2	24	34	101	31	1909	203.8	7.77	195.62	62.3	130.5
F1LW91	Numa1	Nuclear mitotic apparatus protein 1 OS=Rattus norvegicus OX=10116 GN=Numa1 PE=1 SV=2	24	43	78	1	2019	226.8	5.64	159.76	90.2	117.5
P04636	Mdh2	Malate dehydrogenase, mitochondrial OS=Rattus norvegicus OX=10116 GN=Mdh2 PE=1 SV=2	58	17	128	17	338	35.7	8.68	309.19	115.5	84
G3V712	Krt7	Keratin complex 2, basic, gene 7, isoform CRA_a OS=Rattus norvegicus OX=10116 GN=Krt7 PE=1 SV=1	49	24	137	19	457	50.8	5.87	308.58	73.9	108.5
Q9Z1J8	Sec14l3	SEC14-like protein 3 OS=Rattus norvegicus OX=10116 GN=Sec14l3 PE=1 SV=1	60	18	119	15	400	46	5.92	232.14	63.4	145
F7FF45	Numa1	Nuclear mitotic apparatus protein 1 OS=Rattus norvegicus OX=10116 GN=Numa1 PE=1 SV=2	23	43	78	1	2091	234.8	5.73	157.37	95	95.9
P11507	Atp2a2	Sarcoplasmic/endoplasmic reticulum calcium ATPase 2 OS=Rattus norvegicus OX=10116 GN=Atp2a2 PE=1 SV=1	32	33	82	27	1043	114.7	5.34	154.32	100.3	82.5
Q68FQ0	Cct5	T-complex protein 1 subunit epsilon OS=Rattus norvegicus OX=10116 GN=Cct5 PE=1 SV=1	54	27	87	26	541	59.5	5.72	188.7	112.9	89.1
P23514	Copb1	Coatomer subunit beta OS=Rattus norvegicus OX=10116 GN=Copb1 PE=1 SV=1	38	30	76	30	953	106.9	5.96	149.36	124.2	84.4
Q6Q0N1	Cndp2	Cytosolic non-specific dipeptidase OS=Rattus norvegicus OX=10116 GN=Cndp2 PE=1 SV=1	54	22	92	22	475	52.7	5.66	210.45	112.4	89.1
D3ZF77	Akr1cl	Aldo-keto reductase family 1, member C-like OS=Rattus norvegicus OX=10116 GN=Akr1cl PE=1 SV=1	74	21	95	21	324	37.2	7.46	187.34	74.1	117.1
P62260	Ywhae	14-3-3 protein epsilon OS=Rattus norvegicus OX=10116 GN=Ywhae PE=1 SV=1	64	19	139	16	255	29.2	4.74	321.07	91.6	104
P04642	Ldha	L-lactate dehydrogenase A chain OS=Rattus norvegicus OX=10116 GN=Ldha PE=1 SV=1	46	19	112	17	332	36.4	8.27	268.91	125.6	79.6
D4A678	Spta1	Spectrin, alpha, erythrocytic 1 OS=Rattus norvegicus OX=10116 GN=Spta1 PE=1 SV=3	20	40	74	38	2416	279.9	5.03	143.71	79	137.5
P05545	Serpina3k	Serine protease inhibitor A3K OS=Rattus norvegicus OX=10116 GN=Serpina3k PE=1 SV=3	38	18	103	4	416	46.5	5.44	234.24	91.5	119.7
P45592	Cfl1	Cofilin-1 OS=Rattus norvegicus OX=10116 GN=Cfl1 PE=1 SV=3	75	18	103	14	166	18.5	8.09	251.15	109.7	88.5
Q63279	Krt19	Keratin, type I cytoskeletal 19 OS=Rattus norvegicus OX=10116 GN=Krt19 PE=1 SV=2	56	27	106	24	403	44.6	5.31	227.57	79.9	105.7
A0A0G2K174	Lmo7	LIM domain 7 OS=Rattus norvegicus OX=10116 GN=Lmo7 PE=1 SV=1	32	36	76	36	1395	156.7	6.21	145.53	58.9	113.1
P25304	Agrn	Agrin OS=Rattus norvegicus OX=10116 GN=Agrn PE=1 SV=2	25	35	72	35	1959	208.5	6.15	141.78	78.2	105.6
P56574	Idh2	Isocitrate dehydrogenase [NADP], mitochondrial OS=Rattus norvegicus OX=10116 GN=Idh2 PE=1 SV=2	45	21	92	21	452	50.9	8.69	208.32	99.8	89.4
A0A0G2JSV6	Hba-a2	Globin c2 OS=Rattus norvegicus OX=10116 GN=Hba-a2 PE=1 SV=1	75	9	325	7	142	15.3	8.31	1011.23	52.7	161.4
D3ZL10	Col6a6	Collagen type VI alpha 6 chain OS=Rattus norvegicus OX=10116 GN=Col6a6 PE=1 SV=3	21	39	78	32	2264	246.6	6.71	138.11	82.3	93.9
Q5U362	Anxa4	Annexin OS=Rattus norvegicus OX=10116 GN=Anxa4 PE=1 SV=1	66	20	104	20	319	35.9	5.57	244.47	93.5	108
A0A0G2JSK5	Itgb1	Integrin beta OS=Rattus norvegicus OX=10116 GN=Itgb1 PE=1 SV=1	32	22	95	22	798	88.3	6.01	230.55	70.1	118.6
P14669	Anxa3	Annexin A3 OS=Rattus norvegicus OX=10116 GN=Anxa3 PE=1 SV=4	76	25	91	23	324	36.3	6.35	201.99	69.8	134.5
A0A0G2JSK1	Serpina3c	RCG20603 OS=Rattus norvegicus OX=10116 GN=Serpina3c PE=3 SV=1	40	17	99	2	416	46.4	5.44	223.92	87.9	241.1
P68255	Ywhaq	14-3-3 protein theta OS=Rattus norvegicus OX=10116 GN=Ywhaq PE=1 SV=1	69	18	118	12	245	27.8	4.78	272.35	89	109.4
A0A0G2JY66	Ces1d	Carboxylic ester hydrolase OS=Rattus norvegicus OX=10116 GN=Ces1d PE=1 SV=1	38	20	117	3	564	62	6.42	261.82	85	129.1
P29457	Serpinh1	Serpin H1 OS=Rattus norvegicus OX=10116 GN=Serpinh1 PE=1 SV=1	48	18	88	1	417	46.5	8.82	205.98	133.2	68.6
A7VJC2	Hnrnpa2b1	Heterogeneous nuclear ribonucleoproteins A2/B1 OS=Rattus norvegicus OX=10116 GN=Hnrnpa2b1 PE=1 SV=1	53	18	124	16	353	37.5	8.95	310.07	90.6	93.1
Q05096	Myo1b	Unconventional myosin-Ib OS=Rattus norvegicus OX=10116 GN=Myo1b PE=1 SV=1	33	37	94	37	1136	131.8	9.36	171.28	81.8	111.2
Q641Z6	Ehd1	EH domain-containing protein 1 OS=Rattus norvegicus OX=10116 GN=Ehd1 PE=1 SV=1	53	24	107	16	534	60.6	6.83	239.5	68.3	128.7
A0A0G2JVH4	Immt	MICOS complex subunit MIC60 OS=Rattus norvegicus OX=10116 GN=Immt PE=1 SV=1	37	28	64	28	776	86.2	5.85	150.52	100.7	94.4
F1M953	Hspa9	Stress-70 protein, mitochondrial OS=Rattus norvegicus OX=10116 GN=Hspa9 PE=1 SV=1	44	30	90	29	679	73.7	6.16	181.65	128	75.8
Q01177	Plg	Plasminogen OS=Rattus norvegicus OX=10116 GN=Plg PE=2 SV=2	47	33	78	33	812	90.5	7.08	147.9	101.6	112.3
P10860	Glud1	Glutamate dehydrogenase 1, mitochondrial OS=Rattus norvegicus OX=10116 GN=Glud1 PE=1 SV=2	37	21	78	21	558	61.4	8	184.67	98.7	101.1
G3V928	Lrp1	LDL receptor-related protein 1 OS=Rattus norvegicus OX=10116 GN=Lrp1 PE=1 SV=1	10	40	69	40	4545	504.6	5.36	141.16	109.9	95.9
P0DMW0	Hspa1a	Heat shock 70 kDa protein 1A OS=Rattus norvegicus OX=10116 GN=Hspa1a PE=2 SV=1	50	28	94	20	641	70.1	5.82	212.94	90.9	125.2
P05065	Aldoa	Fructose-bisphosphate aldolase A OS=Rattus norvegicus OX=10116 GN=Aldoa PE=1 SV=2	70	24	103	20	364	39.3	8.09	246.59	139.6	82.9
Q66X93	Snd1	Staphylococcal nuclease domain-containing protein 1 OS=Rattus norvegicus OX=10116 GN=Snd1 PE=1 SV=1	37	31	84	31	909	101.9	7.18	173.16	119.9	80.3
Q9ESS6	Bcam	Basal cell adhesion molecule OS=Rattus norvegicus OX=10116 GN=Bcam PE=2 SV=1	45	20	79	20	624	67.5	5.78	171.44	70.7	119.3
Q9EPT8	Clic5	Chloride intracellular channel protein 5 OS=Rattus norvegicus OX=10116 GN=Clic5 PE=1 SV=1	68	15	94	15	251	28.3	5.94	173.86	63.6	136.9
P14668	Anxa5	Annexin A5 OS=Rattus norvegicus OX=10116 GN=Anxa5 PE=1 SV=3	76	23	122	1	319	35.7	5.05	255.86	95.4	106.1
G3V8D2	Prx	Periaxin OS=Rattus norvegicus OX=10116 GN=Prx PE=1 SV=3	32	34	118	34	1383	146.2	8.1	191.57	54	139.5
A0A0G2JWC7	Fermt2	Fermitin family member 2 OS=Rattus norvegicus OX=10116 GN=Fermt2 PE=1 SV=1	45	31	86	31	695	79.6	6.92	185.29	68.8	128.4
F1LN88	Aldh2	Aldehyde dehydrogenase, mitochondrial OS=Rattus norvegicus OX=10116 GN=Aldh2 PE=1 SV=2	44	20	115	18	519	56.5	7.33	242.39	113.7	93.7
P06866	Hp	Haptoglobin OS=Rattus norvegicus OX=10116 GN=Hp PE=1 SV=3	48	20	102	20	347	38.5	6.54	219.81	131.8	100
G3V615	Cfb	Complement factor B OS=Rattus norvegicus OX=10116 GN=Cfb PE=1 SV=1	40	27	74	27	763	85.3	6.96	148.6	134.5	73.1
Q6P3V8	Eif4a1	Eukaryotic translation initiation factor 4A1 OS=Rattus norvegicus OX=10116 GN=Eif4a1 PE=1 SV=1	51	19	78	10	406	46.1	5.48	187.89	128.2	77.4
A0A0G2K639	Pigr	Polymeric immunoglobulin receptor OS=Rattus norvegicus OX=10116 GN=Pigr PE=1 SV=1	29	24	70	24	782	86.9	6.39	159.16	149.4	64.2
Q7TPB1	Cct4	T-complex protein 1 subunit delta OS=Rattus norvegicus OX=10116 GN=Cct4 PE=1 SV=3	57	27	70	26	539	58.1	8.02	134.15	109.3	92.9
P02651	Apoa4	Apolipoprotein A-IV OS=Rattus norvegicus OX=10116 GN=Apoa4 PE=1 SV=2	63	23	70	23	391	44.4	5.22	163.66	91.8	113.9
Q6AYI1	Ddx5	DEAD (Asp-Glu-Ala-Asp) box polypeptide 5 OS=Rattus norvegicus OX=10116 GN=Ddx5 PE=1 SV=1	44	27	93	19	615	69.2	8.92	175.26	100.9	90.4
Q9JLA3	Uggt1	UDP-glucose:glycoprotein glucosyltransferase 1 OS=Rattus norvegicus OX=10116 GN=Uggt1 PE=1 SV=2	28	34	75	34	1551	176.3	5.66	125.07	110.9	85.5
D3ZM69	Epb41l2	Erythrocyte membrane protein band 4.1-like 2 OS=Rattus norvegicus OX=10116 GN=Epb41l2 PE=1 SV=2	37	32	72	30	996	110.6	5.43	162.78	68.9	113.2
P07335	Ckb	Creatine kinase B-type OS=Rattus norvegicus OX=10116 GN=Ckb PE=1 SV=2	62	17	90	16	381	42.7	5.67	175.07	110.1	95.7
P35565	Canx	Calnexin OS=Rattus norvegicus OX=10116 GN=Canx PE=1 SV=1	36	23	111	23	591	67.2	4.63	248.46	104.3	83.3
Q7TQ70	Fga	Ac1873 OS=Rattus norvegicus OX=10116 GN=Fga PE=1 SV=1	32	26	103	26	782	86.6	5.74	232.32	85.7	158.8
A0A0G2K3Z9		Uncharacterized protein OS=Rattus norvegicus OX=10116 PE=4 SV=1	64	13	125	11	199	22.2	8.4	306.16	118.8	88.2
F1M957	Vwf	von Willebrand factor OS=Rattus norvegicus OX=10116 GN=Vwf PE=1 SV=3	17	40	74	40	2812	308.8	5.57	117.1	76.5	133.1
Q63610	Tpm3	Tropomyosin alpha-3 chain OS=Rattus norvegicus OX=10116 GN=Tpm3 PE=1 SV=2	62	24	146	11	248	29	4.78	330.75	101.8	96.1
Q5U328	Ncl	Nucleolin OS=Rattus norvegicus OX=10116 GN=Ncl PE=1 SV=1	41	32	91	32	714	77.2	4.73	153.9	105.3	80.5
Q66HH8	Anxa5	Annexin OS=Rattus norvegicus OX=10116 GN=Anxa5 PE=1 SV=1	76	23	124	1	319	35.8	5.05	250.86
P09495	Tpm4	Tropomyosin alpha-4 chain OS=Rattus norvegicus OX=10116 GN=Tpm4 PE=1 SV=3	63	24	151	11	248	28.5	4.69	338.25	85.7	107.5
A0A0G2K7F7	Tpm1	Tropomyosin alpha-1 chain OS=Rattus norvegicus OX=10116 GN=Tpm1 PE=1 SV=1	55	24	122	2	303	34.6	4.81	280.61	62.2	98.3
Q923Z2	Tpm1	Tropomyosin 1, alpha, isoform CRA_a OS=Rattus norvegicus OX=10116 GN=Tpm1 PE=1 SV=1	59	25	126	9	284	32.8	4.75	294.9	76.1	112.7
P10760	Ahcy	Adenosylhomocysteinase OS=Rattus norvegicus OX=10116 GN=Ahcy PE=1 SV=3	41	17	72	15	432	47.5	6.54	171.82	104.7	102.6
Q6P9V7	Psme1	Proteasome (Prosome, macropain) activator subunit 1 OS=Rattus norvegicus OX=10116 GN=Psme1 PE=1 SV=1	69	19	89	19	249	28.6	5.81	205.02	100	87.7
Q6P792	Fhl1	Four and a half LIM domains 1 OS=Rattus norvegicus OX=10116 GN=Fhl1 PE=1 SV=1	59	15	88	15	296	33.6	8.46	212.17	74.6	118.1
Q5XFX0	Tagln2	Transgelin-2 OS=Rattus norvegicus OX=10116 GN=Tagln2 PE=1 SV=1	68	13	124	11	199	22.4	8.25	246.5	87.7	114.2
Q68FS4	Lap3	Cytosol aminopeptidase OS=Rattus norvegicus OX=10116 GN=Lap3 PE=1 SV=1	51	22	63	22	519	56.1	7.21	129.15	99.9	94.5
A0A0G2K2P5	Tjp1	Tight junction protein ZO-1 OS=Rattus norvegicus OX=10116 GN=Tjp1 PE=1 SV=1	21	30	67	30	1765	197	6.6	123.69	70.9	117.1
F7EUK4	Kng1	Kininogen-1 OS=Rattus norvegicus OX=10116 GN=Kng1 PE=4 SV=2	43	18	67	7	432	47.9	6.42	151.49	128.2	95.1
P04639	Apoa1	Apolipoprotein A-I OS=Rattus norvegicus OX=10116 GN=Apoa1 PE=1 SV=2	62	17	86	17	259	30	5.74	188.99	84.7	128.9
P47875	Csrp1	Cysteine and glycine-rich protein 1 OS=Rattus norvegicus OX=10116 GN=Csrp1 PE=1 SV=2	65	13	67	12	193	20.6	8.57	189.07	83.7	118.1
Q2PQA9	Kif5b	Kinesin-1 heavy chain OS=Rattus norvegicus OX=10116 GN=Kif5b PE=1 SV=1	35	28	56	28	963	109.5	6.44	114.63	94.8	102.6
A0A0G2K1C0	Actr3	Actin-related protein 3 OS=Rattus norvegicus OX=10116 GN=Actr3 PE=1 SV=1	57	19	74	19	419	47.6	6.18	182.83	112.2	86.6
Q07009	Capn2	Calpain-2 catalytic subunit OS=Rattus norvegicus OX=10116 GN=Capn2 PE=1 SV=3	39	23	70	23	700	79.9	4.96	129.5	91.8	110.6
Q66HM2	Ap2a2	AP-2 complex subunit alpha OS=Rattus norvegicus OX=10116 GN=Ap2a2 PE=1 SV=1	38	29	75	19	939	104.1	6.83	136.16	104.1	104.6
G3V6Y6	Pygb	Alpha-1,4 glucan phosphorylase OS=Rattus norvegicus OX=10116 GN=Pygb PE=1 SV=2	39	27	68	1	846	96.7	6.9	137.35	107.5	88.9
A0A0G2K654	Hist1h1c	Histone cluster 1 H1 family member c OS=Rattus norvegicus OX=10116 GN=Hist1h1c PE=1 SV=1	41	14	161	3	212	21.3	11	440.95	82.9	104.4
D4A781	Ipo5	Importin 5 OS=Rattus norvegicus OX=10116 GN=Ipo5 PE=1 SV=1	33	27	51	27	1097	123.6	4.96	94.75	111.2	93.8
Q499P2	Lta4h	Leukotriene A(4) hydrolase OS=Rattus norvegicus OX=10116 GN=Lta4h PE=1 SV=1	43	23	77	23	611	69	6.2	162.95	103.4	95.5
P04897	Gnai2	Guanine nucleotide-binding protein G(i) subunit alpha-2 OS=Rattus norvegicus OX=10116 GN=Gnai2 PE=1 SV=3	60	17	93	8	355	40.5	5.45	195.59	100	109.5
Q499S4	Mx1	Interferon-induced GTP-binding protein Mx1 OS=Rattus norvegicus OX=10116 GN=Mx1 PE=1 SV=1	43	24	51	17	652	74.5	6.87	120.5	69	38.4
A0A0G2JZ52	Hnrnpu	Heterogeneous nuclear ribonucleoprotein U OS=Rattus norvegicus OX=10116 GN=Hnrnpu PE=1 SV=1	35	25	103	25	803	87.9	6.09	217.99	101.6	93.8
Q5BJZ3	Nnt	Nicotinamide nucleotide transhydrogenase OS=Rattus norvegicus OX=10116 GN=Nnt PE=1 SV=1	25	23	66	23	1086	113.8	7.88	145.38	86.5	92.6
P27139	Ca2	Carbonic anhydrase 2 OS=Rattus norvegicus OX=10116 GN=Ca2 PE=1 SV=2	47	10	82	10	260	29.1	7.4	213.49	79.4	145.9
P28480	Tcp1	T-complex protein 1 subunit alpha OS=Rattus norvegicus OX=10116 GN=Tcp1 PE=1 SV=1	53	21	65	21	556	60.3	6.21	117.73	118.8	90.9
F2Z3Q8	Kpnb1	Importin subunit beta-1 OS=Rattus norvegicus OX=10116 GN=Kpnb1 PE=1 SV=1	34	25	62	25	876	97.1	4.78	137.85	113.5	93.4
A0A0G2JSZ5	Pdia6	Protein disulfide-isomerase A6 OS=Rattus norvegicus OX=10116 GN=Pdia6 PE=1 SV=1	47	18	75	18	445	48.7	5.19	154.65	124.8	73.1
P08010	Gstm2	Glutathione S-transferase Mu 2 OS=Rattus norvegicus OX=10116 GN=Gstm2 PE=1 SV=2	75	18	94	9	218	25.7	7.39	203.86	70.4	151.5
Q1JU68	Eif3a	Eukaryotic translation initiation factor 3 subunit A OS=Rattus norvegicus OX=10116 GN=Eif3a PE=2 SV=2	25	37	74	37	1354	163.1	6.77	155.6	109.5	85.6
O35244	Prdx6	Peroxiredoxin-6 OS=Rattus norvegicus OX=10116 GN=Prdx6 PE=1 SV=3	69	15	103	15	224	24.8	5.94	226.61	71.2	125.1
Q4FZT9	Psmd2	26S proteasome non-ATPase regulatory subunit 2 OS=Rattus norvegicus OX=10116 GN=Psmd2 PE=1 SV=1	32	23	56	23	908	100.1	5.2	117.46	113.5	87.3
B2RYB8	Itgb2	Integrin beta OS=Rattus norvegicus OX=10116 GN=Itgb2 PE=1 SV=1	49	31	69	31	768	84.8	7.23	107.1	164.8	58.4
G3V8B6	Psmd1	26S proteasome non-ATPase regulatory subunit 1 OS=Rattus norvegicus OX=10116 GN=Psmd1 PE=1 SV=1	37	26	57	26	953	105.6	5.39	105.54	118.6	90.6
Q66HA8	Hsph1	Heat shock protein 105 kDa OS=Rattus norvegicus OX=10116 GN=Hsph1 PE=1 SV=1	36	24	63	21	858	96.4	5.55	114.85	123.9	85.1
D3ZQN7	Lamb1	Laminin subunit beta 1 OS=Rattus norvegicus OX=10116 GN=Lamb1 PE=1 SV=3	22	34	61	33	1786	197.3	4.97	118.92	73.1	103.5
P53534	Pygb	Glycogen phosphorylase, brain form (Fragment) OS=Rattus norvegicus OX=10116 GN=Pygb PE=1 SV=3	39	27	67	1	838	96.1	6.68	131.36	99.5	106.5
Q6URK4	Hnrnpa3	Heterogeneous nuclear ribonucleoprotein A3 OS=Rattus norvegicus OX=10116 GN=Hnrnpa3 PE=1 SV=1	41	18	70	17	379	39.6	9.01	154.79	99.5	89.2
P85973	Pnp	Purine nucleoside phosphorylase OS=Rattus norvegicus OX=10116 GN=Pnp PE=1 SV=1	70	13	87	13	289	32.3	6.93	204.74	100.4	105.6
G3V9N8	Ap1b1	AP complex subunit beta OS=Rattus norvegicus OX=10116 GN=Ap1b1 PE=1 SV=3	35	32	63	12	949	104.5	5.1	116.11	98.5	97.3
Q6P6V0	Gpi	Glucose-6-phosphate isomerase OS=Rattus norvegicus OX=10116 GN=Gpi PE=1 SV=1	36	22	95	22	558	62.8	7.77	216.59	127.8	87.2
P68511	Ywhah	14-3-3 protein eta OS=Rattus norvegicus OX=10116 GN=Ywhah PE=1 SV=2	68	16	96	11	246	28.2	4.89	212.99	94.8	97.5
A0A0G2JZ73	Serpina1	Alpha-1-antiproteinase OS=Rattus norvegicus OX=10116 GN=Serpina1 PE=1 SV=1	36	14	88	14	415	46.6	6.34	218.87	79.3	129.6
F1LNH3	Col6a2	Collagen type VI alpha 2 chain OS=Rattus norvegicus OX=10116 GN=Col6a2 PE=1 SV=2	19	20	103	20	1027	109.6	6.61	211.41	77.9	110.3
F1LPQ9	Akap2	A-kinase anchor protein 2 OS=Rattus norvegicus OX=10116 GN=Akap2 PE=1 SV=2	32	25	54	25	870	95.9	5.17	119.04	54.1	126.9
P15865	Hist1h1e	Histone H1.4 OS=Rattus norvegicus OX=10116 GN=Hist1h1e PE=1 SV=3	43	15	154	4	219	22	11.11	415.1	95.9	101
P02680	Fgg	Fibrinogen gamma chain OS=Rattus norvegicus OX=10116 GN=Fgg PE=1 SV=3	35	18	71	18	445	50.6	5.96	173.27	96.8	154.1
F1M3D3	Hnrnpm	Heterogeneous nuclear ribonucleoprotein M OS=Rattus norvegicus OX=10116 GN=Hnrnpm PE=1 SV=1	45	27	78	27	729	77.6	8.63	138.12	102.5	94.3
Q5XI78	Ogdh	2-oxoglutarate dehydrogenase, mitochondrial OS=Rattus norvegicus OX=10116 GN=Ogdh PE=1 SV=1	34	30	56	30	1023	116.2	6.77	103.32	100	98.8
F1M9V7	Npepps	Aminopeptidase OS=Rattus norvegicus OX=10116 GN=Npepps PE=1 SV=1	33	28	55	28	920	103.3	5.77	122.1	107.6	93.9
Q9EPH8	Pabpc1	Polyadenylate-binding protein 1 OS=Rattus norvegicus OX=10116 GN=Pabpc1 PE=1 SV=1	26	18	58	13	636	70.7	9.5	133.89	119.4	80.8
Q5D059	Hnrnpk	Heterogeneous nuclear ribonucleoprotein K OS=Rattus norvegicus OX=10116 GN=Hnrnpk PE=1 SV=1	40	17	67	17	464	51	5.33	140.98	97.4	95.4
P00507	Got2	Aspartate aminotransferase, mitochondrial OS=Rattus norvegicus OX=10116 GN=Got2 PE=1 SV=2	45	19	72	18	430	47.3	9	174.71	120.3	82.6
A0A0G2JWK7	Tagln	Transgelin OS=Rattus norvegicus OX=10116 GN=Tagln PE=1 SV=1	60	13	102	12	207	23.3	8.66	203.21	77.3	128.2
P97536	Cand1	Cullin-associated NEDD8-dissociated protein 1 OS=Rattus norvegicus OX=10116 GN=Cand1 PE=1 SV=1	24	26	68	26	1230	136.3	5.78	127.31	104.3	100.7
A0A0G2K428	Dctn1	Dynactin subunit 1 OS=Rattus norvegicus OX=10116 GN=Dctn1 PE=1 SV=1	27	26	49	25	1263	139.8	5.69	101.42	94.9	100.3
O35567	Atic	Bifunctional purine biosynthesis protein PURH OS=Rattus norvegicus OX=10116 GN=Atic PE=1 SV=2	44	19	55	19	592	64.2	7.14	98.31	113.1	87.8
A0A096MIX2	Ddx17	DEAD (Asp-Glu-Ala-Asp) box polypeptide 17, isoform CRA_a OS=Rattus norvegicus OX=10116 GN=Ddx17 PE=1 SV=1	33	23	68	15	652	72.6	8.68	133.45	103.5	87
G3V9E3	Cald1	Caldesmon 1, isoform CRA_b OS=Rattus norvegicus OX=10116 GN=Cald1 PE=1 SV=1	41	21	60	20	531	60.6	6.58	147.4	64.9	124.8
Q9Z1X1	Esyt1	Extended synaptotagmin-1 OS=Rattus norvegicus OX=10116 GN=Esyt1 PE=1 SV=1	29	27	69	2	1088	121.1	5.69	120.63	108	92.7
Q62952	Dpysl3	Dihydropyrimidinase-related protein 3 OS=Rattus norvegicus OX=10116 GN=Dpysl3 PE=1 SV=2	48	19	63	15	570	61.9	6.49	127.21	110.6	97.9
P85968	Pgd	6-phosphogluconate dehydrogenase, decarboxylating OS=Rattus norvegicus OX=10116 GN=Pgd PE=1 SV=1	40	18	85	18	483	53.2	7.02	180.29	146.1	77.9
D4AC23	Cct7	Chaperonin-containing TCP1 subunit 7 OS=Rattus norvegicus OX=10116 GN=Cct7 PE=1 SV=1	51	24	68	24	544	59.6	8	130.87	117.7	88.5
P63159	Hmgb1	High mobility group protein B1 OS=Rattus norvegicus OX=10116 GN=Hmgb1 PE=1 SV=2	35	12	77	12	215	24.9	5.74	219.33	85.2	107.9
P04762	Cat	Catalase OS=Rattus norvegicus OX=10116 GN=Cat PE=1 SV=3	48	22	62	22	527	59.7	7.5	146.45	80.1	120.9
Q66HF1	Ndufs1	NADH-ubiquinone oxidoreductase 75 kDa subunit, mitochondrial OS=Rattus norvegicus OX=10116 GN=Ndufs1 PE=1 SV=1	39	21	46	21	727	79.4	5.9	93.76	96.9	86.8
P01048	Map1	T-kininogen 1 OS=Rattus norvegicus OX=10116 GN=Map1 PE=1 SV=2	32	12	57	5	430	47.7	6.52	136.72	143.8	86.9
D4A8H8	Cyfip1	Cytoplasmic FMR1-interacting protein OS=Rattus norvegicus OX=10116 GN=Cyfip1 PE=1 SV=1	25	27	53	27	1253	145.2	6.9	89.35	98	105.6
Q9EQS0	Taldo1	Transaldolase OS=Rattus norvegicus OX=10116 GN=Taldo1 PE=1 SV=2	42	18	95	18	337	37.4	7.03	208.34	125.9	83.2
Q3KRF2	Hdlbp	High density lipoprotein binding protein (Vigilin) OS=Rattus norvegicus OX=10116 GN=Hdlbp PE=1 SV=1	27	32	68	32	1268	141.6	6.95	127.16	118.5	81.4
A0A0G2JXJ7	Esyt1	Extended synaptotagmin-1 OS=Rattus norvegicus OX=10116 GN=Esyt1 PE=1 SV=1	28	26	66	1	1089	121.1	5.62	113.44	89	98
P07943	Akr1b1	Aldose reductase OS=Rattus norvegicus OX=10116 GN=Akr1b1 PE=1 SV=3	63	18	84	16	316	35.8	6.71	196.08	102.8	105.3
Q3MHS9	Cct6a	Chaperonin containing Tcp1, subunit 6A (Zeta 1) OS=Rattus norvegicus OX=10116 GN=Cct6a PE=1 SV=1	41	17	76	17	531	58	7.08	149.28	117.3	86.5
P18589	Mx2	Interferon-induced GTP-binding protein Mx2 OS=Rattus norvegicus OX=10116 GN=Mx2 PE=2 SV=1	36	21	45	14	659	75	5.64	93.71	41.4	52.8
G3V8L9	Cavin1	Caveolae-associated protein 1 OS=Rattus norvegicus OX=10116 GN=Cavin1 PE=1 SV=1	33	15	88	15	392	43.9	5.52	213.84	50.2	125.8
P47853	Bgn	Biglycan OS=Rattus norvegicus OX=10116 GN=Bgn PE=1 SV=1	41	12	75	11	369	41.7	7.52	183.74	119.7	98.4
A0A0G2JSQ4	Tpm1	Tropomyosin 1, alpha, isoform CRA_p OS=Rattus norvegicus OX=10116 GN=Tpm1 PE=1 SV=1	51	18	108	2	248	28.5	4.77	266.43	83.4	114.3
A0A0H2UH90	Vwa5a	von Willebrand factor A domain-containing protein 5A OS=Rattus norvegicus OX=10116 GN=Vwa5a PE=1 SV=1	30	24	64	24	796	88	6.47	125.97	115.6	73.8
P15684	Anpep	Aminopeptidase N OS=Rattus norvegicus OX=10116 GN=Anpep PE=1 SV=2	24	22	51	3	965	109.4	5.47	97.69	126.1	79.1
D3ZGK7	Ces1c	Carboxylic ester hydrolase OS=Rattus norvegicus OX=10116 GN=Ces1c PE=1 SV=3	28	14	64	1	584	64.2	6.43	124.06
F1LPR6		Uncharacterized protein OS=Rattus norvegicus OX=10116 PE=1 SV=3	50	13	75	13	470	51.4	5.6	134.08	209.5	43.2
D4A4Z9	Ktn1	Kinectin 1 OS=Rattus norvegicus OX=10116 GN=Ktn1 PE=1 SV=2	27	32	46	32	1325	151.7	6.01	78.33	91	98.3
P10959	Ces1c	Carboxylesterase 1C OS=Rattus norvegicus OX=10116 GN=Ces1c PE=1 SV=3	27	14	63	1	549	60.1	5.73	128.92	93.1	117.7
G3V9R2	Cfh	Complement factor H OS=Rattus norvegicus OX=10116 GN=Cfh PE=1 SV=1	28	25	54	25	1235	140.1	6.77	93.68	121.9	107.3
Q07014	Lyn	Tyrosine-protein kinase Lyn OS=Rattus norvegicus OX=10116 GN=Lyn PE=1 SV=3	51	23	72	19	512	58.6	7.11	129.23	80.7	115.9
Q4AEF8	Copg1	Coatomer subunit gamma-1 OS=Rattus norvegicus OX=10116 GN=Copg1 PE=2 SV=1	33	23	62	20	874	97.6	5.39	113.07	114	87.2
P63245	Rack1	Receptor of activated protein C kinase 1 OS=Rattus norvegicus OX=10116 GN=Rack1 PE=1 SV=3	59	17	68	17	317	35.1	7.69	163.11	127.6	80.9
Q7M0E3	Dstn	Destrin OS=Rattus norvegicus OX=10116 GN=Dstn PE=1 SV=3	72	15	79	14	165	18.5	8.03	162.21	94.2	112.3
A0A0G2JX93	Stat1	Signal transducer and activator of transcription OS=Rattus norvegicus OX=10116 GN=Stat1 PE=1 SV=1	25	22	48	22	1083	125.2	6.71	112.49	98.9	69.8
P48500	Tpi1	Triosephosphate isomerase OS=Rattus norvegicus OX=10116 GN=Tpi1 PE=1 SV=2	74	13	65	13	249	26.8	7.24	145.45	128.3	92.4
Q5EBC0	Itih4	Inter alpha-trypsin inhibitor, heavy chain 4 OS=Rattus norvegicus OX=10116 GN=Itih4 PE=1 SV=1	28	21	55	21	933	103.7	6.2	100.17	100.5	116.1
P62909	Rps3	40S ribosomal protein S3 OS=Rattus norvegicus OX=10116 GN=Rps3 PE=1 SV=1	77	18	86	18	243	26.7	9.66	189.75	129.2	79.2
G3V6S2	Aco1	Cytoplasmic aconitate hydratase OS=Rattus norvegicus OX=10116 GN=Aco1 PE=1 SV=1	35	26	56	25	889	98.1	7.39	104.59	110.6	88
Q63357	Myo1d	Unconventional myosin-Id OS=Rattus norvegicus OX=10116 GN=Myo1d PE=1 SV=3	32	28	47	27	1006	116	9.41	102.46	77.8	124.5
P05708	Hk1	Hexokinase-1 OS=Rattus norvegicus OX=10116 GN=Hk1 PE=1 SV=4	28	25	53	5	918	102.3	6.71	91.51	111.4	94.3
F1LTF8	Lama4	Laminin subunit alpha 4 OS=Rattus norvegicus OX=10116 GN=Lama4 PE=1 SV=3	18	28	64	28	1773	196.8	6.33	98.64	69.3	108.9
O88989	Mdh1	Malate dehydrogenase, cytoplasmic OS=Rattus norvegicus OX=10116 GN=Mdh1 PE=1 SV=3	50	18	69	18	334	36.5	6.58	146.1	100.6	99.9
P24268	Ctsd	Cathepsin D OS=Rattus norvegicus OX=10116 GN=Ctsd PE=1 SV=1	34	13	90	13	407	44.7	7.09	185.39	154.5	59.9
P06686	Atp1a2	Sodium/potassium-transporting ATPase subunit alpha-2 OS=Rattus norvegicus OX=10116 GN=Atp1a2 PE=1 SV=1	22	19	58	3	1020	112.1	5.55	124.74	52.7	143.6
A0A0G2K896	RGD1310507	Similar to RIKEN cDNA 1300017J02 OS=Rattus norvegicus OX=10116 GN=RGD1310507 PE=1 SV=1	38	23	67	22	700	76.7	6.96	144.99	103.6	101.3
O55096	Dpp3	Dipeptidyl peptidase 3 OS=Rattus norvegicus OX=10116 GN=Dpp3 PE=1 SV=2	43	23	59	23	738	83	5.22	113.1	105.8	90.3
D3ZCV0	Actn2	Actinin alpha 2 OS=Rattus norvegicus OX=10116 GN=Actn2 PE=1 SV=1	19	16	58	4	894	103.8	5.45	138.78	49.2	51.1
Q62669	LOC103694855	Globin a1 OS=Rattus norvegicus OX=10116 GN=LOC103694855 PE=1 SV=1	61	8	255	5	147	16	8.19	593.04	51.4	169.5
P25113	Pgam1	Phosphoglycerate mutase 1 OS=Rattus norvegicus OX=10116 GN=Pgam1 PE=1 SV=4	68	13	74	10	254	28.8	7.18	142.12	122.6	83.2
Q5XI34	Ppp2r1a	Protein phosphatase 2 (Formerly 2A), regulatory subunit A (PR 65), alpha isoform, isoform CRA_a OS=Rattus norvegicus OX=10116 GN=Ppp2r1a PE=1 SV=1	41	21	81	17	589	65.3	5.11	156.72	96.1	98.9
Q99J82	Ilk	Integrin-linked protein kinase OS=Rattus norvegicus OX=10116 GN=Ilk PE=2 SV=1	46	19	66	19	452	51.3	8.07	131.72	81.5	123.3
Q6P6U2	Psmc3	26S proteasome regulatory subunit 6A OS=Rattus norvegicus OX=10116 GN=Psmc3 PE=1 SV=1	63	23	57	23	442	49.5	5.19	104.14	115.6	83.9
F1MA98	Tpr	Nucleoprotein TPR OS=Rattus norvegicus OX=10116 GN=Tpr PE=1 SV=1	15	32	43	32	2360	267.1	5	75.41	113	87.9
D3ZA84	Tln2	Talin 2 OS=Rattus norvegicus OX=10116 GN=Tln2 PE=1 SV=3	8	21	65	5	2542	271.5	5.55	139.53	117.3	93.7
G3V7L6	Psmc2	26S proteasome regulatory subunit 7 OS=Rattus norvegicus OX=10116 GN=Psmc2 PE=1 SV=1	62	23	53	23	433	48.6	5.95	100.1	120.5	89.3
P31044	Pebp1	Phosphatidylethanolamine-binding protein 1 OS=Rattus norvegicus OX=10116 GN=Pebp1 PE=1 SV=3	75	10	57	10	187	20.8	5.8	136.93	96.2	113
G3V6H2	Prpf8	Pre-mRNA processing factor 8, isoform CRA_a OS=Rattus norvegicus OX=10116 GN=Prpf8 PE=1 SV=1	17	32	45	32	2335	273.4	8.84	84.16	108	92.3
M0R7B4	Hist1h1d	Histone cluster 1 H1 family member d OS=Rattus norvegicus OX=10116 GN=Hist1h1d PE=1 SV=2	39	13	139	6	220	22.2	11.11	398.64	103	86.5
Q64057	Aldh7a1	Alpha-aminoadipic semialdehyde dehydrogenase OS=Rattus norvegicus OX=10116 GN=Aldh7a1 PE=1 SV=2	38	16	54	16	539	58.7	7.87	102.93	108.7	94.4
P35213	Ywhab	14-3-3 protein beta/alpha OS=Rattus norvegicus OX=10116 GN=Ywhab PE=1 SV=3	61	13	86	6	246	28	4.88	201.29	98.7	104.4
G3V9R9	Afm	Afamin OS=Rattus norvegicus OX=10116 GN=Afm PE=1 SV=1	42	23	69	23	608	69.2	6.21	132.03	96	120.6
P58775	Tpm2	Tropomyosin beta chain OS=Rattus norvegicus OX=10116 GN=Tpm2 PE=1 SV=1	41	19	101	3	284	32.8	4.7	235.53	74.5	99.7
F1LQ48	Hnrnpl	Heterogeneous nuclear ribonucleoprotein L OS=Rattus norvegicus OX=10116 GN=Hnrnpl PE=1 SV=2	39	17	54	17	623	67.9	8.47	116.02	95.9	98.7
Q6P7B0	Wars	Tryptophan--tRNA ligase, cytoplasmic OS=Rattus norvegicus OX=10116 GN=Wars PE=1 SV=2	41	20	55	20	481	54.1	6.48	105.27	83.6	102.3
Q4QQV0	Tubb6	Tubulin beta chain OS=Rattus norvegicus OX=10116 GN=Tubb6 PE=1 SV=1	34	12	107	4	447	50	4.89	214.19	84.5	112.6
D3ZZZ9	Ctnnd1	Catenin (Cadherin associated protein), delta 1 (Predicted), isoform CRA_a OS=Rattus norvegicus OX=10116 GN=Ctnnd1 PE=1 SV=1	27	21	54	21	932	104	6.95	120.06	83.9	106.7
P54313	Gnb2	Guanine nucleotide-binding protein G(I)/G(S)/G(T) subunit beta-2 OS=Rattus norvegicus OX=10116 GN=Gnb2 PE=1 SV=4	47	12	70	5	340	37.3	6	150.94	84.5	118.7
A0A0G2K9E0	Rnh1	Ribonuclease inhibitor OS=Rattus norvegicus OX=10116 GN=Rnh1 PE=1 SV=1	46	16	55	16	492	54.1	4.98	119.91	123.3	89.4
G3V8T4	Ddb1	DNA damage-binding protein 1 OS=Rattus norvegicus OX=10116 GN=Ddb1 PE=1 SV=1	25	25	44	25	1140	126.9	5.26	80.74	112.2	92.9
Q02874	H2afy	Core histone macro-H2A.1 OS=Rattus norvegicus OX=10116 GN=H2afy PE=1 SV=4	44	14	40	13	371	39.5	9.79	121.15	106.2	97.2
D3Z898	Samhd1	SAM and HD domain-containing deoxynucleoside triphosphate triphosphohydrolase 1 OS=Rattus norvegicus OX=10116 GN=Samhd1 PE=1 SV=3	45	25	57	25	620	71.6	8.06	112.57	110.4	72.4
O35142	Copb2	Coatomer subunit beta' OS=Rattus norvegicus OX=10116 GN=Copb2 PE=1 SV=3	29	23	55	23	905	102.5	5.27	117.56	116.9	83.1
Q63495	Ager	Advanced glycosylation end product-specific receptor OS=Rattus norvegicus OX=10116 GN=Ager PE=1 SV=1	34	9	105	9	402	42.6	6.13	238.81	49.8	144.5
D4ABT8	Hnrnpul2	Heterogeneous nuclear ribonucleoprotein U-like 2 OS=Rattus norvegicus OX=10116 GN=Hnrnpul2 PE=1 SV=1	31	21	48	21	745	84.8	4.91	93.65	103.5	88.5
Q6P3V9	Rpl4	60S ribosomal protein L4 OS=Rattus norvegicus OX=10116 GN=Rpl4 PE=1 SV=1	36	19	64	19	421	47.3	11.02	146.46	116.4	81.4
D4A133	Atp6v1a	ATPase H+-transporting V1 subunit A OS=Rattus norvegicus OX=10116 GN=Atp6v1a PE=1 SV=1	47	22	53	22	617	68.2	5.58	94.53	122	78.9
A0A0G2JVE6	Anpep	Aminopeptidase OS=Rattus norvegicus OX=10116 GN=Anpep PE=1 SV=1	23	20	45	1	965	109.4	5.47	92.55	80.4	48.8
Q3ZB99	Tjp2	Tight junction protein 2 OS=Rattus norvegicus OX=10116 GN=Tjp2 PE=1 SV=1	26	25	53	25	1164	131.3	6.73	97.18	65.6	118.1
A0A0G2K1A2	Mpo	Myeloperoxidase OS=Rattus norvegicus OX=10116 GN=Mpo PE=1 SV=1	35	20	71	3	718	80.8	9.52	131.43	138.4	70.6
Q5XI73	Arhgdia	Rho GDP-dissociation inhibitor 1 OS=Rattus norvegicus OX=10116 GN=Arhgdia PE=1 SV=1	50	10	55	10	204	23.4	5.2	132.93	101.1	98.4
G3V9U2	Acaa2	3-ketoacyl-CoA thiolase, mitochondrial OS=Rattus norvegicus OX=10116 GN=Acaa2 PE=1 SV=3	67	18	43	18	397	41.9	8.15	96.75	101.3	95.7
G3V699	Sec31a	Protein transport protein Sec31A OS=Rattus norvegicus OX=10116 GN=Sec31a PE=1 SV=1	18	23	57	23	1249	135.1	6.93	127.56	116.8	85
D3ZAN3	Ganab	Alpha glucosidase 2 alpha neutral subunit (Predicted) OS=Rattus norvegicus OX=10116 GN=Ganab PE=1 SV=1	24	16	54	16	797	90.5	6.2	115.5	108.2	85
C0KUC6	Lims1	LIM and senescent cell antigen-like-containing domain protein OS=Rattus norvegicus OX=10116 GN=Lims1 PE=1 SV=1	40	14	41	14	387	44.4	7.84	116.72	79.3	130.9
M0RAQ6	Hk1	Hexokinase-1 OS=Rattus norvegicus OX=10116 GN=Hk1 PE=1 SV=2	24	21	48	1	893	99.5	7.14	87.6	97.8	103.8
Q9Z2S9	Flot2	Flotillin-2 OS=Rattus norvegicus OX=10116 GN=Flot2 PE=1 SV=1	42	18	37	18	428	47	5.2	83.57	98.5	102.4
G3V843	F2	Prothrombin OS=Rattus norvegicus OX=10116 GN=F2 PE=1 SV=1	34	18	49	18	617	70.3	6.71	93.73	90.7	122.3
P50398	Gdi1	Rab GDP dissociation inhibitor alpha OS=Rattus norvegicus OX=10116 GN=Gdi1 PE=1 SV=1	49	17	64	12	447	50.5	5.14	137.12	81.4	125.3
P62963	Pfn1	Profilin-1 OS=Rattus norvegicus OX=10116 GN=Pfn1 PE=1 SV=2	62	9	94	9	140	14.9	8.28	213.37	107.7	90.1
B0K031	Rpl7	60S ribosomal protein L7 OS=Rattus norvegicus OX=10116 GN=Rpl7 PE=1 SV=1	49	19	66	19	260	30.3	10.87	148.78	112.6	83.6
D3ZV82	LOC685067	Uncharacterized protein OS=Rattus norvegicus OX=10116 GN=LOC685067 PE=1 SV=3	38	24	49	24	626	71.3	5.83	91.67	86.5	91.8
P04256	Hnrnpa1	Heterogeneous nuclear ribonucleoprotein A1 OS=Rattus norvegicus OX=10116 GN=Hnrnpa1 PE=1 SV=3	48	13	68	10	320	34.2	9.14	175.43	113.9	79.9
D3Z9E1	Emilin1	Elastin microfibril interfacer 1 OS=Rattus norvegicus OX=10116 GN=Emilin1 PE=1 SV=1	28	19	54	19	900	94.4	4.98	107.68	108.2	93.6
P41562	Idh1	Isocitrate dehydrogenase [NADP] cytoplasmic OS=Rattus norvegicus OX=10116 GN=Idh1 PE=1 SV=1	46	19	69	19	414	46.7	6.99	130.64	126.4	75.7
P62804	Hist1h4b	Histone H4 OS=Rattus norvegicus OX=10116 GN=Hist1h4b PE=1 SV=2	51	6	192	6	103	11.4	11.36	488.64	99.6	96.8
Q09073	Slc25a5	ADP/ATP translocase 2 OS=Rattus norvegicus OX=10116 GN=Slc25a5 PE=1 SV=3	35	13	80	8	298	32.9	9.73	186.65	118.4	83.6
P14659	Hspa2	Heat shock-related 70 kDa protein 2 OS=Rattus norvegicus OX=10116 GN=Hspa2 PE=1 SV=2	21	15	97	1	633	69.6	5.67	235.63	80.1	140.3
P11505	Atp2b1	Plasma membrane calcium-transporting ATPase 1 OS=Rattus norvegicus OX=10116 GN=Atp2b1 PE=1 SV=2	22	22	43	16	1258	138.6	6	83.46	91.5	109.1
G3V8C4	Clic4	Chloride intracellular channel protein OS=Rattus norvegicus OX=10116 GN=Clic4 PE=1 SV=1	64	14	47	14	253	28.7	5.59	75.67	82.6	110.9
Q6P0K8	Jup	Junction plakoglobin OS=Rattus norvegicus OX=10116 GN=Jup PE=1 SV=1	35	19	49	15	745	81.7	6.14	100.34	73.2	118.5
Q6MG61	Clic1	Chloride intracellular channel protein 1 OS=Rattus norvegicus OX=10116 GN=Clic1 PE=1 SV=1	71	13	56	13	241	27	5.17	83.97	121.1	85.7
A0A0G2K238	Dpp4	Dipeptidyl peptidase 4 OS=Rattus norvegicus OX=10116 GN=Dpp4 PE=1 SV=1	32	24	51	24	789	90.6	6.4	111.21	64.2	138.7
Q5RKI1	Eif4a2	Eukaryotic initiation factor 4A-II OS=Rattus norvegicus OX=10116 GN=Eif4a2 PE=1 SV=1	36	15	61	6	407	46.4	5.48	130.19	81.3	106.3
Q3MIE4	Vat1	Synaptic vesicle membrane protein VAT-1 homolog OS=Rattus norvegicus OX=10116 GN=Vat1 PE=1 SV=1	46	12	77	12	404	43.1	6.62	167.75	108.9	102.7
P20761	Igh-1a	Ig gamma-2B chain C region OS=Rattus norvegicus OX=10116 GN=Igh-1a PE=1 SV=1	32	8	79	8	333	36.5	7.64	180.84	146.3	136.4
P39052	Dnm2	Dynamin-2 OS=Rattus norvegicus OX=10116 GN=Dnm2 PE=1 SV=1	32	24	48	15	870	98.2	7.43	103.16	100.7	103.4
P25235	Rpn2	Dolichyl-diphosphooligosaccharide--protein glycosyltransferase subunit 2 OS=Rattus norvegicus OX=10116 GN=Rpn2 PE=2 SV=2	35	17	41	17	631	69	5.97	78.01	113.5	93.1
F1LNJ2	Snrnp200	U5 small nuclear ribonucleoprotein 200 kDa helicase OS=Rattus norvegicus OX=10116 GN=Snrnp200 PE=1 SV=1	14	24	41	24	2139	244.7	6.09	71.03	111.2	91.7
P55053	Fabp5	Fatty acid-binding protein 5 OS=Rattus norvegicus OX=10116 GN=Fabp5 PE=1 SV=3	75	11	63	11	135	15.1	7.18	153.6	147.4	53.9
Q566E4	Hnrnpr	Heterogeneous nuclear ribonucleoprotein R OS=Rattus norvegicus OX=10116 GN=Hnrnpr PE=1 SV=1	35	20	41	15	632	70.8	8.13	83.76	106.1	96.3
P19945	Rplp0	60S acidic ribosomal protein P0 OS=Rattus norvegicus OX=10116 GN=Rplp0 PE=1 SV=2	48	12	59	12	317	34.2	6.25	129.1	128.5	77.8
A0A0G2JV24	Thbs1	Thrombospondin 1 OS=Rattus norvegicus OX=10116 GN=Thbs1 PE=1 SV=1	20	21	46	21	1152	127.8	4.96	76.84	57	210.7
B2GV06	Oxct1	Succinyl-CoA:3-ketoacid coenzyme A transferase 1, mitochondrial OS=Rattus norvegicus OX=10116 GN=Oxct1 PE=1 SV=1	38	14	45	14	520	56.2	8.47	83.95	115.7	79
Q4FZU6	Anxa8	Annexin A8 OS=Rattus norvegicus OX=10116 GN=Anxa8 PE=1 SV=1	59	17	58	17	327	36.7	5.77	130.81	67.6	121.7
P62198	Psmc5	26S proteasome regulatory subunit 8 OS=Rattus norvegicus OX=10116 GN=Psmc5 PE=1 SV=1	49	18	41	17	406	45.6	7.55	92.23	125	86.6
P41542	Uso1	General vesicular transport factor p115 OS=Rattus norvegicus OX=10116 GN=Uso1 PE=1 SV=1	30	22	40	22	959	107.1	4.96	77.05	115.5	86.5
P24090	Ahsg	Alpha-2-HS-glycoprotein OS=Rattus norvegicus OX=10116 GN=Ahsg PE=1 SV=2	37	7	48	7	352	38	6.51	139.57	92.3	118
P51635	Akr1a1	Alcohol dehydrogenase [NADP(+)] OS=Rattus norvegicus OX=10116 GN=Akr1a1 PE=1 SV=2	46	13	58	13	325	36.5	7.31	135.46	112.4	89.6
P20760	Igg-2a	Ig gamma-2A chain C region OS=Rattus norvegicus OX=10116 GN=Igg-2a PE=1 SV=1	49	12	55	10	322	35.2	7.68	111.32	152.7	101.5
G3V9J1		Uncharacterized protein OS=Rattus norvegicus OX=10116 PE=1 SV=3	19	16	77	3	872	97.3	7.97	179.98	106.1	98.2
A0A0G2JSS8	Prdx5	Peroxiredoxin 5, isoform CRA_c OS=Rattus norvegicus OX=10116 GN=Prdx5 PE=1 SV=1	51	11	66	11	213	22.2	8.66	136.18	155.5	60.2
M0R735	Syncrip	Heterogeneous nuclear ribonucleoprotein Q OS=Rattus norvegicus OX=10116 GN=Syncrip PE=1 SV=2	41	19	54	14	562	62.6	7.56	93.29	107.9	92.4
B0BMT9	Sqor	Sqrdl protein OS=Rattus norvegicus OX=10116 GN=Sqor PE=1 SV=1	39	18	39	18	450	50.2	9.07	93.53	93.8	99.2
D3ZBN0	Hist1h1b	Histone H1.5 OS=Rattus norvegicus OX=10116 GN=Hist1h1b PE=1 SV=1	35	12	99	10	222	22.6	10.96	234.79	102.6	85
Q68FR6	Eef1g	Elongation factor 1-gamma OS=Rattus norvegicus OX=10116 GN=Eef1g PE=2 SV=3	36	20	64	20	437	50	6.74	125.6	128.7	77
P05370	G6pdx	Glucose-6-phosphate 1-dehydrogenase OS=Rattus norvegicus OX=10116 GN=G6pdx PE=1 SV=3	41	23	69	23	515	59.3	6.38	132.45	129.2	76
Q5M7T5	Serpinc1	Serine (Or cysteine) peptidase inhibitor, clade C (Antithrombin), member 1 OS=Rattus norvegicus OX=10116 GN=Serpinc1 PE=1 SV=1	41	20	55	20	465	52.2	6.57	107.43	99.7	116.8
P13832	Rlc-a	Myosin regulatory light chain RLC-A OS=Rattus norvegicus OX=10116 GN=Rlc-a PE=2 SV=2	66	11	89	2	172	19.9	4.81	165.52	94	106.1
A0A0G2JUC7	Dctn2	Dynactin subunit 2 OS=Rattus norvegicus OX=10116 GN=Dctn2 PE=1 SV=1	48	15	44	15	420	46.2	5.5	107.82	98.4	104.3
P40329	Rars	Arginine--tRNA ligase, cytoplasmic OS=Rattus norvegicus OX=10116 GN=Rars PE=1 SV=2	32	21	41	21	660	75.8	7.05	74.28	113.7	87.7
P47820	Ace	Angiotensin-converting enzyme OS=Rattus norvegicus OX=10116 GN=Ace PE=1 SV=1	20	22	63	22	1313	150.8	6.58	111.89	63.7	129.2
F1LQ55	Scp2	Non-specific lipid-transfer protein OS=Rattus norvegicus OX=10116 GN=Scp2 PE=1 SV=3	21	14	55	14	547	58.7	7.03	99.75	105.9	80.4
D3ZH41	Ckap4	Cytoskeleton-associated protein 4 OS=Rattus norvegicus OX=10116 GN=Ckap4 PE=1 SV=2	59	18	47	18	326	36.3	4.82	106.39	109.6	80.8
Q91ZN1	Coro1a	Coronin-1A OS=Rattus norvegicus OX=10116 GN=Coro1a PE=1 SV=3	41	17	72	16	461	51	6.48	140.22	122.5	83.9
Q6P9U0	Serpinb6a	Serine (Or cysteine) peptidase inhibitor, clade B, member 6a OS=Rattus norvegicus OX=10116 GN=Serpinb6a PE=1 SV=1	43	16	51	15	379	43	6.1	106.67	86.6	130.5
A0A0G2K9A2	Arpc2	Arp2/3 complex 34 kDa subunit OS=Rattus norvegicus OX=10116 GN=Arpc2 PE=1 SV=1	40	14	71	14	300	34.3	7.36	156.06	114.1	85.9
G3V8G5	Glg1	Golgi apparatus protein 1 OS=Rattus norvegicus OX=10116 GN=Glg1 PE=1 SV=1	23	22	37	22	1171	133.5	6.9	71.91	118	87
D4A0F5	Sept7	Septin-7 OS=Rattus norvegicus OX=10116 GN=Sept7 PE=1 SV=3	44	20	71	19	438	50.8	8.57	121.62	88.4	112.8
Q64303	Pak2	Serine/threonine-protein kinase PAK 2 OS=Rattus norvegicus OX=10116 GN=Pak2 PE=1 SV=1	37	15	46	15	524	57.9	5.77	99.36	107.7	92.9
A0A0G2KAJ7	Col12a1	Collagen alpha-1(XII) chain OS=Rattus norvegicus OX=10116 GN=Col12a1 PE=1 SV=1	11	24	41	24	3143	342.3	5.64	75.95	98.4	96.7
B0BMS8	Myl9	Myl9 protein OS=Rattus norvegicus OX=10116 GN=Myl9 PE=1 SV=1	66	10	85	3	172	19.8	4.92	162.88	69.8	134.1
P42123	Ldhb	L-lactate dehydrogenase B chain OS=Rattus norvegicus OX=10116 GN=Ldhb PE=1 SV=2	38	13	48	11	334	36.6	6.05	112.24	87.6	99.5
P51886	Lum	Lumican OS=Rattus norvegicus OX=10116 GN=Lum PE=1 SV=1	39	11	51	11	338	38.3	6.43	131.64	126.9	101.2
Q8R491	Ehd3	EH domain-containing protein 3 OS=Rattus norvegicus OX=10116 GN=Ehd3 PE=1 SV=2	37	18	61	8	535	60.8	6.46	137.6	79.3	133.3
P61983	Ywhag	14-3-3 protein gamma OS=Rattus norvegicus OX=10116 GN=Ywhag PE=1 SV=2	57	13	86	7	247	28.3	4.89	195.56	96.2	95.4
P30835	Pfkl	ATP-dependent 6-phosphofructokinase, liver type OS=Rattus norvegicus OX=10116 GN=Pfkl PE=1 SV=3	29	20	36	16	780	85.3	7.4	74.56	109.9	100.6
G3V6S3	Calu	Calumenin OS=Rattus norvegicus OX=10116 GN=Calu PE=1 SV=1	55	14	42	3	315	37	4.67	104.11	113.3	91.6
D3ZU13	Eif4g1	Eukaryotic translation initiation factor 4 gamma, 1 OS=Rattus norvegicus OX=10116 GN=Eif4g1 PE=1 SV=1	19	24	43	24	1598	175.6	5.38	75.42	119.2	79.1
P54311	Gnb1	Guanine nucleotide-binding protein G(I)/G(S)/G(T) subunit beta-1 OS=Rattus norvegicus OX=10116 GN=Gnb1 PE=1 SV=4	47	12	61	7	340	37.4	6	130.31	81.4	118.8
P10111	Ppia	Peptidyl-prolyl cis-trans isomerase A OS=Rattus norvegicus OX=10116 GN=Ppia PE=1 SV=2	64	12	117	12	164	17.9	8.16	225.24	108	93.3
P85834	Tufm	Elongation factor Tu, mitochondrial OS=Rattus norvegicus OX=10116 GN=Tufm PE=1 SV=1	48	19	49	19	452	49.5	7.56	108.49	101.3	92.1
Q6AYC4	Capg	Macrophage-capping protein OS=Rattus norvegicus OX=10116 GN=Capg PE=1 SV=1	43	9	40	8	349	38.8	6.55	93.58	149.5	66.3
G3V7V8	Pde5a	Phosphodiesterase OS=Rattus norvegicus OX=10116 GN=Pde5a PE=1 SV=1	25	21	44	21	833	94.4	6.04	81.35	71.7	125.9
Q63798	Psme2	Proteasome activator complex subunit 2 OS=Rattus norvegicus OX=10116 GN=Psme2 PE=2 SV=3	50	11	39	11	238	26.8	5.72	85.11	92.3	87.8
Q5BJY9	Krt18	Keratin, type I cytoskeletal 18 OS=Rattus norvegicus OX=10116 GN=Krt18 PE=1 SV=3	46	20	52	17	423	47.7	5.26	117.61	78.9	102.7
A0A0G2JWZ2		Amine oxidase OS=Rattus norvegicus OX=10116 PE=3 SV=1	15	17	50	15	1358	151.6	6.67	123.52	64.1	129
P97571	Capn1	Calpain-1 catalytic subunit OS=Rattus norvegicus OX=10116 GN=Capn1 PE=1 SV=1	31	21	41	21	713	82.1	5.66	92.9	105.8	100.9
F1M775	Diaph1	Diaphanous-related formin 1 OS=Rattus norvegicus OX=10116 GN=Diaph1 PE=1 SV=3	25	28	48	28	1265	140.3	5.54	68.32	106.8	97.7
Q920L2	Sdha	Succinate dehydrogenase [ubiquinone] flavoprotein subunit, mitochondrial OS=Rattus norvegicus OX=10116 GN=Sdha PE=1 SV=1	35	19	41	19	656	71.6	7.17	91.12	116	84.4
Q5M9H2	Acadvl	Acyl-Coenzyme A dehydrogenase, very long chain OS=Rattus norvegicus OX=10116 GN=Acadvl PE=1 SV=1	37	18	34	18	655	70.8	8.81	65.45	104.3	93.8
P14408	Fh	Fumarate hydratase, mitochondrial OS=Rattus norvegicus OX=10116 GN=Fh PE=1 SV=1	33	13	43	13	507	54.4	8.95	87.84	115.1	80.4
B3GNI6	Sept11	Septin-11 OS=Rattus norvegicus OX=10116 GN=Sept11 PE=1 SV=1	44	17	49	9	431	49.7	6.68	98.46	87.9	110.6
A0A0G2JSW0	Myl12b	Myosin regulatory light chain 12B OS=Rattus norvegicus OX=10116 GN=Myl12b PE=4 SV=1	66	11	91	1	172	19.8	4.84	172.65	78.2	111.5
F1LPI5	Lamb3	Laminin subunit beta 3 OS=Rattus norvegicus OX=10116 GN=Lamb3 PE=4 SV=2	23	24	38	24	1172	129	7.28	62.82	75.8	108.2
Q6IN22	Ctsb	Cathepsin B OS=Rattus norvegicus OX=10116 GN=Ctsb PE=1 SV=1	35	10	42	10	339	37.5	5.76	98.09	121.6	64
P27952	Rps2	40S ribosomal protein S2 OS=Rattus norvegicus OX=10116 GN=Rps2 PE=1 SV=1	41	12	57	12	293	31.2	10.24	137.37	120	83
D3ZUY8	Ap2a1	AP-2 complex subunit alpha OS=Rattus norvegicus OX=10116 GN=Ap2a1 PE=1 SV=1	30	27	52	17	977	107.6	7.06	81.36	97.6	101
P49242	Rps3a	40S ribosomal protein S3a OS=Rattus norvegicus OX=10116 GN=Rps3a PE=1 SV=2	61	17	63	17	264	29.9	9.73	150.69	125.3	75.2
P17764	Acat1	Acetyl-CoA acetyltransferase, mitochondrial OS=Rattus norvegicus OX=10116 GN=Acat1 PE=1 SV=1	41	16	47	16	424	44.7	8.76	113.39	85.9	102.2
Q5M860	Arhgdib	Rho GDP dissociation inhibitor beta OS=Rattus norvegicus OX=10116 GN=Arhgdib PE=1 SV=1	60	11	44	11	200	22.9	5.11	77.76	113.9	84
A0A0G2K719	Ddx3x	DEAD-box helicase 3, X-linked OS=Rattus norvegicus OX=10116 GN=Ddx3x PE=1 SV=1	29	17	47	16	662	73.1	7.18	102.36	113.3	83.9
P62193	Psmc1	26S proteasome regulatory subunit 4 OS=Rattus norvegicus OX=10116 GN=Psmc1 PE=1 SV=1	57	20	48	19	440	49.2	6.21	91.99	115.2	91
P15650	Acadl	Long-chain specific acyl-CoA dehydrogenase, mitochondrial OS=Rattus norvegicus OX=10116 GN=Acadl PE=1 SV=1	33	12	44	12	430	47.8	7.74	94.18	111	85.3
P35571	Gpd2	Glycerol-3-phosphate dehydrogenase, mitochondrial OS=Rattus norvegicus OX=10116 GN=Gpd2 PE=1 SV=1	31	20	43	20	727	80.9	6.62	75.33	104.2	91.5
P24368	Ppib	Peptidyl-prolyl cis-trans isomerase B OS=Rattus norvegicus OX=10116 GN=Ppib PE=1 SV=3	45	12	55	12	216	23.8	9.5	145.09	120	78.5
Q66H98	Cavin2	Caveolae-associated protein 2 OS=Rattus norvegicus OX=10116 GN=Cavin2 PE=1 SV=3	37	13	68	13	417	46.4	5.29	162.71	54.8	137
D3ZU22	LOC108349606	60S ribosomal protein L7a-like OS=Rattus norvegicus OX=10116 GN=LOC108349606 PE=4 SV=1	46	15	51	15	266	30	10.55	122.57	125.9	81.2
Q99MA2	Xpnpep2	Xaa-Pro aminopeptidase 2 OS=Rattus norvegicus OX=10116 GN=Xpnpep2 PE=1 SV=1	31	17	57	17	674	76	5.74	106.55	63.2	124.4
P61589	Rhoa	Transforming protein RhoA OS=Rattus norvegicus OX=10116 GN=Rhoa PE=1 SV=1	51	9	42	4	193	21.8	6.1	107.28	99.9	102.9
P13803	Etfa	Electron transfer flavoprotein subunit alpha, mitochondrial OS=Rattus norvegicus OX=10116 GN=Etfa PE=1 SV=4	46	12	52	12	333	34.9	8.38	113.09	106.9	90.9
G3V913	Hspb1	Heat shock 27kDa protein 1 OS=Rattus norvegicus OX=10116 GN=Hspb1 PE=1 SV=1	65	12	67	12	206	22.8	6.21	132.27	65.7	129.5
F1LSS1	Smc1a	Structural maintenance of chromosomes protein OS=Rattus norvegicus OX=10116 GN=Smc1a PE=1 SV=3	22	27	43	27	1232	142.9	7.15	78.59	103.9	93
P00388	Por	NADPH--cytochrome P450 reductase OS=Rattus norvegicus OX=10116 GN=Por PE=1 SV=3	33	18	38	18	678	76.9	5.48	78.18	93.1	104.8
G3V6D8	Myh3	Myosin-3 OS=Rattus norvegicus OX=10116 GN=Myh3 PE=1 SV=1	10	18	42	1	1940	223.6	5.81	85.76	21.7	35.4
O35112	Alcam	CD166 antigen OS=Rattus norvegicus OX=10116 GN=Alcam PE=1 SV=1	31	16	40	16	583	65	6.04	77.78	103.7	90.5
F1LTN6		Uncharacterized protein OS=Rattus norvegicus OX=10116 PE=1 SV=2	29	8	71	4	228	24.9	5.63	172.26	173.1	95.4
B0BMW0	Rab14	RAB14, member RAS oncogene family OS=Rattus norvegicus OX=10116 GN=Rab14 PE=1 SV=1	71	12	52	11	215	23.9	6.21	126.9	100	100.3
Q6NYB7	Rab1A	Ras-related protein Rab-1A OS=Rattus norvegicus OX=10116 GN=Rab1A PE=1 SV=3	72	13	83	6	205	22.7	6.21	172.03	97	91.4
B2GUZ5	Capza1	F-actin-capping protein subunit alpha-1 OS=Rattus norvegicus OX=10116 GN=Capza1 PE=1 SV=1	56	11	40	9	286	32.9	5.69	96.2	105.9	89.5
D4A9D6	Dhx9	DEAH (Asp-Glu-Ala-His) box polypeptide 9 (Predicted) OS=Rattus norvegicus OX=10116 GN=Dhx9 PE=1 SV=1	22	21	40	21	1174	131.6	6.35	78.6	106.6	89.1
Q68FU3	Etfb	Electron transfer flavoprotein subunit beta OS=Rattus norvegicus OX=10116 GN=Etfb PE=1 SV=3	55	14	42	14	255	27.7	7.75	105.05	112.1	86.7
A0A0G2K151	Apoe	Apolipoprotein E OS=Rattus norvegicus OX=10116 GN=Apoe PE=1 SV=1	41	17	58	17	359	41.2	5.83	110.55	137	102.8
B0BNN3	Ca1	Carbonic anhydrase 1 OS=Rattus norvegicus OX=10116 GN=Ca1 PE=1 SV=1	49	10	49	10	261	28.3	7.42	121.29	63.3	169.8
Q00438	Ptbp1	Polypyrimidine tract-binding protein 1 OS=Rattus norvegicus OX=10116 GN=Ptbp1 PE=1 SV=1	27	11	43	9	555	59.3	9.1	86.49	108.6	90.5
F1LRI5	Gcn1l1	GCN1 eIF2 alpha kinase activator-like 1 OS=Rattus norvegicus OX=10116 GN=Gcn1l1 PE=1 SV=3	13	27	41	27	2671	292.9	7.3	57.73	117.1	88.9
Q6AXW2	Tmod3	RCG25684, isoform CRA_a OS=Rattus norvegicus OX=10116 GN=Tmod3 PE=1 SV=1	51	18	44	17	352	39.4	4.89	90.48	81.8	109.5
Q66H80	Arcn1	Coatomer subunit delta OS=Rattus norvegicus OX=10116 GN=Arcn1 PE=2 SV=1	37	17	41	17	511	57.2	6.21	78.43	108.8	84.2
F8WFT7	Slc4a1	Anion exchange protein OS=Rattus norvegicus OX=10116 GN=Slc4a1 PE=1 SV=1	24	14	48	14	928	103.2	5.41	97.26	69.4	151.8
A0A140TAF0	Tpm3	RCG62531, isoform CRA_g OS=Rattus norvegicus OX=10116 GN=Tpm3 PE=1 SV=1	45	19	95	2	285	33	4.72	215.77	94.9	100.6
P0DP31	Calm3	Calmodulin-3 OS=Rattus norvegicus OX=10116 GN=Calm3 PE=1 SV=1	52	10	79	10	149	16.8	4.22	140.55	92.6	106.2
P07632	Sod1	Superoxide dismutase [Cu-Zn] OS=Rattus norvegicus OX=10116 GN=Sod1 PE=1 SV=2	59	9	70	9	154	15.9	6.35	184.08	85.8	117.3
A0A0G2JWX1	Psmd11	26S proteasome non-ATPase regulatory subunit 11 OS=Rattus norvegicus OX=10116 GN=Psmd11 PE=1 SV=1	36	16	39	16	500	55.9	7.91	70.32	113.1	86.6
D3ZRN3	Actbl2	Actin, beta-like 2 OS=Rattus norvegicus OX=10116 GN=Actbl2 PE=1 SV=1	24	9	194	3	376	41.9	5.49	418.68	112.6	102.7
D3ZVM5	Hspa12b	Heat shock protein family A (Hsp70) member 12B OS=Rattus norvegicus OX=10116 GN=Hspa12b PE=1 SV=3	28	22	49	22	685	76.1	8.41	92.18	72.4	127.2
G3V6H0	LOC100363782	RCG48149, isoform CRA_b OS=Rattus norvegicus OX=10116 GN=LOC100363782 PE=1 SV=1	68	13	79	6	201	22.2	5.73	165.97	107.5	98.1
A0A0G2K6X9	Adk	Adenosine kinase OS=Rattus norvegicus OX=10116 GN=Adk PE=1 SV=1	40	15	50	15	403	44.1	6	96.75	90.9	104.4
A0A0G2JSH9	Prdx2	Peroxiredoxin-2 OS=Rattus norvegicus OX=10116 GN=Prdx2 PE=1 SV=1	48	8	65	8	198	21.8	5.59	179.78	87.1	127.4
Q5RKI5	Flii	FLII, actin-remodeling protein OS=Rattus norvegicus OX=10116 GN=Flii PE=1 SV=1	20	23	43	23	1270	144.8	6	81.49	100.1	98
D3ZZC1	Txndc5	RCG43947 OS=Rattus norvegicus OX=10116 GN=Txndc5 PE=1 SV=1	39	12	38	12	417	46.3	5.88	83.61	132.5	67.6
Q9Z2L0	Vdac1	Voltage-dependent anion-selective channel protein 1 OS=Rattus norvegicus OX=10116 GN=Vdac1 PE=1 SV=4	59	14	44	13	283	30.7	8.54	96.98	85.3	92.2
B2GV99	Myl6	Myl6 protein OS=Rattus norvegicus OX=10116 GN=Myl6 PE=2 SV=1	52	8	76	8	152	17	4.65	161.58	86.1	109.7
G3V8A5	Vps35	Vacuolar protein sorting-associated protein 35 OS=Rattus norvegicus OX=10116 GN=Vps35 PE=1 SV=1	22	14	45	14	796	91.7	5.44	82.35	108	99.8
G3V936	Cs	Citrate synthase OS=Rattus norvegicus OX=10116 GN=Cs PE=1 SV=1	34	15	71	15	466	51.8	8.41	135.11	108.8	88.5
B0BNK1	Rab5c	RAB5C, member RAS oncogene family OS=Rattus norvegicus OX=10116 GN=Rab5c PE=1 SV=1	59	9	46	6	216	23.4	8.41	88.57	95.5	105.5
P12368	Prkar2a	cAMP-dependent protein kinase type II-alpha regulatory subunit OS=Rattus norvegicus OX=10116 GN=Prkar2a PE=1 SV=4	54	17	48	14	401	45.5	4.93	87.59	79.9	127.8
P09811	Pygl	Glycogen phosphorylase, liver form OS=Rattus norvegicus OX=10116 GN=Pygl PE=1 SV=5	31	22	44	17	850	97.4	7.2	78.87	116.4	96.1
Q91Y81	Sept2	Septin-2 OS=Rattus norvegicus OX=10116 GN=Sept2 PE=1 SV=1	54	14	43	14	361	41.6	6.6	84.06	88.7	109.5
A0A0G2JT93	Ctnnb1	Catenin (Cadherin associated protein), beta 1, isoform CRA_a OS=Rattus norvegicus OX=10116 GN=Ctnnb1 PE=1 SV=1	24	17	34	13	781	85.4	5.86	81.36	79.8	111.6
P09895	Rpl5	60S ribosomal protein L5 OS=Rattus norvegicus OX=10116 GN=Rpl5 PE=1 SV=3	33	13	56	13	297	34.4	9.74	94.93	119.1	82.2
P13084	Npm1	Nucleophosmin OS=Rattus norvegicus OX=10116 GN=Npm1 PE=1 SV=1	43	13	42	13	292	32.5	4.77	89.09	112.3	78.4
Q63413	Ddx39b	Spliceosome RNA helicase Ddx39b OS=Rattus norvegicus OX=10116 GN=Ddx39b PE=2 SV=3	41	17	43	10	428	49	5.67	86.06	108.4	89.9
A0A0G2K8K0	Sfpq	Splicing factor proline and glutamine rich OS=Rattus norvegicus OX=10116 GN=Sfpq PE=1 SV=1	23	17	57	16	696	75	9.39	121.71	93.6	92.8
F7FLB2	Pgm2	Pgm2 protein OS=Rattus norvegicus OX=10116 GN=Pgm2 PE=1 SV=2	34	20	41	19	620	69	6.34	73.9	88.1	120.7
Q6AYD3	Pa2g4	Proliferation-associated protein 2G4 OS=Rattus norvegicus OX=10116 GN=Pa2g4 PE=1 SV=1	43	15	47	15	394	43.6	6.86	95.35	112.7	84.2
B5DFC9	Nid2	Nidogen-2 OS=Rattus norvegicus OX=10116 GN=Nid2 PE=2 SV=1	17	18	33	17	1396	152.9	5.47	59.01	76.7	106.9
D4A1B9	Smc3	Structural maintenance of chromosomes protein OS=Rattus norvegicus OX=10116 GN=Smc3 PE=1 SV=1	24	24	40	24	1217	141.5	7.18	53.66	100.8	94.9
Q5XIM7	Kars	Lysine--tRNA ligase OS=Rattus norvegicus OX=10116 GN=Kars PE=1 SV=1	35	20	46	20	626	71.6	6.6	86.07	119.4	83.8
F1LM66	Eftud2	Elongation factor Tu GTP-binding domain-containing 2 OS=Rattus norvegicus OX=10116 GN=Eftud2 PE=1 SV=2	27	20	35	19	971	109.3	5	61.67	106.9	95
B4F7E8	Fam129b	Niban-like protein 1 OS=Rattus norvegicus OX=10116 GN=Fam129b PE=1 SV=1	37	24	50	24	747	84.7	5.95	87.49	100.7	100.5
B2GVB9	Fermt3	Fermitin family member 3 OS=Rattus norvegicus OX=10116 GN=Fermt3 PE=1 SV=1	36	19	47	19	665	75.6	7.08	81.72	122.5	104.9
G3V9T9	Ptpn6	Tyrosine-protein phosphatase non-receptor type OS=Rattus norvegicus OX=10116 GN=Ptpn6 PE=1 SV=1	35	19	46	19	613	69.6	7.75	62.46	124.8	71.6
P08009	Gstm3	Glutathione S-transferase Yb-3 OS=Rattus norvegicus OX=10116 GN=Gstm3 PE=1 SV=2	57	14	54	3	218	25.7	7.33	124.94	66.6	144.8
Q80U96	Xpo1	Exportin-1 OS=Rattus norvegicus OX=10116 GN=Xpo1 PE=1 SV=1	20	18	44	18	1071	123	6.07	79.56	100.8	100.9
D3ZYH8	Mpo	Myeloperoxidase OS=Rattus norvegicus OX=10116 GN=Mpo PE=1 SV=2	43	18	60	1	523	59.2	9.44	99.63	131.2	75.3
Q80Z29	Nampt	Nicotinamide phosphoribosyltransferase OS=Rattus norvegicus OX=10116 GN=Nampt PE=1 SV=1	38	17	49	17	491	55.4	7.15	88.97	104	88.9
Q5XI07	Lpp	Lipoma-preferred partner homolog OS=Rattus norvegicus OX=10116 GN=Lpp PE=1 SV=1	33	14	40	14	632	68.2	7.66	54.82	72.7	111.2
A0A0G2JSS9	Atl3	Atlastin-3 OS=Rattus norvegicus OX=10116 GN=Atl3 PE=1 SV=1	29	13	35	3	536	60.2	5.55	75.38	90.6	96.5
G3V6W6	Psmc6	Proteasome 26S subunit, ATPase 6 OS=Rattus norvegicus OX=10116 GN=Psmc6 PE=1 SV=1	44	15	39	15	403	45.8	7.78	74.31	117.6	88.6
F1LQN3	Rtn4	Reticulon OS=Rattus norvegicus OX=10116 GN=Rtn4 PE=1 SV=1	12	7	33	7	1163	126.3	4.49	85.1	90	101.8
P16446	Pitpna	Phosphatidylinositol transfer protein alpha isoform OS=Rattus norvegicus OX=10116 GN=Pitpna PE=1 SV=2	62	16	45	14	271	31.9	6.37	87.31	106.6	95
P08427	Sftpa1	Pulmonary surfactant-associated protein A OS=Rattus norvegicus OX=10116 GN=Sftpa1 PE=1 SV=3	33	6	55	6	248	26.3	4.92	145.17	150.8	47.1
P07687	Ephx1	Epoxide hydrolase 1 OS=Rattus norvegicus OX=10116 GN=Ephx1 PE=1 SV=1	37	18	41	18	455	52.5	8.51	74.83	79.6	111.9
Q5PPN5	Tppp3	Tubulin polymerization-promoting protein family member 3 OS=Rattus norvegicus OX=10116 GN=Tppp3 PE=2 SV=1	54	13	52	13	176	19	9.11	109.45	58.4	136
Q5XI77	Anxa11	Annexin OS=Rattus norvegicus OX=10116 GN=Anxa11 PE=1 SV=1	32	14	51	13	503	54.1	7.65	115.14	104.1	101.1
P50475	Aars	Alanine--tRNA ligase, cytoplasmic OS=Rattus norvegicus OX=10116 GN=Aars PE=1 SV=3	28	20	37	20	968	106.7	5.62	58.39	114.6	86.8
G3V765	Evpl	Envoplakin OS=Rattus norvegicus OX=10116 GN=Evpl PE=1 SV=1	13	22	29	22	2029	231	6.58	46.67	84.2	89.3
P62836	Rap1a	Ras-related protein Rap-1A OS=Rattus norvegicus OX=10116 GN=Rap1a PE=1 SV=1	60	10	34	5	184	21	6.67	73.09	81.4	119.2
P85845	Fscn1	Fascin OS=Rattus norvegicus OX=10116 GN=Fscn1 PE=1 SV=2	44	17	41	4	493	54.5	6.74	80.49	90.6	99.1
Q06606	Mcpt10	Granzyme-like protein 2 OS=Rattus norvegicus OX=10116 GN=Mcpt10 PE=2 SV=1	32	8	41	5	248	27.4	8.44	95.58	117.2	94.9
Q3B8Q2	Eif4a3	Eukaryotic initiation factor 4A-III OS=Rattus norvegicus OX=10116 GN=Eif4a3 PE=1 SV=1	33	13	39	10	411	46.8	6.73	84.59	106.6	89.9
G3V9F3	Mprip	Myosin phosphatase Rho-interacting protein OS=Rattus norvegicus OX=10116 GN=Mprip PE=1 SV=1	22	19	36	1	1029	116.9	6.21	67.73	66.3	105
A0A0G2K051	Eea1	Early endosome antigen 1 OS=Rattus norvegicus OX=10116 GN=Eea1 PE=1 SV=1	15	19	26	19	1449	165.3	5.72	53.77	99.2	98.2
P04182	Oat	Ornithine aminotransferase, mitochondrial OS=Rattus norvegicus OX=10116 GN=Oat PE=1 SV=1	36	12	26	12	439	48.3	6.99	68.42	104.2	88.9
A0A0G2JUR5	Mprip	Myosin phosphatase Rho-interacting protein OS=Rattus norvegicus OX=10116 GN=Mprip PE=1 SV=1	11	19	37	1	2123	239.9	5.4	69.36	77.3	119.2
P52555	Erp29	Endoplasmic reticulum resident protein 29 OS=Rattus norvegicus OX=10116 GN=Erp29 PE=1 SV=2	55	11	47	11	260	28.6	6.62	93.97	100.1	82.9
Q5M7W5	Map4	Microtubule-associated protein 4 OS=Rattus norvegicus OX=10116 GN=Map4 PE=1 SV=1	23	18	34	1	1057	110.2	4.73	60.44	70.4	112.4
Q3SWT0	Pecam1	Platelet endothelial cell adhesion molecule OS=Rattus norvegicus OX=10116 GN=Pecam1 PE=1 SV=1	26	13	42	13	678	76.1	6.76	64.21	64.8	127.9
G3V8L7	Itgam	Integrin alpha M OS=Rattus norvegicus OX=10116 GN=Itgam PE=1 SV=1	18	18	40	18	1151	127.1	6.76	71	158.2	63.7
A0A0G2JY43	Aldh3a2	Fatty aldehyde dehydrogenase OS=Rattus norvegicus OX=10116 GN=Aldh3a2 PE=1 SV=1	25	14	33	13	584	65.3	9.1	75.5	91.1	104.7
Q5I0D1	Glod4	Glyoxalase domain-containing protein 4 OS=Rattus norvegicus OX=10116 GN=Glod4 PE=1 SV=1	52	15	49	15	298	33.2	5.27	83.99	111.1	93.3
F1M7E5	Cdh5	Cadherin 5 OS=Rattus norvegicus OX=10116 GN=Cdh5 PE=1 SV=2	23	17	36	17	776	87.1	5.31	68.79	60.3	128.8
A0A0G2K9H8	Arf3	FK506 binding protein 11 OS=Rattus norvegicus OX=10116 GN=Arf3 PE=3 SV=1	53	9	52	1	187	21.1	7.37	100.42	107	104.3
A0A0G2JXW4	Hnrnpc	Heterogeneous nuclear ribonucleoprotein C, isoform CRA_a OS=Rattus norvegicus OX=10116 GN=Hnrnpc PE=1 SV=1	34	14	46	14	313	34.4	5.05	98.67	112.9	84.8
F1LMW7	Marcks	Myristoylated alanine-rich C-kinase substrate OS=Rattus norvegicus OX=10116 GN=Marcks PE=1 SV=3	41	9	28	9	309	29.9	4.36	73.04	99.9	107.3
Q62636	Rap1b	Ras-related protein Rap-1b OS=Rattus norvegicus OX=10116 GN=Rap1b PE=1 SV=2	64	10	45	5	184	20.8	5.78	96.78	85.2	122.3
Q8CFN2	Cdc42	Cell division control protein 42 homolog OS=Rattus norvegicus OX=10116 GN=Cdc42 PE=1 SV=2	64	10	64	9	191	21.2	6.55	150.42	89.7	104
P38656	Ssb	Lupus La protein homolog OS=Rattus norvegicus OX=10116 GN=Ssb PE=1 SV=1	47	21	42	21	415	47.7	9.73	77.47	106.6	83.2
Q6IRS6	Fetub	Fetub protein OS=Rattus norvegicus OX=10116 GN=Fetub PE=1 SV=1	45	12	42	12	393	43.1	7.5	75.65	106.2	113.6
Q3T1K5	Capza2	F-actin-capping protein subunit alpha-2 OS=Rattus norvegicus OX=10116 GN=Capza2 PE=1 SV=1	50	11	27	9	286	32.9	5.85	67.79	100.4	100.2
A0A0G2JW88	Map4	Microtubule-associated protein OS=Rattus norvegicus OX=10116 GN=Map4 PE=1 SV=1	11	18	34	1	2201	233.3	5.62	59.79	70.9	104.7
D3Z8E0	Rps6ka3	Ribosomal protein S6 kinase OS=Rattus norvegicus OX=10116 GN=Rps6ka3 PE=1 SV=2	28	18	36	10	740	83.7	6.89	73.32	95.4	96
Q3MID6	Calu	Calumenin OS=Rattus norvegicus OX=10116 GN=Calu PE=1 SV=1	48	14	40	3	315	37.1	4.6	86.55	83.9	88.2
B5DEH2	Erlin2	Erlin-2 OS=Rattus norvegicus OX=10116 GN=Erlin2 PE=1 SV=1	42	14	38	12	339	37.7	5.74	81.54	87.7	97.2
D3ZD23	Abce1	ATP-binding cassette subfamily E member 1 OS=Rattus norvegicus OX=10116 GN=Abce1 PE=1 SV=1	35	18	30	18	599	67.3	8.34	53.87	106.1	93.2
F1MAC0	Ifi47	Interferon gamma-inducible protein 47 OS=Rattus norvegicus OX=10116 GN=Ifi47 PE=1 SV=1	41	16	39	16	420	47.4	5.66	77.52	107.5	66.3
D3ZLC1	Lmnb2	Lamin B2 OS=Rattus norvegicus OX=10116 GN=Lmnb2 PE=1 SV=2	35	21	43	17	616	68.8	5.26	77.06	87.9	104
D4A6C5	Arhgap1	Rho GTPase-activating protein 1 OS=Rattus norvegicus OX=10116 GN=Arhgap1 PE=1 SV=1	42	14	39	14	439	50.6	6.54	74.99	80.1	115.7
Q641Y8	Ddx1	ATP-dependent RNA helicase DDX1 OS=Rattus norvegicus OX=10116 GN=Ddx1 PE=1 SV=1	32	20	32	20	740	82.4	7.23	62.94	102.9	99
Q5FVM4	Nono	Non-POU domain-containing octamer-binding protein OS=Rattus norvegicus OX=10116 GN=Nono PE=1 SV=3	42	17	53	15	476	54.9	8.95	111.57	97.3	94.2
P19804	Nme2	Nucleoside diphosphate kinase B OS=Rattus norvegicus OX=10116 GN=Nme2 PE=1 SV=1	84	12	57	6	152	17.3	7.44	110.82	127.5	81.9
Q63083	Nucb1	Nucleobindin-1 OS=Rattus norvegicus OX=10116 GN=Nucb1 PE=1 SV=1	37	16	30	16	459	53.5	5.12	49.45	101.2	91.3
D3ZLY9	Hist1h2bh	Histone H2B OS=Rattus norvegicus OX=10116 GN=Hist1h2bh PE=3 SV=2	48	7	198	3	126	13.9	10.32	384.29	92.4	93.3
O88767	Park7	Protein/nucleic acid deglycase DJ-1 OS=Rattus norvegicus OX=10116 GN=Park7 PE=1 SV=1	57	10	56	10	189	20	6.77	118.93	94.4	111.9
A0A0H2UHX3	Rps4x	40S ribosomal protein S4 OS=Rattus norvegicus OX=10116 GN=Rps4x PE=3 SV=1	35	11	40	11	290	32.5	10.07	80.64	126.3	76.3
A0A140UHW7	Cyp2b1	Cytochrome P450 2B1 OS=Rattus norvegicus OX=10116 GN=Cyp2b1 PE=1 SV=1	27	14	53	14	499	56.8	7.64	95.98	63	134.5
P08753	Gnai3	Guanine nucleotide-binding protein G(k) subunit alpha OS=Rattus norvegicus OX=10116 GN=Gnai3 PE=1 SV=3	49	15	64	7	354	40.5	5.69	123.88	106.2	99.1
G3V624	Coro1c	Coronin OS=Rattus norvegicus OX=10116 GN=Coro1c PE=1 SV=1	30	16	41	15	474	53.1	7.08	82.91	91.4	105.4
Q6P9Y4	Slc25a4	ADP/ATP translocase 1 OS=Rattus norvegicus OX=10116 GN=Slc25a4 PE=1 SV=1	35	12	54	7	298	32.9	9.74	122.8	94.8	89.1
A0A0G2JYB1	Capzb	F-actin-capping protein subunit beta OS=Rattus norvegicus OX=10116 GN=Capzb PE=1 SV=1	51	15	50	15	296	33.4	5.49	119.29	106.8	88.1
P32551	Uqcrc2	Cytochrome b-c1 complex subunit 2, mitochondrial OS=Rattus norvegicus OX=10116 GN=Uqcrc2 PE=1 SV=2	31	12	39	12	452	48.4	9.14	99.99	101.4	87.1
F1LM47	Sucla2	Succinate--CoA ligase [ADP-forming] subunit beta, mitochondrial OS=Rattus norvegicus OX=10116 GN=Sucla2 PE=1 SV=1	48	19	35	19	465	50.3	7.69	68.65	99.5	90.6
G3V7T6	Sf3b1	Splicing factor 3b, subunit 1 OS=Rattus norvegicus OX=10116 GN=Sf3b1 PE=1 SV=1	17	19	33	19	1304	145.7	7.09	56.24	110.6	90.4
Q63570	Psmc4	26S proteasome regulatory subunit 6B OS=Rattus norvegicus OX=10116 GN=Psmc4 PE=1 SV=1	48	17	28	17	418	47.4	5.21	63.18	111.7	86.8
P12711	Adh5	Alcohol dehydrogenase class-3 OS=Rattus norvegicus OX=10116 GN=Adh5 PE=1 SV=2	43	14	33	14	374	39.6	7.49	67.2	94.2	110.5
Q6AY58	Bcap31	B-cell receptor-associated protein 31 OS=Rattus norvegicus OX=10116 GN=Bcap31 PE=1 SV=1	36	14	51	14	245	27.9	8.88	104.02	86.3	92.1
B5DEY8	Snx6	Sorting nexin OS=Rattus norvegicus OX=10116 GN=Snx6 PE=1 SV=1	42	20	34	19	406	46.6	6.16	71.01	110.1	94.9
A0A0G2JSI1	Aldh9a1	4-trimethylaminobutyraldehyde dehydrogenase OS=Rattus norvegicus OX=10116 GN=Aldh9a1 PE=1 SV=1	30	13	38	13	497	54	6.67	83.21	100.9	103.1
Q4FZY0	Efhd2	EF-hand domain-containing protein D2 OS=Rattus norvegicus OX=10116 GN=Efhd2 PE=1 SV=1	44	10	36	10	239	26.7	5.07	70.37	121.9	81.9
P60123	Ruvbl1	RuvB-like 1 OS=Rattus norvegicus OX=10116 GN=Ruvbl1 PE=1 SV=1	34	12	32	12	456	50.2	6.42	65.02	104.4	95
B1H267	Snx5	Sorting nexin-5 OS=Rattus norvegicus OX=10116 GN=Snx5 PE=1 SV=1	43	18	37	17	404	46.8	6.62	67.38	112.4	90.7
Q6MG60	Ddah2	N(G),N(G)-dimethylarginine dimethylaminohydrolase 2 OS=Rattus norvegicus OX=10116 GN=Ddah2 PE=1 SV=1	54	12	35	11	285	29.7	6.01	81.07	82.2	116.1
P04905	Gstm1	Glutathione S-transferase Mu 1 OS=Rattus norvegicus OX=10116 GN=Gstm1 PE=1 SV=2	66	15	52	9	218	25.9	8.19	93.1	94.9	123.7
A0A0G2JSR0	Vdac3	Voltage-dependent anion-selective channel protein 3 OS=Rattus norvegicus OX=10116 GN=Vdac3 PE=1 SV=1	40	12	44	10	283	30.8	8.59	88.32	93.8	96.4
P18420	Psma1	Proteasome subunit alpha type-1 OS=Rattus norvegicus OX=10116 GN=Psma1 PE=1 SV=2	51	15	36	15	263	29.5	6.61	72.55	121.9	88.1
P62755	Rps6	40S ribosomal protein S6 OS=Rattus norvegicus OX=10116 GN=Rps6 PE=1 SV=1	43	12	38	12	249	28.7	10.84	81.31	124.5	85.7
P55161	Nckap1	Nck-associated protein 1 OS=Rattus norvegicus OX=10116 GN=Nckap1 PE=2 SV=1	20	18	31	18	1128	128.8	6.61	44.8	77.7	118.7
Q5U2U3	Parp3	Poly [ADP-ribose] polymerase OS=Rattus norvegicus OX=10116 GN=Parp3 PE=1 SV=1	32	17	41	17	526	58.8	7.68	71.89	95.4	86.8
P15129	Cyp4b1	Cytochrome P450 4B1 OS=Rattus norvegicus OX=10116 GN=Cyp4b1 PE=1 SV=3	34	17	43	17	511	58.9	8.65	71.55	71.2	133.1
A0A0H2UI38	Rps19l2	Ribosomal protein S19 OS=Rattus norvegicus OX=10116 GN=Rps19l2 PE=4 SV=1	48	10	52	10	157	17.4	10.62	114.09	146	76.3
P56571		ES1 protein homolog, mitochondrial OS=Rattus norvegicus OX=10116 PE=1 SV=2	47	10	33	10	266	28.2	8.92	91.28	105.1	98.3
F1LPV8	Suclg2	Succinate--CoA ligase [GDP-forming] subunit beta, mitochondrial OS=Rattus norvegicus OX=10116 GN=Suclg2 PE=1 SV=2	39	15	49	15	431	46.6	7.71	92.4	112.3	86.3
Q00238	Icam1	Intercellular adhesion molecule 1 OS=Rattus norvegicus OX=10116 GN=Icam1 PE=2 SV=1	20	11	49	11	545	60.1	6.95	92.09	79.5	113.3
Q6AXQ0	Sae1	SUMO-activating enzyme subunit 1 OS=Rattus norvegicus OX=10116 GN=Sae1 PE=2 SV=1	56	17	32	17	349	38.5	5.16	65.04	107.6	92.6
P50503	St13	Hsc70-interacting protein OS=Rattus norvegicus OX=10116 GN=St13 PE=1 SV=1	30	13	40	13	368	41.3	5.39	88.65	119.9	88.2
D3ZQ25	Fbln1	Fibulin-1 OS=Rattus norvegicus OX=10116 GN=Fbln1 PE=1 SV=1	26	16	33	6	705	78	5.16	64.02	121.2	91.2
P11762	Lgals1	Galectin-1 OS=Rattus norvegicus OX=10116 GN=Lgals1 PE=1 SV=2	56	8	59	8	135	14.8	5.26	155.38	109	76.8
P04157	Ptprc	Receptor-type tyrosine-protein phosphatase C OS=Rattus norvegicus OX=10116 GN=Ptprc PE=1 SV=2	18	22	41	22	1273	143.2	5.86	74.63	139.7	71.1
Q99N27	Snx1	Sorting nexin-1 OS=Rattus norvegicus OX=10116 GN=Snx1 PE=1 SV=1	32	16	33	15	522	59	5.22	62.92	103.9	101.4
Q32PX6	Rhog	Ras homolog family member G OS=Rattus norvegicus OX=10116 GN=Rhog PE=1 SV=1	64	10	35	9	191	21.3	8.12	80	97.9	97.3
Q6P2A5	Ak3	GTP:AMP phosphotransferase AK3, mitochondrial OS=Rattus norvegicus OX=10116 GN=Ak3 PE=1 SV=1	53	11	40	11	227	25.5	8.85	81.81	90.9	102.7
P20595	Gucy1b1	Guanylate cyclase soluble subunit beta-1 OS=Rattus norvegicus OX=10116 GN=Gucy1b1 PE=1 SV=2	31	19	33	19	619	70.4	5.4	60.32	69.6	124.8
A0A1B0GWM3		Uncharacterized protein (Fragment) OS=Rattus norvegicus OX=10116 PE=4 SV=1	13	21	30	16	2108	230.7	6.13	50.43	72.8	116.6
G3V6D9	Slc9a3r2	Na(+)/H(+) exchange regulatory cofactor NHE-RF OS=Rattus norvegicus OX=10116 GN=Slc9a3r2 PE=1 SV=1	45	13	42	13	337	37.3	7.58	94.3	66.4	119.2
Q6DGG0	Ppid	Peptidyl-prolyl cis-trans isomerase D OS=Rattus norvegicus OX=10116 GN=Ppid PE=1 SV=3	37	17	33	16	370	40.7	7.17	66.49	98.5	98.9
Q05982	Nme1	Nucleoside diphosphate kinase A OS=Rattus norvegicus OX=10116 GN=Nme1 PE=1 SV=1	64	11	49	5	152	17.2	6.33	105.92	105.9	92.9
B5DF65	Blvrb	Biliverdin reductase B OS=Rattus norvegicus OX=10116 GN=Blvrb PE=1 SV=1	71	10	45	10	206	22.1	6.8	106.23	83.6	132.5
A0A0G2K2B3	Khsrp	Far upstream element-binding protein 2 OS=Rattus norvegicus OX=10116 GN=Khsrp PE=1 SV=1	29	20	39	17	748	76.7	7.33	80.93	101.5	93.4
Q6P747	Hp1bp3	Heterochromatin protein 1-binding protein 3 OS=Rattus norvegicus OX=10116 GN=Hp1bp3 PE=1 SV=1	29	18	37	18	553	60.8	9.67	63.2	93.6	105.4
D3ZPR0	Cse1l	Chromosome segregation 1-like OS=Rattus norvegicus OX=10116 GN=Cse1l PE=1 SV=1	19	17	43	17	971	110.1	5.77	63.67	112.1	90.5
F1MA36	Sptbn2	Spectrin beta chain OS=Rattus norvegicus OX=10116 GN=Sptbn2 PE=1 SV=2	5	12	41	1	2388	270.8	5.83	88.1	57.7	117.9
P21708	Mapk3	Mitogen-activated protein kinase 3 OS=Rattus norvegicus OX=10116 GN=Mapk3 PE=1 SV=5	38	13	41	8	380	43.1	6.61	87.69	87.2	104
P05712	Rab2a	Ras-related protein Rab-2A OS=Rattus norvegicus OX=10116 GN=Rab2a PE=2 SV=1	49	9	39	4	212	23.5	6.54	80.81	91.5	101.7
Q5U2S7	Psmd3	Proteasome (Prosome, macropain) 26S subunit, non-ATPase, 3 OS=Rattus norvegicus OX=10116 GN=Psmd3 PE=1 SV=1	25	13	36	13	530	60.7	8.44	68.92	113.7	89.2
D3ZD31	Mrc1	Mannose receptor, C type 1 OS=Rattus norvegicus OX=10116 GN=Mrc1 PE=1 SV=3	19	25	40	25	1456	164.9	6.86	54.39	107.8	85.9
G3V918	Gart	Trifunctional purine biosynthetic protein adenosine-3 OS=Rattus norvegicus OX=10116 GN=Gart PE=1 SV=1	21	17	29	17	1010	107.5	6.61	57.91	106.4	99
Q4V8H5	Dnpep	Aspartyl aminopeptidase OS=Rattus norvegicus OX=10116 GN=Dnpep PE=1 SV=1	36	13	33	13	475	52.5	7.25	65.19	104.7	99.6
Q68FP2	Pon3	Serum paraoxonase/lactonase 3 OS=Rattus norvegicus OX=10116 GN=Pon3 PE=2 SV=1	31	9	48	9	354	39.4	5.83	72.96	80	102.9
Q66H61	Qars	Glutamine--tRNA ligase OS=Rattus norvegicus OX=10116 GN=Qars PE=1 SV=1	28	17	31	17	775	87.6	7.31	55.32	105.7	92.7
A0A0G2K9V6	Tars	Threonine--tRNA ligase, cytoplasmic OS=Rattus norvegicus OX=10116 GN=Tars PE=1 SV=1	30	19	44	19	722	83.3	7.03	67.37	122.4	87.6
A1L1J8	Rab5b	RAB5B, member RAS oncogene family OS=Rattus norvegicus OX=10116 GN=Rab5b PE=1 SV=1	53	8	36	5	215	23.7	8.13	69.42	92.3	109
G3V7J0	Aldh6a1	Aldehyde dehydrogenase family 6, subfamily A1, isoform CRA_b OS=Rattus norvegicus OX=10116 GN=Aldh6a1 PE=1 SV=1	33	15	37	14	535	57.7	8.18	75.24	89.7	111.9
A0A0G2JYA4	LOC100362453	Serine/threonine-protein phosphatase OS=Rattus norvegicus OX=10116 GN=LOC100362453 PE=3 SV=1	41	11	34	2	309	35.5	5.43	71.51	101.2	101.4
P62138	Ppp1ca	Serine/threonine-protein phosphatase PP1-alpha catalytic subunit OS=Rattus norvegicus OX=10116 GN=Ppp1ca PE=1 SV=1	44	12	43	2	330	37.5	6.33	104.89	104.4	102.2
O35509	Rab11b	Ras-related protein Rab-11B OS=Rattus norvegicus OX=10116 GN=Rab11b PE=1 SV=4	59	12	46	12	218	24.5	5.94	100.71	94.5	101.9
A0A0G2JZ75	Plvap	Plasmalemma vesicle-associated protein OS=Rattus norvegicus OX=10116 GN=Plvap PE=4 SV=1	40	16	38	16	438	50.1	8.63	79.02	55.2	142.7
P84082	Arf2	ADP-ribosylation factor 2 OS=Rattus norvegicus OX=10116 GN=Arf2 PE=2 SV=1	55	8	42	1	181	20.7	6.58	75.08
Q6P6T4	Eml2	Echinoderm microtubule-associated protein-like 2 OS=Rattus norvegicus OX=10116 GN=Eml2 PE=1 SV=1	30	16	30	16	649	70.7	6.3	69.36	99.1	100.3
Q9JJ54	Hnrnpd	Heterogeneous nuclear ribonucleoprotein D0 OS=Rattus norvegicus OX=10116 GN=Hnrnpd PE=1 SV=2	29	11	40	11	353	38.2	7.81	81.13	109.7	87.8
Q5FVQ6	MGC108823	Interferon-gamma-inducible GTPase Ifgga3 protein OS=Rattus norvegicus OX=10116 GN=MGC108823 PE=1 SV=1	41	12	31	6	417	48.2	6.19	57.82	92.6	74.6
P47860	Pfkp	ATP-dependent 6-phosphofructokinase, platelet type OS=Rattus norvegicus OX=10116 GN=Pfkp PE=1 SV=2	26	16	35	13	788	85.7	7.28	59.89	101.3	104.6
B2RYP4	Snx2	Sorting nexin 2 OS=Rattus norvegicus OX=10116 GN=Snx2 PE=1 SV=1	34	17	38	16	519	58.5	5.12	69.68	100.2	97.1
Q66HA6	Arl8b	ADP-ribosylation factor-like protein 8B OS=Rattus norvegicus OX=10116 GN=Arl8b PE=2 SV=1	45	8	31	3	186	21.5	8.43	70.01	110.7	94.1
A0A0G2KAM4	Fscn1	Fascin OS=Rattus norvegicus OX=10116 GN=Fscn1 PE=3 SV=1	36	14	37	1	492	53.8	7.4	73.53	102.6	96.3
O89049	Txnrd1	Thioredoxin reductase 1, cytoplasmic OS=Rattus norvegicus OX=10116 GN=Txnrd1 PE=1 SV=5	30	13	35	12	499	54.6	6.47	70.02	127.3	86.4
P18614	Itga1	Integrin alpha-1 OS=Rattus norvegicus OX=10116 GN=Itga1 PE=1 SV=1	12	15	33	15	1180	130.7	5.96	65.63	67.6	131.3
Q5M7U6	Actr2	Actin-related protein 2 OS=Rattus norvegicus OX=10116 GN=Actr2 PE=2 SV=1	28	10	47	10	394	44.7	6.74	115.99	117.1	87.4
P31430	Dpep1	Dipeptidase 1 OS=Rattus norvegicus OX=10116 GN=Dpep1 PE=2 SV=2	48	13	55	13	410	45.5	6.07	85.21	67.4	136.9
Q5VLR5	Erp44	BWK4 OS=Rattus norvegicus OX=10116 GN=Erp44 PE=1 SV=1	35	14	48	13	406	46.8	5.27	109.17	104.1	90.1
P67779	Phb	Prohibitin OS=Rattus norvegicus OX=10116 GN=Phb PE=1 SV=1	63	14	46	14	272	29.8	5.76	70.38	99.2	91.2
E9PU28	Impdh2	Inosine-5'-monophosphate dehydrogenase 2 OS=Rattus norvegicus OX=10116 GN=Impdh2 PE=1 SV=1	36	13	21	13	514	55.8	7.28	50.43	104.7	98
D3ZUB0	Rcn1	Reticulocalbin 1 OS=Rattus norvegicus OX=10116 GN=Rcn1 PE=1 SV=1	38	11	26	11	325	38.1	4.82	45.71	97.3	93.1
P60901	Psma6	Proteasome subunit alpha type-6 OS=Rattus norvegicus OX=10116 GN=Psma6 PE=1 SV=1	50	11	39	11	246	27.4	6.76	88.15	114.4	99.4
Q4KMA8	Erap1	Aminopeptidase OS=Rattus norvegicus OX=10116 GN=Erap1 PE=1 SV=1	17	16	34	16	930	106.4	6.51	52.42	106.5	91.6
D3ZPP2	Arl8a	ADP-ribosylation factor-like GTPase 8A OS=Rattus norvegicus OX=10116 GN=Arl8a PE=1 SV=1	48	7	22	2	186	21.4	7.77	56.57	109.9	91.1
P09527	Rab7a	Ras-related protein Rab-7a OS=Rattus norvegicus OX=10116 GN=Rab7a PE=1 SV=2	59	10	50	10	207	23.5	6.7	103.7	95.9	94.2
Q3T1J1	Eif5a	Eukaryotic translation initiation factor 5A-1 OS=Rattus norvegicus OX=10116 GN=Eif5a PE=1 SV=3	51	10	41	10	154	16.8	5.24	92.54	107	85.9
D3ZVQ0	Usp5	Ubiquitin carboxyl-terminal hydrolase OS=Rattus norvegicus OX=10116 GN=Usp5 PE=1 SV=1	23	17	30	17	858	95.7	5.01	58.26	104.6	100.7
Q5PQW8	Gbp2	Guanylate binding protein 2 OS=Rattus norvegicus OX=10116 GN=Gbp2 PE=1 SV=1	23	13	41	13	591	67.3	5.62	75.24	91	87
Q499Q4	Pgm1	Phosphoglucomutase 1 OS=Rattus norvegicus OX=10116 GN=Pgm1 PE=1 SV=2	33	16	31	16	562	61.4	6.57	57.52	112	93.4
P10960	Psap	Prosaposin OS=Rattus norvegicus OX=10116 GN=Psap PE=1 SV=1	24	13	43	13	554	61.1	5.25	58.44	133.5	64.1
P62907	Rpl10a	60S ribosomal protein L10a OS=Rattus norvegicus OX=10116 GN=Rpl10a PE=1 SV=2	39	10	44	10	217	24.8	9.94	112.55	128.1	75.5
Q6MGB8	RT1-A2	RT1 class I, A2 OS=Rattus norvegicus OX=10116 GN=RT1-A2 PE=1 SV=1	28	10	44	4	366	41.4	5.26	107.64	92.3	91.7
A0A0G2K0W9	Psma7	Proteasome subunit alpha type OS=Rattus norvegicus OX=10116 GN=Psma7 PE=1 SV=1	52	14	36	14	248	27.8	8.46	83.76	111.1	87.2
Q9QX80	Hnrnpab	CArG-binding factor A OS=Rattus norvegicus OX=10116 GN=Hnrnpab PE=1 SV=1	45	12	43	11	285	30.8	7.91	81.34	122	78.3
Q6AYF2	Lmcd1	LIM and cysteine-rich domains 1 OS=Rattus norvegicus OX=10116 GN=Lmcd1 PE=1 SV=1	42	12	28	12	365	41.1	8.02	60.59	75.2	114.3
P15178	Dars	Aspartate--tRNA ligase, cytoplasmic OS=Rattus norvegicus OX=10116 GN=Dars PE=1 SV=1	39	17	37	17	501	57.1	6.44	71.96	113.2	92.7
D4A9L2	Srsf1	RCG34610, isoform CRA_c OS=Rattus norvegicus OX=10116 GN=Srsf1 PE=1 SV=1	48	13	51	13	248	27.7	10.36	96.23	88.8	93.9
Q64542	Atp2b4	Plasma membrane calcium-transporting ATPase 4 OS=Rattus norvegicus OX=10116 GN=Atp2b4 PE=1 SV=1	17	15	31	9	1203	133	6.57	59.11	76.9	129.5
F7F389	C9	Complement component C9 OS=Rattus norvegicus OX=10116 GN=C9 PE=1 SV=1	30	15	35	15	580	65.2	6.1	69.29	122.4	96.9
P62716	Ppp2cb	Serine/threonine-protein phosphatase 2A catalytic subunit beta isoform OS=Rattus norvegicus OX=10116 GN=Ppp2cb PE=2 SV=1	41	11	30	2	309	35.6	5.43	61.86	81.4	121.4
Q6IRH6	Slc25a3	Phosphate carrier protein, mitochondrial OS=Rattus norvegicus OX=10116 GN=Slc25a3 PE=1 SV=1	32	13	39	13	357	39.6	9.29	76.22	109.8	92
G3V8V3	Pygm	Alpha-1,4 glucan phosphorylase OS=Rattus norvegicus OX=10116 GN=Pygm PE=1 SV=1	24	17	35	9	842	97.2	7.11	61.61	76.4	106
Q5XIH7	Phb2	Prohibitin-2 OS=Rattus norvegicus OX=10116 GN=Phb2 PE=1 SV=1	52	16	41	16	299	33.3	9.83	83.62	107.9	85.4
P23358	Rpl12	60S ribosomal protein L12 OS=Rattus norvegicus OX=10116 GN=Rpl12 PE=2 SV=1	50	7	30	7	165	17.8	9.42	69.99	131	75.4
P15429	Eno3	Beta-enolase OS=Rattus norvegicus OX=10116 GN=Eno3 PE=1 SV=3	23	7	37	1	434	47	7.44	77.34	116.5	68.5
Q6P9V6	Psma5	Proteasome subunit alpha type OS=Rattus norvegicus OX=10116 GN=Psma5 PE=1 SV=1	46	8	33	8	241	26.4	4.79	71.91	109.9	93.7
Q6IN39	Hsd17b4	Hsd17b4 protein OS=Rattus norvegicus OX=10116 GN=Hsd17b4 PE=1 SV=1	19	12	30	12	751	81	8.48	65.65	101.5	95.4
P38983	Rpsa	40S ribosomal protein SA OS=Rattus norvegicus OX=10116 GN=Rpsa PE=1 SV=3	42	9	38	9	295	32.8	4.87	88.52	111.1	82.3
P62243	Rps8	40S ribosomal protein S8 OS=Rattus norvegicus OX=10116 GN=Rps8 PE=1 SV=2	51	10	47	10	208	24.2	10.32	91.64	129.3	81.4
Q63009	Prmt1	Protein arginine N-methyltransferase 1 OS=Rattus norvegicus OX=10116 GN=Prmt1 PE=1 SV=1	38	12	30	12	353	40.5	5.6	70.88	116.9	89.3
F1LPC7	Hdgf	Hepatoma-derived growth factor OS=Rattus norvegicus OX=10116 GN=Hdgf PE=1 SV=2	35	10	35	9	237	26.4	4.83	68.73	85.1	101.7
A0A0G2K5N6	Rock2	Rho-associated protein kinase OS=Rattus norvegicus OX=10116 GN=Rock2 PE=1 SV=1	15	20	30	14	1388	160.5	5.99	49.42	86.8	114.6
P84083	Arf5	ADP-ribosylation factor 5 OS=Rattus norvegicus OX=10116 GN=Arf5 PE=1 SV=2	61	10	44	4	180	20.5	6.79	81.89	101.4	104
Q794E4	Hnrnpf	Heterogeneous nuclear ribonucleoprotein F OS=Rattus norvegicus OX=10116 GN=Hnrnpf PE=1 SV=3	35	12	32	10	415	45.7	5.49	72.99	105.9	80.4
D4A8F2	Rsu1	Ras suppressor protein 1 OS=Rattus norvegicus OX=10116 GN=Rsu1 PE=1 SV=3	43	11	44	11	277	31.3	7.96	70.64	73.4	122.6
P68101	Eif2s1	Eukaryotic translation initiation factor 2 subunit 1 OS=Rattus norvegicus OX=10116 GN=Eif2s1 PE=1 SV=2	42	13	29	13	315	36.1	5.08	70.86	114.6	87.9
Q9QY17	Pacsin2	Protein kinase C and casein kinase substrate in neurons 2 protein OS=Rattus norvegicus OX=10116 GN=Pacsin2 PE=1 SV=2	37	17	36	17	488	55.9	5.14	63.81	103.2	95.1
A0A0G2KAM3	Pdhb	Pyruvate dehydrogenase E1 component subunit beta, mitochondrial OS=Rattus norvegicus OX=10116 GN=Pdhb PE=1 SV=1	29	10	39	10	423	46.2	8.41	79.06	92.1	97.9
P62815	Atp6v1b2	V-type proton ATPase subunit B, brain isoform OS=Rattus norvegicus OX=10116 GN=Atp6v1b2 PE=1 SV=1	43	15	34	15	511	56.5	5.81	65.34	117.3	78.1
P62982	Rps27a	Ubiquitin-40S ribosomal protein S27a OS=Rattus norvegicus OX=10116 GN=Rps27a PE=1 SV=2	58	9	92	9	156	17.9	9.64	190.2	108.8	95.6
Q6P734	Serping1	Plasma protease C1 inhibitor OS=Rattus norvegicus OX=10116 GN=Serping1 PE=2 SV=1	23	9	33	9	504	55.6	5.83	71.29	149.2	80
Q6Q7Y5	Gna13	Guanine nucleotide-binding protein subunit alpha-13 OS=Rattus norvegicus OX=10116 GN=Gna13 PE=1 SV=1	41	15	45	14	377	44	8.21	89.22	90.1	107.7
Q9EQP5	Prelp	Prolargin OS=Rattus norvegicus OX=10116 GN=Prelp PE=2 SV=1	37	14	51	14	377	43.2	9.45	91.64	110	108.8
F1LX07	Slc25a12	Solute carrier family 25 member 12 OS=Rattus norvegicus OX=10116 GN=Slc25a12 PE=1 SV=3	29	15	33	10	655	71.9	8.12	57.76	98.4	98.3
P63088	Ppp1cc	Serine/threonine-protein phosphatase PP1-gamma catalytic subunit OS=Rattus norvegicus OX=10116 GN=Ppp1cc PE=1 SV=1	41	11	41	1	323	37	6.54	102.7	100.1	92.8
P35248	Sftpd	Pulmonary surfactant-associated protein D OS=Rattus norvegicus OX=10116 GN=Sftpd PE=1 SV=1	29	10	49	10	374	37.5	7.17	97.03	136.5	60.4
B5DFC3	Sec23a	SEC23A (S. cerevisiae) (Predicted) OS=Rattus norvegicus OX=10116 GN=Sec23a PE=1 SV=1	23	15	29	13	765	86.1	7.08	54.81	108.2	87.2
D3ZQ57	Plxnb2	Plexin B2 OS=Rattus norvegicus OX=10116 GN=Plxnb2 PE=1 SV=1	13	18	24	18	1841	205.8	5.99	43.74	110.4	92.4
Q0R3X4	Gimap4	GIMAP4 OS=Rattus norvegicus OX=10116 GN=Gimap4 PE=1 SV=1	41	14	37	14	328	38	6.33	78.51	76.1	116.9
F1M6Q3	Col4a2	Collagen type IV alpha 2 chain OS=Rattus norvegicus OX=10116 GN=Col4a2 PE=1 SV=3	8	8	31	7	1645	160.7	8.09	62.96	72.8	109.6
B1WC34	Prkcsh	Protein kinase C substrate 80K-H OS=Rattus norvegicus OX=10116 GN=Prkcsh PE=1 SV=1	25	14	44	14	525	59.2	4.48	102.9	117.7	81.6
P52925	Hmgb2	High mobility group protein B2 OS=Rattus norvegicus OX=10116 GN=Hmgb2 PE=2 SV=2	32	10	48	10	210	24.1	7.39	121.36	110.6	70.8
B5DFC8	Eif3c	Eukaryotic translation initiation factor 3 subunit C OS=Rattus norvegicus OX=10116 GN=Eif3c PE=1 SV=1	20	17	30	17	911	105.4	5.78	61.18	124.5	84.7
P63004	Pafah1b1	Platelet-activating factor acetylhydrolase IB subunit alpha OS=Rattus norvegicus OX=10116 GN=Pafah1b1 PE=1 SV=2	39	15	44	14	410	46.6	7.37	82.35	98.1	107.6
D4A4D5	LOC498555	Similar to 60S acidic ribosomal protein P2 OS=Rattus norvegicus OX=10116 GN=LOC498555 PE=3 SV=1	51	4	25	4	115	11.7	4.54	93.27	114.3	80.7
Q920A6	Scpep1	Retinoid-inducible serine carboxypeptidase OS=Rattus norvegicus OX=10116 GN=Scpep1 PE=2 SV=1	30	12	35	12	452	51.1	5.53	55.17	127	80.1
D4A817	Hist2h2be	Histone H2B OS=Rattus norvegicus OX=10116 GN=Hist2h2be PE=3 SV=3	48	7	164	2	126	14	10.32	278.52	89.8	97
G3V836	Clu	Clusterin OS=Rattus norvegicus OX=10116 GN=Clu PE=1 SV=1	28	12	34	12	447	51.4	5.81	68.96	110.6	103.5
Q60587	Hadhb	Trifunctional enzyme subunit beta, mitochondrial OS=Rattus norvegicus OX=10116 GN=Hadhb PE=1 SV=1	30	11	37	11	475	51.4	9.47	73.44	101.8	86.1
P62749	Hpcal1	Hippocalcin-like protein 1 OS=Rattus norvegicus OX=10116 GN=Hpcal1 PE=1 SV=2	65	14	46	9	193	22.3	5.5	85.91	81.4	111
Q6AYT3	Rtcb	tRNA-splicing ligase RtcB homolog OS=Rattus norvegicus OX=10116 GN=Rtcb PE=2 SV=1	41	14	25	14	505	55.2	7.23	52.71	109.7	91.6
G3V824	Igf2r	Insulin-like growth factor 2 receptor OS=Rattus norvegicus OX=10116 GN=Igf2r PE=1 SV=1	8	20	31	20	2481	273.4	5.71	60.76	134.9	74.3
P29410	Ak2	Adenylate kinase 2, mitochondrial OS=Rattus norvegicus OX=10116 GN=Ak2 PE=2 SV=2	53	14	34	14	239	26.4	6.79	71.43	122.6	76.8
P32577	Csk	Tyrosine-protein kinase CSK OS=Rattus norvegicus OX=10116 GN=Csk PE=1 SV=1	38	16	25	16	450	50.7	7.06	39.38	104.3	96.1
Q4QQV4	Hars	Dead end homolog 1 (Zebrafish) OS=Rattus norvegicus OX=10116 GN=Hars PE=1 SV=1	29	15	31	15	508	57.3	6.11	64.82	98	98.4
A0A0G2K676	Chia	Acidic mammalian chitinase OS=Rattus norvegicus OX=10116 GN=Chia PE=3 SV=1	33	11	37	11	510	56.1	5.21	81.46	264.9	31.8
A0A0G2JZ38	Fhod1	Formin homology 2 domain-containing 1 OS=Rattus norvegicus OX=10116 GN=Fhod1 PE=1 SV=1	21	19	39	19	1158	126.4	6.1	61.48	84.4	110.7
Q63525	Nudc	Nuclear migration protein nudC OS=Rattus norvegicus OX=10116 GN=Nudc PE=1 SV=1	44	14	36	14	332	38.4	5.38	71.61	108.1	86.8
D3ZY91	Clic3	Chloride intracellular channel protein OS=Rattus norvegicus OX=10116 GN=Clic3 PE=3 SV=1	69	11	27	11	237	26.8	5.97	62.88	72.3	118.3
Q5I0M1	Apoh	Apolipoprotein H OS=Rattus norvegicus OX=10116 GN=Apoh PE=1 SV=1	36	10	39	10	345	38.4	8.21	78.39	97.1	111.5
P62632	Eef1a2	Elongation factor 1-alpha 2 OS=Rattus norvegicus OX=10116 GN=Eef1a2 PE=1 SV=1	26	9	58	1	463	50.4	9.03	147.88
Q04462	Vars	Valine--tRNA ligase OS=Rattus norvegicus OX=10116 GN=Vars PE=2 SV=2	15	18	24	18	1264	140.3	7.61	51.15	102.3	96.8
A0A140TAJ3	Fubp1	Far upstream element-binding protein 1 OS=Rattus norvegicus OX=10116 GN=Fubp1 PE=1 SV=1	30	19	37	14	642	67.5	7.61	81.64	110	91.8
P50115	S100a8	Protein S100-A8 OS=Rattus norvegicus OX=10116 GN=S100a8 PE=1 SV=3	58	6	74	6	89	10.2	6.05	212.38	148.6	59
Q5U312	Rai14	Ankycorbin OS=Rattus norvegicus OX=10116 GN=Rai14 PE=1 SV=2	24	23	32	23	978	109.1	6.15	55.07	93.1	102.2
A0A0G2K8P3	Nedd4	E3 ubiquitin-protein ligase OS=Rattus norvegicus OX=10116 GN=Nedd4 PE=1 SV=1	21	18	38	18	889	102.7	5.24	48.58	93.9	97.8
P36201	Crip2	Cysteine-rich protein 2 OS=Rattus norvegicus OX=10116 GN=Crip2 PE=2 SV=1	58	7	36	7	208	22.7	8.63	73.73	58.6	124.4
P04906	Gstp1	Glutathione S-transferase P OS=Rattus norvegicus OX=10116 GN=Gstp1 PE=1 SV=2	38	6	40	6	210	23.4	7.36	118.36	97.6	119.7
A0A0G2JSJ2	Cmpk1	UMP-CMP kinase OS=Rattus norvegicus OX=10116 GN=Cmpk1 PE=1 SV=1	48	9	29	9	227	25.8	8.03	64.3	108.7	96.3
A0A0G2JXT3	Fdps	Farnesyl pyrophosphate synthase OS=Rattus norvegicus OX=10116 GN=Fdps PE=1 SV=1	30	13	36	13	420	48.6	6.57	66.27	122.3	70.5
P62142	Ppp1cb	Serine/threonine-protein phosphatase PP1-beta catalytic subunit OS=Rattus norvegicus OX=10116 GN=Ppp1cb PE=1 SV=3	38	10	42	1	327	37.2	6.19	108.05	82.9	101.1
P20788	Uqcrfs1	Cytochrome b-c1 complex subunit Rieske, mitochondrial OS=Rattus norvegicus OX=10116 GN=Uqcrfs1 PE=1 SV=2	41	9	31	9	274	29.4	8.87	53.19	99.3	80.7
A0A0G2K6U1	Nsf	Vesicle-fusing ATPase OS=Rattus norvegicus OX=10116 GN=Nsf PE=1 SV=1	20	15	30	15	744	82.6	6.95	61.24	104.8	98.5
Q4G061	Eif3b	Eukaryotic translation initiation factor 3 subunit B OS=Rattus norvegicus OX=10116 GN=Eif3b PE=1 SV=1	24	17	32	17	797	90.9	5.08	64.43	99.3	84.3
P63086	Mapk1	Mitogen-activated protein kinase 1 OS=Rattus norvegicus OX=10116 GN=Mapk1 PE=1 SV=3	36	11	31	6	358	41.2	6.98	64.71	90.2	98
P10824	Gnai1	Guanine nucleotide-binding protein G(i) subunit alpha-1 OS=Rattus norvegicus OX=10116 GN=Gnai1 PE=1 SV=3	38	13	57	4	354	40.3	5.97	105.69	69.7	127.8
O08629	Trim28	Transcription intermediary factor 1-beta OS=Rattus norvegicus OX=10116 GN=Trim28 PE=1 SV=2	22	15	29	15	835	88.9	5.77	56.22	109.9	93.1
Q6P6R2	Dld	Dihydrolipoyl dehydrogenase, mitochondrial OS=Rattus norvegicus OX=10116 GN=Dld PE=1 SV=1	31	10	26	10	509	54	7.87	41.29	114	89.9
A0A0G2K7X7	C7	Complement C7 OS=Rattus norvegicus OX=10116 GN=C7 PE=1 SV=1	23	16	33	16	846	93.6	7.25	68.44	144.4	70.9
Q4V797	RGD1309362	Interferon-gamma-inducible GTPase Ifgga1 protein OS=Rattus norvegicus OX=10116 GN=RGD1309362 PE=1 SV=1	30	11	31	5	417	48.2	7.47	48.63	105.9	68.2
P27008	Parp1	Poly [ADP-ribose] polymerase 1 OS=Rattus norvegicus OX=10116 GN=Parp1 PE=1 SV=4	23	16	24	16	1014	112.6	8.97	36.74	124.2	75.7
P13676	Apeh	Acylamino-acid-releasing enzyme OS=Rattus norvegicus OX=10116 GN=Apeh PE=1 SV=1	18	12	21	12	732	81.3	5.73	45.19	110.2	102.5
O70196	Prep	Prolyl endopeptidase OS=Rattus norvegicus OX=10116 GN=Prep PE=1 SV=1	31	17	28	17	710	80.7	5.94	43.08	109.6	96.2
Q9JJ19	Slc9a3r1	Na(+)/H(+) exchange regulatory cofactor NHE-RF1 OS=Rattus norvegicus OX=10116 GN=Slc9a3r1 PE=1 SV=3	36	15	39	15	356	38.8	6	73.43	91.5	95.3
P36370	Tap1	Antigen peptide transporter 1 OS=Rattus norvegicus OX=10116 GN=Tap1 PE=1 SV=2	23	14	29	14	725	79.1	8.62	47.43	98.9	83.6
Q68FR9	Eef1d	Elongation factor 1-delta OS=Rattus norvegicus OX=10116 GN=Eef1d PE=1 SV=2	39	9	24	8	281	31.3	5.06	69.77	124.4	77.2
Q08290	Cnn1	Calponin-1 OS=Rattus norvegicus OX=10116 GN=Cnn1 PE=1 SV=1	34	10	31	9	297	33.3	8.82	56.44	59.7	135.5
Q9Z270	Vapa	Vesicle-associated membrane protein-associated protein A OS=Rattus norvegicus OX=10116 GN=Vapa PE=1 SV=3	47	10	39	9	249	27.8	8.4	71.41	101.6	93.9
A0A0G2JTG7	Hnrnph1	Heterogeneous nuclear ribonucleoprotein H OS=Rattus norvegicus OX=10116 GN=Hnrnph1 PE=1 SV=1	27	9	34	2	449	49.2	6.3	63.84	95.3	91.3
A0A0G2JSR7	Matr3	Matrin-3 OS=Rattus norvegicus OX=10116 GN=Matr3 PE=1 SV=1	18	14	23	14	845	94.4	6.25	52.89	96.3	96.1
Q5XIN6	Letm1	Mitochondrial proton/calcium exchanger protein OS=Rattus norvegicus OX=10116 GN=Letm1 PE=1 SV=1	25	14	25	14	739	83	6.6	37.87	97.3	92
D3ZD05	Kank2	KN motif and ankyrin repeat domains 2 OS=Rattus norvegicus OX=10116 GN=Kank2 PE=1 SV=2	23	15	26	14	847	90.8	5.43	48.88	77.5	122.9
P63326	Rps10	40S ribosomal protein S10 OS=Rattus norvegicus OX=10116 GN=Rps10 PE=2 SV=1	53	11	41	10	165	18.9	10.15	93.8	110.5	84.2
Q9ESN0	Fam129a	Protein Niban OS=Rattus norvegicus OX=10116 GN=Fam129a PE=1 SV=2	18	14	34	14	937	103.4	4.7	60.32	79.9	111.5
A0A0H2UHP9	Rab6a	RCG39700, isoform CRA_d OS=Rattus norvegicus OX=10116 GN=Rab6a PE=1 SV=1	51	9	43	1	208	23.5	5.54	97.78	100.4	93.5
F1LM33	Lrpprc	Leucine-rich PPR motif-containing protein, mitochondrial OS=Rattus norvegicus OX=10116 GN=Lrpprc PE=1 SV=2	11	14	29	14	1392	156.6	6.61	51.6	131.2	80.2
Q6PDW1	Rps12	40S ribosomal protein S12 OS=Rattus norvegicus OX=10116 GN=Rps12 PE=1 SV=1	55	7	40	5	132	14.5	7.21	90.73	128.5	74.4
Q5FVI6	Atp6v1c1	V-type proton ATPase subunit C 1 OS=Rattus norvegicus OX=10116 GN=Atp6v1c1 PE=2 SV=1	43	17	26	16	382	43.9	7.46	37.06	132	69.1
A0A0G2JV31	Xpnpep1	X-prolyl aminopeptidase (Aminopeptidase P) 1, soluble, isoform CRA_a OS=Rattus norvegicus OX=10116 GN=Xpnpep1 PE=1 SV=1	26	16	36	16	666	74.6	5.9	68.39	111.5	91.5
Q0ZHH6	Atl3	Atlastin-3 OS=Rattus norvegicus OX=10116 GN=Atl3 PE=2 SV=2	27	11	29	1	541	60.5	5.8	57.4	88.5	70.4
D3ZTT7	Sun2	Sad1 and UNC84 domain-containing 2 OS=Rattus norvegicus OX=10116 GN=Sun2 PE=1 SV=1	28	17	26	17	730	81.5	6.87	44.12	101.2	98.3
B5DFD8	Sh3bgrl	SH3 domain-binding glutamic acid-rich-like protein OS=Rattus norvegicus OX=10116 GN=Sh3bgrl PE=1 SV=1	79	9	33	9	114	12.8	5.07	77.42	100.6	97
B2RYP0	Rhoc	Ras homolog family member C OS=Rattus norvegicus OX=10116 GN=Rhoc PE=1 SV=1	33	6	25	1	193	22	6.58	72.22	96.4	94.6
Q6RUV5	Rac1	Ras-related C3 botulinum toxin substrate 1 OS=Rattus norvegicus OX=10116 GN=Rac1 PE=1 SV=1	41	8	49	3	192	21.4	8.5	107.6	102.6	104.1
P09456	Prkar1a	cAMP-dependent protein kinase type I-alpha regulatory subunit OS=Rattus norvegicus OX=10116 GN=Prkar1a PE=1 SV=2	29	12	29	9	381	43.1	5.35	69.42	99.9	106.7
B5DEN5	Eef1b2	Eukaryotic translation elongation factor 1 beta 2 OS=Rattus norvegicus OX=10116 GN=Eef1b2 PE=1 SV=1	56	10	30	9	225	24.7	4.72	74.56	133.7	74.3
D3ZCF8	Abca8a	ATP-binding cassette, subfamily A (ABC1), member 8a OS=Rattus norvegicus OX=10116 GN=Abca8a PE=1 SV=3	12	17	25	16	1624	184.8	7.25	42.65	78.5	132
P47727	Cbr1	Carbonyl reductase [NADPH] 1 OS=Rattus norvegicus OX=10116 GN=Cbr1 PE=1 SV=2	52	12	31	11	277	30.6	8.06	65.74	94.7	113.6
Q5M7T6	Atp6v0d1	V-type proton ATPase subunit OS=Rattus norvegicus OX=10116 GN=Atp6v0d1 PE=1 SV=1	30	10	32	10	351	40.3	5	60.05	119.4	74
Q5XHZ0	Trap1	Heat shock protein 75 kDa, mitochondrial OS=Rattus norvegicus OX=10116 GN=Trap1 PE=1 SV=1	22	12	34	11	706	80.4	7.03	81.97	117.1	84
B0BN93	Psmd13	26S proteasome non-ATPase regulatory subunit 13 OS=Rattus norvegicus OX=10116 GN=Psmd13 PE=1 SV=1	44	17	35	17	376	42.8	5.83	67.51	118.1	89.8
Q6P9U8	Eif3h	Eukaryotic translation initiation factor 3 subunit H OS=Rattus norvegicus OX=10116 GN=Eif3h PE=1 SV=1	34	12	25	12	352	39.9	6.67	44.86	119.4	83.4
Q3KRE2	Mettl7a	Methyltransferase like 7A, isoform CRA_b OS=Rattus norvegicus OX=10116 GN=Mettl7a PE=1 SV=1	33	6	40	6	244	28.1	8.46	85.9	66.8	144.1
F1LM30		Uncharacterized protein OS=Rattus norvegicus OX=10116 PE=1 SV=3	31	13	31	13	480	52.9	6.25	59.52	104.4	142.7
G3V8Y8	Hip1	Huntingtin interacting protein 1, isoform CRA_a OS=Rattus norvegicus OX=10116 GN=Hip1 PE=1 SV=1	17	15	22	15	1030	114.9	5.41	41.65	100.8	103.6
O35353	Gnb4	Guanine nucleotide-binding protein subunit beta-4 OS=Rattus norvegicus OX=10116 GN=Gnb4 PE=2 SV=4	49	13	44	8	340	37.3	6.16	95.35	91.5	111.2
P61751	Arf4	ADP-ribosylation factor 4 OS=Rattus norvegicus OX=10116 GN=Arf4 PE=2 SV=2	51	7	36	2	180	20.4	7.14	76.18	122.6	83.9
A0A0U1RS25	Upf1	UPF1, RNA helicase and ATPase OS=Rattus norvegicus OX=10116 GN=Upf1 PE=1 SV=1	20	18	28	18	1124	123.9	6.61	47.53	109.6	90.8
P21531	Rpl3	60S ribosomal protein L3 OS=Rattus norvegicus OX=10116 GN=Rpl3 PE=1 SV=3	36	13	49	13	403	46.1	10.21	96.57	125.4	76.5
Q5BK56	Gstm4	Glutathione S-transferase OS=Rattus norvegicus OX=10116 GN=Gstm4 PE=1 SV=1	47	10	44	3	218	25.5	5.94	94.43	105.4	108.7
A0A0G2K477		Uncharacterized protein OS=Rattus norvegicus OX=10116 PE=4 SV=1	28	8	36	3	466	51.1	7.74	76.89	123.9	113.9
P01836		Ig kappa chain C region, A allele OS=Rattus norvegicus OX=10116 PE=1 SV=1	43	5	58	1	106	11.7	5.16	132.46	129	129
D3ZTH8	LOC689899	Similar to 60S ribosomal protein L23a OS=Rattus norvegicus OX=10116 GN=LOC689899 PE=3 SV=1	46	12	46	12	156	17.7	10.39	113.06	120.9	73.5
I6L9G6	Tardbp	RCG31562, isoform CRA_c OS=Rattus norvegicus OX=10116 GN=Tardbp PE=1 SV=1	31	9	34	9	285	32.1	6.99	60.16	111.6	90.9
D4A5I9	Myo6	Myosin VI OS=Rattus norvegicus OX=10116 GN=Myo6 PE=1 SV=3	15	16	26	16	1285	148	8.41	45.28	78.1	119.5
P16975	Sparc	SPARC OS=Rattus norvegicus OX=10116 GN=Sparc PE=1 SV=4	35	9	31	9	301	34.3	4.89	69.22	89.9	98.3
A0A0G2JTY2	Hk3	Hexokinase-3 OS=Rattus norvegicus OX=10116 GN=Hk3 PE=1 SV=1	22	16	24	14	963	104.5	5.58	35.37	161.4	54.3
F7EL36	Anp32a	Acidic leucine-rich nuclear phosphoprotein 32 family member A OS=Rattus norvegicus OX=10116 GN=Anp32a PE=1 SV=2	32	10	44	7	247	28.5	4.08	109.47	112.8	89.7
G3V6S5	Mthfd1	C-1-tetrahydrofolate synthase, cytoplasmic OS=Rattus norvegicus OX=10116 GN=Mthfd1 PE=1 SV=1	18	16	35	16	935	100.9	7.42	61.45	102.1	96.6
A0A0G2K9F9	Coro7	Coronin OS=Rattus norvegicus OX=10116 GN=Coro7 PE=1 SV=1	20	16	23	16	923	101.2	6.48	40.53	113.1	83.4
P61314	Rpl15	60S ribosomal protein L15 OS=Rattus norvegicus OX=10116 GN=Rpl15 PE=1 SV=2	47	10	30	10	204	24.1	11.62	70.11	111.5	79.1
F1LZX7	Rpl17	60S ribosomal protein L17 OS=Rattus norvegicus OX=10116 GN=Rpl17 PE=1 SV=2	33	7	36	6	204	23.5	10.17	80	103.6	76.4
Q6IRJ7	Anxa7	Annexin OS=Rattus norvegicus OX=10116 GN=Anxa7 PE=1 SV=1	26	11	29	11	463	50	6.18	70.51	115.1	90.6
P14604	Echs1	Enoyl-CoA hydratase, mitochondrial OS=Rattus norvegicus OX=10116 GN=Echs1 PE=1 SV=1	46	12	31	12	290	31.5	8.13	53.22	108.7	98.3
Q4V8I9	Ugp2	UTP--glucose-1-phosphate uridylyltransferase OS=Rattus norvegicus OX=10116 GN=Ugp2 PE=1 SV=1	29	12	34	12	508	57	7.61	70.87	112.1	92.4
F1LMV6	Dsp	Desmoplakin OS=Rattus norvegicus OX=10116 GN=Dsp PE=1 SV=1	9	19	23	19	2877	332.2	6.83	33.74	77.4	109.3
A0A0G2K3G0	Hrg	Histidine-rich glycoprotein OS=Rattus norvegicus OX=10116 GN=Hrg PE=1 SV=1	16	9	29	9	536	60.3	7.83	71.02	89.9	115
P43138	Apex1	DNA-(apurinic or apyrimidinic site) lyase OS=Rattus norvegicus OX=10116 GN=Apex1 PE=1 SV=2	37	8	19	8	317	35.5	7.91	47.46	115.4	92.3
Q9JM53	Aifm1	Apoptosis-inducing factor 1, mitochondrial OS=Rattus norvegicus OX=10116 GN=Aifm1 PE=1 SV=1	25	14	26	14	612	66.7	8.97	51.63	105	90.1
P02696	Rbp1	Retinol-binding protein 1 OS=Rattus norvegicus OX=10116 GN=Rbp1 PE=1 SV=2	74	12	29	12	135	15.8	5.25	55.39	120	98.3
D4A917	Ltbp4	Latent-transforming growth factor beta-binding protein 4 OS=Rattus norvegicus OX=10116 GN=Ltbp4 PE=1 SV=2	14	20	32	19	1631	174.4	5.34	51.15	73.3	108.1
D3ZMS1	Sf3b2	Splicing factor 3b, subunit 2 OS=Rattus norvegicus OX=10116 GN=Sf3b2 PE=1 SV=3	19	15	34	15	878	98.1	5.62	67.46	116.3	86.3
F1LQI5	Ubr4	E3 ubiquitin-protein ligase UBR4 OS=Rattus norvegicus OX=10116 GN=Ubr4 PE=1 SV=1	5	18	23	18	5194	573.4	6.05	24.78	103.8	91.7
D3ZN05		Uncharacterized protein OS=Rattus norvegicus OX=10116 PE=4 SV=3	9	14	26	9	1725	190.1	8.06	51.76	70	118.5
F1M614	Lama2	Laminin subunit alpha 2 OS=Rattus norvegicus OX=10116 GN=Lama2 PE=1 SV=3	7	20	24	20	3121	343.6	6.19	40.34	80.5	101.6
G3V9Z3	Maoa	Amine oxidase OS=Rattus norvegicus OX=10116 GN=Maoa PE=1 SV=1	34	15	27	12	526	59.5	7.93	59.36	92.9	107.8
P23457	Akr1c9	3-alpha-hydroxysteroid dehydrogenase OS=Rattus norvegicus OX=10116 GN=Akr1c9 PE=1 SV=1	34	10	40	10	322	37	7.09	77.06	62.4	121.9
Q4KM74	Sec22b	Vesicle-trafficking protein SEC22b OS=Rattus norvegicus OX=10116 GN=Sec22b PE=1 SV=3	57	11	27	11	215	24.7	8.51	57.54	105.2	90.4
Q9Z1E1	Flot1	Flotillin-1 OS=Rattus norvegicus OX=10116 GN=Flot1 PE=2 SV=2	37	12	23	12	428	47.5	7.15	42.84	88.2	109.8
Q5BJT9	Ckmt1	Creatine kinase U-type, mitochondrial OS=Rattus norvegicus OX=10116 GN=Ckmt1 PE=1 SV=1	40	12	35	11	418	46.9	8.32	76.49	110	73.6
B0BMW2	Hsd17b10	3-hydroxyacyl-CoA dehydrogenase type-2 OS=Rattus norvegicus OX=10116 GN=Hsd17b10 PE=1 SV=1	48	8	15	8	261	27.2	8.59	39.41	100.9	99.4
Q5U2R8	Mnda	Interferon activated gene 204 OS=Rattus norvegicus OX=10116 GN=Mnda PE=1 SV=1	34	12	23	12	438	49.7	9.06	42.74	145.6	62
E9PT66	Sf3b3	Splicing factor 3b, subunit 3 OS=Rattus norvegicus OX=10116 GN=Sf3b3 PE=1 SV=2	15	16	34	16	1217	135.5	5.26	52.32	115.1	88.8
D4AE68	Gnaq	Guanine nucleotide binding protein, alpha q polypeptide, isoform CRA_a OS=Rattus norvegicus OX=10116 GN=Gnaq PE=1 SV=2	32	10	32	7	359	42.1	5.68	48.7	74.4	123.2
P15791	Camk2d	Calcium/calmodulin-dependent protein kinase type II subunit delta OS=Rattus norvegicus OX=10116 GN=Camk2d PE=1 SV=1	26	13	36	9	533	60	7.27	74.3	92.4	110.1
D4ADT5	Ddx58	DEAD (Asp-Glu-Ala-Asp) box polypeptide 58 (Predicted) OS=Rattus norvegicus OX=10116 GN=Ddx58 PE=1 SV=3	23	12	23	12	598	68.3	5.69	41.76	78.6	80.7
P20070	Cyb5r3	NADH-cytochrome b5 reductase 3 OS=Rattus norvegicus OX=10116 GN=Cyb5r3 PE=1 SV=2	47	11	28	11	301	34.2	8.38	61.27	62.4	114.8
Q9WVB1	Rab6a	Ras-related protein Rab-6A OS=Rattus norvegicus OX=10116 GN=Rab6a PE=1 SV=2	51	9	44	1	208	23.6	5.54	94.92
D4A6W6		Uncharacterized protein OS=Rattus norvegicus OX=10116 PE=3 SV=1	41	9	35	9	257	28.1	10.78	51.82	126.4	79.7
Q9QVC8	Fkbp4	Peptidyl-prolyl cis-trans isomerase FKBP4 OS=Rattus norvegicus OX=10116 GN=Fkbp4 PE=1 SV=3	29	13	21	13	458	51.4	5.62	47.37	105.6	96.5
D4A7U1	Zyx	Zyxin OS=Rattus norvegicus OX=10116 GN=Zyx PE=1 SV=1	33	11	20	11	564	60.3	6.47	32.45	59.7	119.4
P52631	Stat3	Signal transducer and activator of transcription 3 OS=Rattus norvegicus OX=10116 GN=Stat3 PE=1 SV=1	21	13	25	12	770	88	6.3	57.32	115.2	86.9
Q5XIG8	Strap	Serine-threonine kinase receptor-associated protein OS=Rattus norvegicus OX=10116 GN=Strap PE=1 SV=1	44	12	25	12	350	38.4	5.12	42.49	110.9	90
Q6P686	Ostf1	Osteoclast-stimulating factor 1 OS=Rattus norvegicus OX=10116 GN=Ostf1 PE=1 SV=1	47	7	25	7	214	23.7	5.68	40.56	114.1	87.2
F1M0G3	Entpd1	Ectonucleoside triphosphate diphosphohydrolase 1 OS=Rattus norvegicus OX=10116 GN=Entpd1 PE=3 SV=3	26	11	24	11	511	57.3	7.55	44.91	73.4	134.9
D4A9N5	Trim25	Tripartite motif-containing 25 OS=Rattus norvegicus OX=10116 GN=Trim25 PE=1 SV=3	27	14	24	14	643	71.9	8.28	49.22	98.1	98
Q4G079	Aimp1	Aminoacyl tRNA synthetase complex-interacting multifunctional protein 1 OS=Rattus norvegicus OX=10116 GN=Aimp1 PE=1 SV=1	41	10	19	9	315	34.6	8.29	39.88	114.6	86.4
O35821	Mybbp1a	Myb-binding protein 1A OS=Rattus norvegicus OX=10116 GN=Mybbp1a PE=1 SV=2	13	16	27	16	1344	152.2	8.95	32.92	127.4	78
D3Z9Z0	Ank1	Ankyrin 1 OS=Rattus norvegicus OX=10116 GN=Ank1 PE=1 SV=1	11	14	19	13	1707	187	6.7	39.55	68.9	153.6
P13221	Got1	Aspartate aminotransferase, cytoplasmic OS=Rattus norvegicus OX=10116 GN=Got1 PE=1 SV=3	36	11	22	11	413	46.4	7.21	38.34	108.8	108
M0RC65	Cfl2	Cofilin 2 OS=Rattus norvegicus OX=10116 GN=Cfl2 PE=1 SV=1	51	8	34	4	166	18.7	7.88	83.41	79	108.6
P36972	Aprt	Adenine phosphoribosyltransferase OS=Rattus norvegicus OX=10116 GN=Aprt PE=1 SV=1	65	10	34	10	180	19.5	6.57	60.88	99.9	89
P24155	Thop1	Thimet oligopeptidase OS=Rattus norvegicus OX=10116 GN=Thop1 PE=1 SV=4	26	17	26	15	687	78.3	5.94	32.63	103.9	94.8
Q62733	Tmpo	Lamina-associated polypeptide 2, isoform beta OS=Rattus norvegicus OX=10116 GN=Tmpo PE=1 SV=3	42	12	34	12	452	50.2	9.39	57.86	80.4	110.6
D3ZAP9	Gpd1l	Glycerol-3-phosphate dehydrogenase [NAD(+)] OS=Rattus norvegicus OX=10116 GN=Gpd1l PE=1 SV=1	40	14	32	10	351	38	7.01	63.68	96.9	101.6
Q62969	Ptgis	Prostacyclin synthase OS=Rattus norvegicus OX=10116 GN=Ptgis PE=2 SV=1	35	13	22	13	501	57.1	6.81	37.83	89.7	109.2
P31399	Atp5h	ATP synthase subunit d, mitochondrial OS=Rattus norvegicus OX=10116 GN=Atp5h PE=1 SV=3	80	11	35	11	161	18.8	6.6	64.45	102.2	86.3
P81155	Vdac2	Voltage-dependent anion-selective channel protein 2 OS=Rattus norvegicus OX=10116 GN=Vdac2 PE=1 SV=2	43	12	36	10	295	31.7	7.49	86.03	96.2	89.8
P41350	Cav1	Caveolin-1 OS=Rattus norvegicus OX=10116 GN=Cav1 PE=1 SV=3	51	9	45	9	178	20.5	5.53	105.66	41.3	119.4
P19643	Maob	Amine oxidase [flavin-containing] B OS=Rattus norvegicus OX=10116 GN=Maob PE=1 SV=3	25	11	30	9	520	58.4	8.21	68.02	91.9	102.9
P54921	Napa	Alpha-soluble NSF attachment protein OS=Rattus norvegicus OX=10116 GN=Napa PE=1 SV=2	47	11	28	11	295	33.2	5.45	56.07	108.4	95.4
A0A0G2K1L8	Basp1	Brain acid soluble protein 1 OS=Rattus norvegicus OX=10116 GN=Basp1 PE=1 SV=1	72	11	27	1	219	21.7	4.51	48.46	125.1	77.7
Q63910	Hba-a3	Alpha globin OS=Rattus norvegicus OX=10116 GN=Hba-a3 PE=1 SV=2	49	6	58	4	142	15.5	8.22	132.68	56	137.6
Q6AZ35	Dync1i2	Cytoplasmic dynein 1 intermediate chain 2 OS=Rattus norvegicus OX=10116 GN=Dync1i2 PE=1 SV=1	28	12	26	12	632	70.5	5.24	40.75	91.7	97.5
A0A0H2UHJ1	S100a9	Protein S100-A9 OS=Rattus norvegicus OX=10116 GN=S100a9 PE=1 SV=1	53	8	84	8	133	15.2	8.05	164.93	153.2	53.8
A0A0G2K8S6	LOC103692171	Glucosidase 1 OS=Rattus norvegicus OX=10116 GN=LOC103692171 PE=1 SV=1	20	13	26	13	834	91.9	9.11	44.78	115.2	83.9
P62832	Rpl23	60S ribosomal protein L23 OS=Rattus norvegicus OX=10116 GN=Rpl23 PE=2 SV=1	74	9	41	9	140	14.9	10.51	84.7	108.7	84.3
G3V7G8	Gars	Glycine--tRNA ligase OS=Rattus norvegicus OX=10116 GN=Gars PE=1 SV=1	19	15	30	15	728	81.7	6.57	58.55	107.5	88.4
P29266	Hibadh	3-hydroxyisobutyrate dehydrogenase, mitochondrial OS=Rattus norvegicus OX=10116 GN=Hibadh PE=1 SV=3	27	7	16	7	335	35.3	8.47	37.28	92.4	99.7
F7EMB2	Rtraf	RNA transcription, translation and transport factor OS=Rattus norvegicus OX=10116 GN=Rtraf PE=1 SV=1	51	11	24	11	244	28.2	6.89	44.81	111.1	91.2
B0BNJ1	Sri	LOC683667 protein OS=Rattus norvegicus OX=10116 GN=Sri PE=1 SV=1	59	9	31	9	198	21.6	5.9	49.94	89.9	107
G3V8R1	Nucb2	Nucleobindin 2, isoform CRA_b OS=Rattus norvegicus OX=10116 GN=Nucb2 PE=1 SV=1	42	14	27	14	420	50.1	5.11	50.51	118.9	81.1
Q66HR2	Mapre1	Microtubule-associated protein RP/EB family member 1 OS=Rattus norvegicus OX=10116 GN=Mapre1 PE=1 SV=3	33	10	27	8	268	30	5.22	58.75	109.6	89.1
D3ZJ32	Esyt2	Extended synaptotagmin 2 OS=Rattus norvegicus OX=10116 GN=Esyt2 PE=1 SV=3	19	13	28	13	845	93.9	8.24	42.23	93	103.2
Q99PD6	Tgfb1i1	Transforming growth factor beta-1-induced transcript 1 protein OS=Rattus norvegicus OX=10116 GN=Tgfb1i1 PE=1 SV=2	27	9	21	9	461	50.1	6.92	40.68	71.9	117.6
P80067	Ctsc	Dipeptidyl peptidase 1 OS=Rattus norvegicus OX=10116 GN=Ctsc PE=1 SV=3	21	7	24	7	462	52.2	6.89	50.12	115.6	91.8
O88813	Acsl5	Long-chain-fatty-acid--CoA ligase 5 OS=Rattus norvegicus OX=10116 GN=Acsl5 PE=1 SV=1	17	10	26	8	683	76.4	7.3	47.26	102.2	91.1
D3ZC63	Cmpk2	Cytidine/uridine monophosphate kinase 2 OS=Rattus norvegicus OX=10116 GN=Cmpk2 PE=1 SV=3	31	10	23	10	447	50.1	7.24	45.64	70.7	88.9
Q5PPJ6	Lars	Leucyl-tRNA synthetase OS=Rattus norvegicus OX=10116 GN=Lars PE=1 SV=1	13	13	22	13	1178	134.2	7.28	34.36	113.4	91.2
A0A0G2JSM7	Add1	Adducin 1 (Alpha), isoform CRA_b OS=Rattus norvegicus OX=10116 GN=Add1 PE=1 SV=1	21	14	24	13	735	80.3	6.15	40.03	78.2	114.4
G3V6H9	Nap1l1	Nucleosome assembly protein 1-like 1 OS=Rattus norvegicus OX=10116 GN=Nap1l1 PE=1 SV=1	19	7	21	6	391	45.3	4.46	51.03	118	95.3
Q6AXS5	Serbp1	Plasminogen activator inhibitor 1 RNA-binding protein OS=Rattus norvegicus OX=10116 GN=Serbp1 PE=1 SV=2	32	13	28	13	407	44.7	8.54	58.05	95	91.7
F7F469	Igtp	Interferon gamma-induced GTPase OS=Rattus norvegicus OX=10116 GN=Igtp PE=1 SV=2	15	16	28	16	1388	157	6.24	48.56	82.8	72.1
D3ZSY4	Epx	Eosinophil peroxidase OS=Rattus norvegicus OX=10116 GN=Epx PE=1 SV=1	22	15	35	11	715	81.2	10.14	58.79	50.2	125.2
P0C5H9	Manf	Mesencephalic astrocyte-derived neurotrophic factor OS=Rattus norvegicus OX=10116 GN=Manf PE=1 SV=1	49	10	27	10	179	20.4	8.25	49.32	124.5	74.1
A0A0H2UHQ0	Slc3a2	4F2 cell-surface antigen heavy chain OS=Rattus norvegicus OX=10116 GN=Slc3a2 PE=1 SV=1	27	11	25	11	566	61.8	5.19	47.35	117.6	86.1
Q63945	Set	Protein SET OS=Rattus norvegicus OX=10116 GN=Set PE=2 SV=2	36	11	30	11	289	33.4	4.32	65.52	120.1	81.9
A0A0G2JU05	Llgl2	LLGL2, scribble cell polarity complex component OS=Rattus norvegicus OX=10116 GN=Llgl2 PE=1 SV=1	20	16	21	16	1077	119.6	8.19	37.34	72	121.4
Q2TA68	Opa1	Dynamin-like 120 kDa protein, mitochondrial OS=Rattus norvegicus OX=10116 GN=Opa1 PE=1 SV=1	17	13	23	13	960	111.2	7.53	38.76	99	100
F1M978	Impa1	Inositol-1-monophosphatase OS=Rattus norvegicus OX=10116 GN=Impa1 PE=1 SV=1	38	8	24	8	277	30.5	5.29	67.7	84.6	106.4
G3V6V1	Rnpep	Aminopeptidase B OS=Rattus norvegicus OX=10116 GN=Rnpep PE=1 SV=1	25	12	27	12	650	72.6	5.59	52.76	108.9	95.3
Q6AYU5	Pcbp2	Poly(rC)-binding protein 2 OS=Rattus norvegicus OX=10116 GN=Pcbp2 PE=1 SV=1	26	8	29	7	365	38.6	6.79	63.56	111.1	91.6
Q3B7V5	Rab2b	RAB2B, member RAS oncogene family OS=Rattus norvegicus OX=10116 GN=Rab2b PE=1 SV=1	34	6	28	1	215	24.1	6.79	51.18	103.4	103.3
P07895	Sod2	Superoxide dismutase [Mn], mitochondrial OS=Rattus norvegicus OX=10116 GN=Sod2 PE=1 SV=2	33	8	42	8	222	24.7	8.81	109.35	164.5	58.9
Q63377	Atp1b3	Sodium/potassium-transporting ATPase subunit beta-3 OS=Rattus norvegicus OX=10116 GN=Atp1b3 PE=2 SV=1	45	9	27	9	279	31.8	7.96	44.37	98.5	97.4
D3ZFA8	LOC100362366	40S ribosomal protein S17-like OS=Rattus norvegicus OX=10116 GN=LOC100362366 PE=3 SV=1	56	6	25	6	135	15.5	9.77	61.09	128.4	80.9
Q5PQK2	Fus	FUS RNA-binding protein OS=Rattus norvegicus OX=10116 GN=Fus PE=1 SV=1	15	8	31	6	518	52.6	9.36	58.21	96.6	82.2
D4AEP0	Adss	Adenylosuccinate synthetase isozyme 2 OS=Rattus norvegicus OX=10116 GN=Adss PE=1 SV=1	38	14	34	14	456	50.1	6.38	32.44	122.8	83
Q5XI04	Stom	RCG45489, isoform CRA_a OS=Rattus norvegicus OX=10116 GN=Stom PE=1 SV=1	35	7	27	7	284	31.4	7.03	51.69	117.3	83.1
A0A140TAI1	Ubqln1	Ubiquilin 1, isoform CRA_a OS=Rattus norvegicus OX=10116 GN=Ubqln1 PE=1 SV=1	22	9	19	6	582	62	4.94	38.92	102.3	93.5
Q71UF4	Rbbp7	Histone-binding protein RBBP7 OS=Rattus norvegicus OX=10116 GN=Rbbp7 PE=2 SV=1	35	13	33	6	425	47.8	5.05	58.66	113	84.5
A1A5L1	Blmh	Bleomycin hydrolase OS=Rattus norvegicus OX=10116 GN=Blmh PE=1 SV=1	28	11	26	11	455	52.4	6.38	54.41	116	94.9
P26772	Hspe1	10 kDa heat shock protein, mitochondrial OS=Rattus norvegicus OX=10116 GN=Hspe1 PE=1 SV=3	70	8	41	8	102	10.9	8.92	101.87	109.7	87.8
F7FJQ3	Npc2	NPC intracellular cholesterol transporter 2 OS=Rattus norvegicus OX=10116 GN=Npc2 PE=1 SV=1	39	9	36	9	152	16.7	7.93	97.19	148.7	57.4
D3ZBS2	Itih3	Inter-alpha-trypsin inhibitor heavy chain H3 OS=Rattus norvegicus OX=10116 GN=Itih3 PE=1 SV=3	16	12	29	12	887	99	6.32	55.44	100.9	110.7
D3ZY46	Elmo1	Engulfment and cell motility 1 OS=Rattus norvegicus OX=10116 GN=Elmo1 PE=1 SV=1	20	13	25	9	727	83.9	6.28	37.03	107.4	97.1
P81795	Eif2s3	Eukaryotic translation initiation factor 2 subunit 3, X-linked OS=Rattus norvegicus OX=10116 GN=Eif2s3 PE=1 SV=2	32	12	27	12	472	51	8.4	53.26	117.7	95.9
Q5XFW8	Sec13	Protein SEC13 homolog OS=Rattus norvegicus OX=10116 GN=Sec13 PE=1 SV=1	33	7	26	7	322	35.5	5.38	44.66	111.5	95.4
P08461	Dlat	Dihydrolipoyllysine-residue acetyltransferase component of pyruvate dehydrogenase complex, mitochondrial OS=Rattus norvegicus OX=10116 GN=Dlat PE=1 SV=3	23	11	24	11	632	67.1	8.53	47.76	90.5	102.9
P13471	Rps14	40S ribosomal protein S14 OS=Rattus norvegicus OX=10116 GN=Rps14 PE=2 SV=3	38	6	27	6	151	16.2	10.05	68.25	118.7	85.8
Q01129	Dcn	Decorin OS=Rattus norvegicus OX=10116 GN=Dcn PE=1 SV=1	31	12	41	11	354	39.8	8.79	78.49	108.8	114.6
A0A0H2UHV9	Copg2	Coatomer subunit gamma OS=Rattus norvegicus OX=10116 GN=Copg2 PE=1 SV=1	20	14	22	11	870	97.5	5.74	36.81	111.1	89.4
P62828	Ran	GTP-binding nuclear protein Ran OS=Rattus norvegicus OX=10116 GN=Ran PE=1 SV=3	28	7	32	7	216	24.4	7.49	75.92	101.6	86.2
A0A0G2K8K9	Rbmxl1b	RNA binding motif protein, X-linked-like 1B OS=Rattus norvegicus OX=10116 GN=Rbmxl1b PE=4 SV=1	29	14	32	3	388	42.3	9.89	60.01	87.4	105.1
F1M392	Limch1	LIM and calponin homology domains 1 OS=Rattus norvegicus OX=10116 GN=Limch1 PE=1 SV=2	17	17	29	17	1085	121.4	5.63	45.63	52	129.9
Q6AYE7	Ifit3	Interferon-induced protein with tetratricopeptide repeats 3 OS=Rattus norvegicus OX=10116 GN=Ifit3 PE=1 SV=1	35	13	20	13	411	48	5.57	36.14	83.8	57.4
B1WC26	Nans	N-acetylneuraminate synthase OS=Rattus norvegicus OX=10116 GN=Nans PE=1 SV=1	50	13	34	13	359	40	6.84	56.16	106.1	84.5
P08934	Kng1	Kininogen-1 OS=Rattus norvegicus OX=10116 GN=Kng1 PE=2 SV=1	14	10	27	6	639	70.9	6.8	60.86	96.6	125.5
P17220	Psma2	Proteasome subunit alpha type-2 OS=Rattus norvegicus OX=10116 GN=Psma2 PE=1 SV=3	44	8	25	8	234	25.9	7.43	33.84	123.1	89.9
Q80ZA3	Serpinf1	Alpha-2 antiplasmin OS=Rattus norvegicus OX=10116 GN=Serpinf1 PE=1 SV=1	28	10	28	10	418	46.4	6.47	60.9	135.1	87.1
P06757	Adh1	Alcohol dehydrogenase 1 OS=Rattus norvegicus OX=10116 GN=Adh1 PE=1 SV=3	30	9	21	9	376	39.6	8.18	51.37	101.5	95.9
F1M1H0	Dera	Deoxyribose-phosphate aldolase OS=Rattus norvegicus OX=10116 GN=Dera PE=1 SV=3	40	10	20	10	318	35.1	8.59	35.49	127.8	83.9
B0BNA5	Cotl1	Coactosin-like protein OS=Rattus norvegicus OX=10116 GN=Cotl1 PE=1 SV=1	70	10	39	10	142	15.9	5.4	76.48	128.5	75.5
A0A0G2K6E3	Myo1g	Myosin IG OS=Rattus norvegicus OX=10116 GN=Myo1g PE=1 SV=1	19	14	24	13	1018	116.6	8.47	49.97	121.9	73
O35303	Dnm1l	Dynamin-1-like protein OS=Rattus norvegicus OX=10116 GN=Dnm1l PE=1 SV=1	22	13	17	13	755	83.9	7.08	37.85	114.2	88.3
P27605	Hprt1	Hypoxanthine-guanine phosphoribosyltransferase OS=Rattus norvegicus OX=10116 GN=Hprt1 PE=1 SV=1	40	7	31	7	218	24.5	6.54	63.27	113.3	91.8
D4A7X9	Myo1f	Myosin IF OS=Rattus norvegicus OX=10116 GN=Myo1f PE=1 SV=1	14	13	23	10	1098	125.2	9.17	29.09	141.2	76.7
P21775	Acaa1a	3-ketoacyl-CoA thiolase A, peroxisomal OS=Rattus norvegicus OX=10116 GN=Acaa1a PE=1 SV=2	29	10	21	10	424	43.8	8.22	30.59	116.4	90.3
D3ZN27	Dnajc13	DnaJ heat shock protein family (Hsp40) member C13 OS=Rattus norvegicus OX=10116 GN=Dnajc13 PE=1 SV=2	9	15	20	15	2243	254.3	6.77	29.91	115.6	91.8
Q05175	Basp1	Brain acid soluble protein 1 OS=Rattus norvegicus OX=10116 GN=Basp1 PE=1 SV=2	72	11	25	1	220	21.8	4.51	46.87	116.1	75.5
P19686	Gucy1a1	Guanylate cyclase soluble subunit alpha-1 OS=Rattus norvegicus OX=10116 GN=Gucy1a1 PE=1 SV=1	22	12	20	12	690	77.5	7.06	40.62	65.8	120.3
D3ZCT7	Sec23b	Sec23 homolog B, coat complex II component OS=Rattus norvegicus OX=10116 GN=Sec23b PE=1 SV=2	25	13	20	11	767	86.3	6.93	34.44	111.9	87.2
A0A0G2JZG7	Sars	Serine--tRNA ligase, cytoplasmic OS=Rattus norvegicus OX=10116 GN=Sars PE=1 SV=1	31	13	23	13	536	61.3	6.86	40.74	106.8	87.4
D4A5S0	Rock1	Rho-associated protein kinase OS=Rattus norvegicus OX=10116 GN=Rock1 PE=1 SV=3	14	19	29	13	1369	159.6	5.94	36.06	85.9	105
B2GV54	Nceh1	Neutral cholesterol ester hydrolase 1 OS=Rattus norvegicus OX=10116 GN=Nceh1 PE=1 SV=1	33	11	19	11	408	45.8	7.05	40.9	115.2	82.6
O08557	Ddah1	N(G),N(G)-dimethylarginine dimethylaminohydrolase 1 OS=Rattus norvegicus OX=10116 GN=Ddah1 PE=1 SV=3	45	11	29	10	285	31.4	6.13	48.32	87.3	106.4
D4AB03	Fam120a	Family with sequence similarity 120A OS=Rattus norvegicus OX=10116 GN=Fam120a PE=1 SV=2	12	14	25	14	1115	122.1	8.84	43.05	112.2	92.8
P40112	Psmb3	Proteasome subunit beta type-3 OS=Rattus norvegicus OX=10116 GN=Psmb3 PE=1 SV=1	35	6	24	6	205	22.9	6.55	46.16	117.1	87.2
Q499V1	Upp1	Uridine phosphorylase OS=Rattus norvegicus OX=10116 GN=Upp1 PE=1 SV=1	24	7	20	7	312	34.1	6.73	46.9	98.4	99.4
A0A0G2JXN6	Lgals3	Galectin OS=Rattus norvegicus OX=10116 GN=Lgals3 PE=1 SV=1	24	7	40	7	265	27.6	8.87	101.77	150.7	58.6
P21670	Psma4	Proteasome subunit alpha type-4 OS=Rattus norvegicus OX=10116 GN=Psma4 PE=1 SV=1	50	12	35	12	261	29.5	7.72	68.82	117.4	87.4
A0A0G2KB56	Gfpt1	Glutamine fructose-6-phosphate transaminase 1, isoform CRA_a OS=Rattus norvegicus OX=10116 GN=Gfpt1 PE=1 SV=1	24	12	19	12	699	78.9	7.02	39.75	115.2	83.8
P07861	Mme	Neprilysin OS=Rattus norvegicus OX=10116 GN=Mme PE=1 SV=2	17	11	21	11	750	85.7	6.01	52.72	90.4	109.6
P19944	Rplp1	60S acidic ribosomal protein P1 OS=Rattus norvegicus OX=10116 GN=Rplp1 PE=3 SV=1	52	2	20	2	114	11.5	4.32	65	134.8	73.9
P07323	Eno2	Gamma-enolase OS=Rattus norvegicus OX=10116 GN=Eno2 PE=1 SV=2	25	6	24	3	434	47.1	5.16	41.22	125.4	91.7
P27881	Hk2	Hexokinase-2 OS=Rattus norvegicus OX=10116 GN=Hk2 PE=1 SV=1	15	12	24	9	917	102.5	6.1	42.81	142.6	66.3
A0A0G2K2V7	Yes1	Tyrosine-protein kinase OS=Rattus norvegicus OX=10116 GN=Yes1 PE=1 SV=1	26	12	33	6	526	58.1	8.72	56.95	76.6	115
Q99MZ8	Lasp1	LIM and SH3 domain protein 1 OS=Rattus norvegicus OX=10116 GN=Lasp1 PE=1 SV=1	43	11	32	10	263	30	7.05	68.98	81.7	97.5
P17077	Rpl9	60S ribosomal protein L9 OS=Rattus norvegicus OX=10116 GN=Rpl9 PE=1 SV=1	53	8	22	8	192	21.9	9.95	36.64	114.3	77.5
Q3B8Q1	Ddx21	Nucleolar RNA helicase 2 OS=Rattus norvegicus OX=10116 GN=Ddx21 PE=2 SV=1	23	15	26	15	782	85.9	9.33	27.78	119.1	80.8
Q5RJR8	Lrrc59	Leucine-rich repeat-containing protein 59 OS=Rattus norvegicus OX=10116 GN=Lrrc59 PE=1 SV=1	35	10	30	10	307	34.8	9.52	62.42	135.3	63.7
B2RYQ2	Ptpa	Serine/threonine-protein phosphatase 2A activator OS=Rattus norvegicus OX=10116 GN=Ptpa PE=1 SV=1	44	11	26	11	323	36.6	6.29	50.16	103.2	99.8
D4A9D8	Osbp	Oxysterol-binding protein OS=Rattus norvegicus OX=10116 GN=Osbp PE=1 SV=2	22	13	20	13	682	77.8	6.83	32.34	103.2	95.6
Q9WV25	Puf60	Poly(U)-binding-splicing factor PUF60 OS=Rattus norvegicus OX=10116 GN=Puf60 PE=2 SV=2	25	11	20	11	564	60.2	5.29	38.47	103.1	96.5
F7EPH4	Ppa1	Pyrophosphatase (inorganic) 1 OS=Rattus norvegicus OX=10116 GN=Ppa1 PE=1 SV=1	48	10	18	10	289	32.8	5.47	21.91	102.7	105.2
Q9EPF2	Mcam	Cell surface glycoprotein MUC18 OS=Rattus norvegicus OX=10116 GN=Mcam PE=1 SV=2	18	10	31	10	648	71.3	6.09	57.08	79	109.4
Q924S5	Lonp1	Lon protease homolog, mitochondrial OS=Rattus norvegicus OX=10116 GN=Lonp1 PE=2 SV=1	17	15	19	15	950	105.7	6.6	35.32	103.2	93.3
F1LPS6	Ifit1	Interferon-induced protein with tetratricopeptide repeats 1 OS=Rattus norvegicus OX=10116 GN=Ifit1 PE=1 SV=1	27	12	23	6	462	53.4	6.32	46.23	51.5	49.9
P16970	Abcd3	ATP-binding cassette sub-family D member 3 OS=Rattus norvegicus OX=10116 GN=Abcd3 PE=1 SV=3	16	10	19	10	659	75.3	9.25	37.44	87.1	93.5
P35280	Rab8a	Ras-related protein Rab-8A OS=Rattus norvegicus OX=10116 GN=Rab8a PE=1 SV=2	49	11	50	4	207	23.7	9.07	113.46	105.3	104.5
B5DFB2	Rbbp4	RB-binding protein 4, chromatin-remodeling factor OS=Rattus norvegicus OX=10116 GN=Rbbp4 PE=1 SV=1	24	10	34	3	425	47.6	4.89	64.09	99.6	104.6
Q9WUL0	Top1	DNA topoisomerase 1 OS=Rattus norvegicus OX=10116 GN=Top1 PE=1 SV=1	17	12	30	12	767	90.7	9.32	67.18	118.6	84.5
A0A0H2UHB3	Car4	Carbonic anhydrase 4 OS=Rattus norvegicus OX=10116 GN=Car4 PE=1 SV=1	38	11	28	11	314	35.6	6.8	70.4	49.1	148.6
M0R3M4	Ranbp2	RAN-binding protein 2 OS=Rattus norvegicus OX=10116 GN=Ranbp2 PE=1 SV=1	7	18	21	17	3088	344.2	6.02	30.19	109.6	93.4
F1LZW6	Slc25a13	Solute carrier family 25 member 13 OS=Rattus norvegicus OX=10116 GN=Slc25a13 PE=1 SV=2	26	12	24	7	484	54.1	7.25	39.18	115.3	81.1
F1LNF7	Idh3a	Isocitrate dehydrogenase [NAD] subunit, mitochondrial OS=Rattus norvegicus OX=10116 GN=Idh3a PE=1 SV=2	35	12	29	12	382	41.2	6.93	54.83	103.4	93.2
P63029	Tpt1	Translationally-controlled tumor protein OS=Rattus norvegicus OX=10116 GN=Tpt1 PE=1 SV=1	40	7	29	7	172	19.5	4.86	52.55	129	70.2
B5DFK6	Ap3d1	Adaptor-related protein complex 3 subunit delta 1 OS=Rattus norvegicus OX=10116 GN=Ap3d1 PE=1 SV=1	17	14	18	14	1204	135.6	7.15	15.81	118.9	89.7
F1LR92	Serpina3m	Serine protease inhibitor A3M OS=Rattus norvegicus OX=10116 GN=Serpina3m PE=1 SV=3	28	11	27	9	419	46.8	5.66	58.61	90.6	118.2
Q5U316	Rab35	Ras-related protein Rab-35 OS=Rattus norvegicus OX=10116 GN=Rab35 PE=1 SV=1	39	8	42	6	201	23	8.29	101.61	75.2	109.5
Q5BJU0	Rras2	RAS-related 2 OS=Rattus norvegicus OX=10116 GN=Rras2 PE=1 SV=1	51	10	28	8	204	23.4	6.01	54.62	69.5	123
P22355	Sftpb	Pulmonary surfactant-associated protein B OS=Rattus norvegicus OX=10116 GN=Sftpb PE=2 SV=1	20	9	35	9	376	41.6	6.62	82.54	114.4	72.4
G3V9N0	Pabpc4	Polyadenylate-binding protein OS=Rattus norvegicus OX=10116 GN=Pabpc4 PE=1 SV=2	14	8	23	3	644	70.8	9.26	47.31	111.7	74
D3ZRM9	LOC100360491	60S ribosomal protein L13 OS=Rattus norvegicus OX=10116 GN=LOC100360491 PE=3 SV=1	37	11	34	9	211	24.2	11.41	75.45	127.1	76.5
P02454	Col1a1	Collagen alpha-1(I) chain OS=Rattus norvegicus OX=10116 GN=Col1a1 PE=1 SV=5	12	14	26	14	1453	137.9	5.92	35.26	134.7	64.6
P37285	Klc1	Kinesin light chain 1 OS=Rattus norvegicus OX=10116 GN=Klc1 PE=1 SV=2	24	13	21	11	560	63.7	6.01	37.94	101.8	99.3
Q6AYK6	Cacybp	Calcyclin-binding protein OS=Rattus norvegicus OX=10116 GN=Cacybp PE=1 SV=1	45	9	19	9	229	26.5	7.87	40.8	110.5	87.2
A0A0G2JXC1	Lman1	Protein ERGIC-53 OS=Rattus norvegicus OX=10116 GN=Lman1 PE=1 SV=1	26	13	31	12	517	58.1	6.49	61.74	96.7	87.5
F1LS72	Uba2	Ubiquitin-like modifier-activating enzyme 2 OS=Rattus norvegicus OX=10116 GN=Uba2 PE=1 SV=3	38	17	24	17	595	66.3	5.16	34.56	97.8	94.5
A0JN30	Cnpy2	Canopy 2 homolog (Zebrafish) OS=Rattus norvegicus OX=10116 GN=Cnpy2 PE=1 SV=1	48	9	19	9	182	20.7	5.14	36.5	113.9	83.2
B1WC21	Fbln1	Fibulin-1 OS=Rattus norvegicus OX=10116 GN=Fbln1 PE=1 SV=1	19	11	23	1	685	75.3	5.24	44.26	124.9	85.3
Q9EQX9	Ube2n	Ubiquitin-conjugating enzyme E2 N OS=Rattus norvegicus OX=10116 GN=Ube2n PE=1 SV=1	58	8	38	8	152	17.1	6.57	67.73	99.1	100.8
Q6AYF8	Serpinb9	RCG43931 OS=Rattus norvegicus OX=10116 GN=Serpinb9 PE=1 SV=1	25	7	27	7	374	42.3	5.86	53.62	82.4	112.1
D3ZQM0	Sf3a1	Splicing factor 3a, subunit 1 OS=Rattus norvegicus OX=10116 GN=Sf3a1 PE=1 SV=1	21	16	23	16	791	88.5	5.22	28.21	106.1	93.5
P18422	Psma3	Proteasome subunit alpha type-3 OS=Rattus norvegicus OX=10116 GN=Psma3 PE=1 SV=3	30	9	34	9	255	28.4	5.44	80.49	117.3	91.6
F1LPP6	Akap5	A-kinase anchor protein 5 OS=Rattus norvegicus OX=10116 GN=Akap5 PE=1 SV=1	18	10	15	10	714	75.9	4.74	25.27	64.6	118.3
Q9WVH8	Fbln5	Fibulin-5 OS=Rattus norvegicus OX=10116 GN=Fbln5 PE=2 SV=1	23	9	35	9	448	50.1	4.67	55.27	73.2	115.2
A0A0H2UHE1	Suclg1	Succinate--CoA ligase [ADP/GDP-forming] subunit alpha, mitochondrial OS=Rattus norvegicus OX=10116 GN=Suclg1 PE=1 SV=1	22	7	32	7	360	37.5	9.48	74.84	116.9	85.4
Q9Z1I6	Arhgef1	Rho guanine nucleotide exchange factor 1 OS=Rattus norvegicus OX=10116 GN=Arhgef1 PE=2 SV=1	19	17	28	17	919	102.5	5.45	30.06	102.8	99.1
P68182	Prkacb	cAMP-dependent protein kinase catalytic subunit beta OS=Rattus norvegicus OX=10116 GN=Prkacb PE=1 SV=2	41	11	24	4	351	40.7	8.56	53.87	92.9	112.9
E9PU01	Chd4	Chromodomain helicase DNA-binding protein 4 OS=Rattus norvegicus OX=10116 GN=Chd4 PE=1 SV=3	10	13	22	13	1921	218	5.81	37.9	107.8	95.3
O35889	Afdn	Afadin OS=Rattus norvegicus OX=10116 GN=Afdn PE=1 SV=1	10	16	21	16	1829	207.5	6.16	38.87	69.4	112.9
Q63356	Myo1e	Unconventional myosin-Ie OS=Rattus norvegicus OX=10116 GN=Myo1e PE=1 SV=1	15	14	25	11	1107	126.7	9.07	38.81	99.5	98.5
A0A096P6L9	C5	Complement C5 OS=Rattus norvegicus OX=10116 GN=C5 PE=1 SV=2	9	15	25	15	1681	189	6.62	38.23	125.1	83.6
G3V8D5	Pgls	6-phosphogluconolactonase OS=Rattus norvegicus OX=10116 GN=Pgls PE=1 SV=1	44	9	23	9	291	30.8	6.86	33.58	105.5	94.4
P11232	Txn	Thioredoxin OS=Rattus norvegicus OX=10116 GN=Txn PE=1 SV=2	66	7	50	7	105	11.7	4.92	131.64	93.8	95.4
Q5U216	Ddx39a	ATP-dependent RNA helicase DDX39A OS=Rattus norvegicus OX=10116 GN=Ddx39a PE=2 SV=1	31	12	28	5	427	49.1	5.68	51.56	121.3	73.2
O88656	Arpc1b	Actin-related protein 2/3 complex subunit 1B OS=Rattus norvegicus OX=10116 GN=Arpc1b PE=1 SV=3	36	10	21	9	372	41	8.35	49.12	124.9	84.2
M0R9B5	Mcpt8l2	Mast cell protease 8-like 2 OS=Rattus norvegicus OX=10116 GN=Mcpt8l2 PE=1 SV=1	35	7	22	6	248	27.5	8.9	41.15	106.4	76.3
A0A0G2JY08	Myo18a	Myosin XVIIIa OS=Rattus norvegicus OX=10116 GN=Myo18a PE=1 SV=1	11	21	25	21	2054	233.2	6.24	30.63	96.5	96.2
A0A0G2K502	Me2	Malic enzyme OS=Rattus norvegicus OX=10116 GN=Me2 PE=1 SV=1	23	10	25	10	591	66.3	7.91	51.16	124.1	78.6
A0A0H2UHG0	Yars	Tyrosine--tRNA ligase OS=Rattus norvegicus OX=10116 GN=Yars PE=1 SV=1	21	14	27	14	564	63	8.44	40.1	111.4	88.2
P62250	Rps16	40S ribosomal protein S16 OS=Rattus norvegicus OX=10116 GN=Rps16 PE=1 SV=2	55	11	40	11	146	16.4	10.21	88.75	129	74.1
P83732	Rpl24	60S ribosomal protein L24 OS=Rattus norvegicus OX=10116 GN=Rpl24 PE=2 SV=1	40	9	31	9	157	17.8	11.25	71.12	119.5	79.1
F2Z3T9	U2af2	U2 snRNP auxiliary factor large subunit OS=Rattus norvegicus OX=10116 GN=U2af2 PE=1 SV=2	34	10	20	10	471	53.1	9.09	29.43	117.8	89.5
Q9EST6	Anp32b	Acidic leucine-rich nuclear phosphoprotein 32 family member B OS=Rattus norvegicus OX=10116 GN=Anp32b PE=1 SV=1	28	9	40	6	272	31	3.99	87.32	125	85
G3V617	Mapk14	Mitogen-activated protein kinase OS=Rattus norvegicus OX=10116 GN=Mapk14 PE=1 SV=1	42	13	14	12	360	41.2	5.88	34.77	115.4	90.4
A0A0G2QC04	Pls1	Plastin 1 OS=Rattus norvegicus OX=10116 GN=Pls1 PE=1 SV=1	24	11	34	8	630	70.3	5.48	58.74	101.9	89.2
P97532	Mpst	3-mercaptopyruvate sulfurtransferase OS=Rattus norvegicus OX=10116 GN=Mpst PE=1 SV=3	37	8	27	8	297	32.9	6.32	51.94	98	111.8
Q5M9H7	Dnaja2	DnaJ (Hsp40) homolog, subfamily A, member 2 OS=Rattus norvegicus OX=10116 GN=Dnaja2 PE=1 SV=1	34	13	27	12	412	45.7	6.48	52.21	100.7	97.7
Q505J8	Farsa	Phenylalanine--tRNA ligase alpha subunit OS=Rattus norvegicus OX=10116 GN=Farsa PE=1 SV=1	22	11	17	11	508	57.7	8.28	31.5	110.6	86.2
P50123	Enpep	Glutamyl aminopeptidase OS=Rattus norvegicus OX=10116 GN=Enpep PE=1 SV=2	18	16	26	16	945	107.9	5.39	31.47	73.8	127
P12007	Ivd	Isovaleryl-CoA dehydrogenase, mitochondrial OS=Rattus norvegicus OX=10116 GN=Ivd PE=1 SV=2	26	12	26	12	424	46.4	7.9	40.26	97.6	99.1
F1LQJ7	Pck2	Phosphoenolpyruvate carboxykinase [GTP], mitochondrial OS=Rattus norvegicus OX=10116 GN=Pck2 PE=1 SV=2	21	11	22	11	641	71.2	8.34	42.22	115.5	82.7
Q63584	Tmed10	Transmembrane emp24 domain-containing protein 10 OS=Rattus norvegicus OX=10116 GN=Tmed10 PE=1 SV=2	44	9	31	9	219	24.8	6.42	67.83	91.9	85.2
Q68FY0	Uqcrc1	Cytochrome b-c1 complex subunit 1, mitochondrial OS=Rattus norvegicus OX=10116 GN=Uqcrc1 PE=1 SV=1	20	8	26	7	480	52.8	5.88	58.68	110.1	90.1
A0A0G2K1Q8	Abca3	ATP-binding cassette subfamily A member 3 OS=Rattus norvegicus OX=10116 GN=Abca3 PE=1 SV=1	11	15	24	15	1704	191.6	7.11	27.28	107	86.6
Q497B0	Nit2	Omega-amidase NIT2 OS=Rattus norvegicus OX=10116 GN=Nit2 PE=1 SV=1	46	13	19	13	276	30.7	7.3	35.22	99	110.8
A0A0H2UHZ2	Nap1l4	Nucleosome assembly protein 1-like 4 OS=Rattus norvegicus OX=10116 GN=Nap1l4 PE=1 SV=1	26	8	20	7	387	44	4.74	37.49	89	100.1
Q9Z1Z9	Pdlim7	PDZ and LIM domain protein 7 OS=Rattus norvegicus OX=10116 GN=Pdlim7 PE=1 SV=1	24	9	24	9	457	49.9	8.47	30.14	92.8	106.8
Q4V898	Rbmx	RNA-binding motif protein, X chromosome OS=Rattus norvegicus OX=10116 GN=Rbmx PE=1 SV=1	25	12	27	1	390	42.2	10.05	55.47	106.2	103.2
P62282	Rps11	40S ribosomal protein S11 OS=Rattus norvegicus OX=10116 GN=Rps11 PE=1 SV=3	39	8	32	8	158	18.4	10.3	71.93	121	73.5
D3ZD73	Ddx6	DEAD-box helicase 6 OS=Rattus norvegicus OX=10116 GN=Ddx6 PE=1 SV=1	24	11	23	10	483	54.2	8.66	47.31	102.6	100.2
Q6P7C7	Gpnmb	Transmembrane glycoprotein NMB OS=Rattus norvegicus OX=10116 GN=Gpnmb PE=2 SV=1	9	5	23	5	572	63.7	7.11	31.33	158.8	38.4
P36860	Ralb	Ras-related protein Ral-B OS=Rattus norvegicus OX=10116 GN=Ralb PE=2 SV=1	40	8	18	5	206	23.3	6.62	54.31	75.1	108.4
P62994	Grb2	Growth factor receptor-bound protein 2 OS=Rattus norvegicus OX=10116 GN=Grb2 PE=1 SV=1	54	13	21	13	217	25.2	6.32	45.17	102.8	89
D3ZD97	Dhx15	DEAH (Asp-Glu-Ala-His) box polypeptide 15 (Predicted), isoform CRA_b OS=Rattus norvegicus OX=10116 GN=Dhx15 PE=1 SV=1	21	17	29	17	795	90.9	7.46	41.9	108.8	93.7
O35987	Nsfl1c	NSFL1 cofactor p47 OS=Rattus norvegicus OX=10116 GN=Nsfl1c PE=1 SV=1	34	10	22	10	370	40.7	5.15	44.97	81.7	111.2
F1LN91	Tns3	Tensin 3 OS=Rattus norvegicus OX=10116 GN=Tns3 PE=1 SV=2	10	12	28	9	1526	164.7	6.9	57.25	88.4	109.6
Q68FZ8	Pccb	Propionyl coenzyme A carboxylase, beta polypeptide OS=Rattus norvegicus OX=10116 GN=Pccb PE=1 SV=1	30	12	19	12	541	58.6	7.84	34.84	108.2	96.6
P16391		RT1 class I histocompatibility antigen, AA alpha chain OS=Rattus norvegicus OX=10116 PE=1 SV=2	15	7	30	2	371	41.8	5.44	77.08	92.8	98.4
D4A1J6	Ankfy1	Ankyrin repeat and FYVE domain-containing 1 OS=Rattus norvegicus OX=10116 GN=Ankfy1 PE=1 SV=3	12	12	19	12	1169	128.6	5.94	23.63	102.4	91.3
D3ZVR9	Pgm5	Phosphoglucomutase 5 OS=Rattus norvegicus OX=10116 GN=Pgm5 PE=1 SV=3	23	12	29	12	567	62.2	7.83	55.9	85.2	114.4
Q5XIC6	Psmd12	Proteasome (Prosome, macropain) 26S subunit, non-ATPase, 12 OS=Rattus norvegicus OX=10116 GN=Psmd12 PE=1 SV=1	38	16	26	16	456	52.9	7.36	40.74	113.8	92.7
B1WC49	Api5	Api5 protein OS=Rattus norvegicus OX=10116 GN=Api5 PE=1 SV=1	25	11	23	11	504	56.8	5.92	45.94	118.7	88.8
B2RZ72	Arpc4	Actin-related protein 2/3 complex subunit 4 OS=Rattus norvegicus OX=10116 GN=Arpc4 PE=1 SV=1	57	9	36	9	168	19.7	8.43	75.33	119.2	83.7
B2RYP6	Luc7l2	LUC7-like 2 (S. cerevisiae) OS=Rattus norvegicus OX=10116 GN=Luc7l2 PE=1 SV=1	26	10	26	7	392	46.6	10.1	53.61	105.9	94.8
D4A4K4	Vps13c	Vacuolar protein sorting 13 homolog C OS=Rattus norvegicus OX=10116 GN=Vps13c PE=1 SV=2	5	14	19	14	3739	418.4	6.84	28.15	127.8	86.2
P62718	Rpl18a	60S ribosomal protein L18a OS=Rattus norvegicus OX=10116 GN=Rpl18a PE=2 SV=1	35	7	30	7	176	20.7	10.71	69.08	115.8	86.4
F1LZ05	Parp14	Poly [ADP-ribose] polymerase OS=Rattus norvegicus OX=10116 GN=Parp14 PE=1 SV=2	9	13	21	13	1787	199.4	6.89	20.53	105.3	79.3
G3V6P2	Dlst	Dihydrolipoamide S-succinyltransferase (E2 component of 2-oxo-glutarate complex), isoform CRA_a OS=Rattus norvegicus OX=10116 GN=Dlst PE=1 SV=1	20	10	28	10	454	48.9	8.7	47.87	104	91.6
P63095	Gnas	Guanine nucleotide-binding protein G(s) subunit alpha isoforms short OS=Rattus norvegicus OX=10116 GN=Gnas PE=1 SV=1	27	10	33	9	394	45.6	5.96	73.64	97.3	107
P22062	Pcmt1	Protein-L-isoaspartate(D-aspartate) O-methyltransferase OS=Rattus norvegicus OX=10116 GN=Pcmt1 PE=1 SV=2	51	7	19	7	227	24.6	7.68	35.33	89.8	112.5
P70550	Rab8b	Ras-related protein Rab-8B OS=Rattus norvegicus OX=10116 GN=Rab8b PE=1 SV=1	39	8	51	1	207	23.6	9.07	108.04	112.3	108.5
A0A096MJ38	Ifit1bl	Interferon-induced protein with tetratricopeptide repeats 1B-like OS=Rattus norvegicus OX=10116 GN=Ifit1bl PE=1 SV=1	27	12	25	6	473	55.1	6.54	46.71	87.2	76.7
G3V647	Pdxk	Pyridoxal kinase OS=Rattus norvegicus OX=10116 GN=Pdxk PE=1 SV=1	39	8	19	8	312	34.8	6.8	28.18	106.4	99.7
Q641Y0	Ddost	Dolichyl-diphosphooligosaccharide--protein glycosyltransferase 48 kDa subunit OS=Rattus norvegicus OX=10116 GN=Ddost PE=2 SV=1	41	13	30	13	441	48.9	5.97	56.98	109.7	71.5
F1LVV4	Rcc2	Regulator of chromosome condensation 2 OS=Rattus norvegicus OX=10116 GN=Rcc2 PE=1 SV=1	30	13	19	13	427	46.6	8.21	38.82	125.8	84.2
P23965	Eci1	Enoyl-CoA delta isomerase 1, mitochondrial OS=Rattus norvegicus OX=10116 GN=Eci1 PE=1 SV=1	30	9	28	9	289	32.2	9.54	63.84	94.6	102.5
P63281	Ube2i	SUMO-conjugating enzyme UBC9 OS=Rattus norvegicus OX=10116 GN=Ube2i PE=1 SV=1	35	8	18	8	158	18	8.66	41.44	113.4	92.3
O70511	Ank3	Ankyrin-3 OS=Rattus norvegicus OX=10116 GN=Ank3 PE=1 SV=3	6	15	20	13	2622	284.3	7.9	30.74	97	86.6
F1M265		Uncharacterized protein OS=Rattus norvegicus OX=10116 PE=1 SV=3	15	12	18	12	1002	108.3	6.84	31.02	70.5	118.5
D3ZHJ6	Atp2a3	Calcium-transporting ATPase OS=Rattus norvegicus OX=10116 GN=Atp2a3 PE=1 SV=2	14	13	26	7	1061	116.2	5.69	46.33	86.1	118.3
G3V6Q6	Gna11	Guanine nucleotide binding protein, alpha 11 OS=Rattus norvegicus OX=10116 GN=Gna11 PE=1 SV=1	30	9	19	6	359	42	6.29	36.46	75.7	108
P40241	Cd9	CD9 antigen OS=Rattus norvegicus OX=10116 GN=Cd9 PE=1 SV=2	27	6	27	6	226	25.2	7.27	71.93	64.5	131
P36365	Fmo1	Dimethylaniline monooxygenase [N-oxide-forming] 1 OS=Rattus norvegicus OX=10116 GN=Fmo1 PE=1 SV=2	23	12	26	12	532	59.8	8.28	55.93	60.3	146.9
A0A0U1RRT8	Sept6	Septin 6 OS=Rattus norvegicus OX=10116 GN=Sept6 PE=1 SV=1	24	8	22	2	432	49.4	6.8	46.21	107.6	95
P18421	Psmb1	Proteasome subunit beta type-1 OS=Rattus norvegicus OX=10116 GN=Psmb1 PE=1 SV=3	39	7	24	7	240	26.5	7.36	44.37	98.4	97.6
P04041	Gpx1	Glutathione peroxidase 1 OS=Rattus norvegicus OX=10116 GN=Gpx1 PE=1 SV=4	39	6	39	6	201	22.3	7.87	54.36	118.6	93.5
G3V7G9	Eif3l	Eukaryotic translation initiation factor 3, subunit 6 interacting protein OS=Rattus norvegicus OX=10116 GN=Eif3l PE=1 SV=2	32	10	17	10	382	45.1	9.03	35.34	115	86.1
Q5U1Y2	Rac2	Rac family small GTPase 2 OS=Rattus norvegicus OX=10116 GN=Rac2 PE=1 SV=1	33	7	32	2	192	21.4	7.61	66.64	141.8	66.1
P16232	Hsd11b1	Corticosteroid 11-beta-dehydrogenase isozyme 1 OS=Rattus norvegicus OX=10116 GN=Hsd11b1 PE=1 SV=2	25	9	22	9	288	31.9	8.38	50.26	73.1	123.6
B0BN63	Ahsa1	Activator of Hsp90 ATPase activity 1 OS=Rattus norvegicus OX=10116 GN=Ahsa1 PE=1 SV=1	32	9	20	9	338	38.1	5.53	32.53	111.6	88.9
G3V8L1	Pycard	PYD and CARD domain-containing OS=Rattus norvegicus OX=10116 GN=Pycard PE=1 SV=1	42	6	25	6	193	21.7	5.27	48.27	129.5	77.5
Q6PCU0	Atp5f1c	ATP synthase subunit gamma OS=Rattus norvegicus OX=10116 GN=Atp5f1c PE=1 SV=1	31	9	33	9	298	33	9.01	63.38	108.1	85.5
Q4FZT0	Stoml2	Stomatin-like protein 2, mitochondrial OS=Rattus norvegicus OX=10116 GN=Stoml2 PE=1 SV=1	43	10	18	10	353	38.4	8.63	31.41	108	90.2
B2RYM3	Itih1	Inter-alpha trypsin inhibitor, heavy chain 1 OS=Rattus norvegicus OX=10116 GN=Itih1 PE=1 SV=1	17	14	18	14	904	100.5	6.86	30.22	113.1	109.5
A0A0G2K0Q8	Susd2	Sushi domain-containing 2 OS=Rattus norvegicus OX=10116 GN=Susd2 PE=1 SV=1	14	9	24	9	825	90.6	6.39	52.14	60.6	137.7
Q68FS2	Cops4	COP9 signalosome complex subunit 4 OS=Rattus norvegicus OX=10116 GN=Cops4 PE=1 SV=1	40	11	21	11	406	46.3	5.85	21.4	104.3	101.6
A0A0G2JTN4	Pfas	Phosphoribosylformylglycinamidine synthase OS=Rattus norvegicus OX=10116 GN=Pfas PE=1 SV=1	14	11	17	11	1337	144.3	5.73	27.81	96.2	98.8
Q5XIP9	Tmem43	Transmembrane protein 43 OS=Rattus norvegicus OX=10116 GN=Tmem43 PE=2 SV=1	34	12	21	12	400	44.7	7.36	40.03	84	103.6
M0R4E1	Myl4	Myosin light chain 4 OS=Rattus norvegicus OX=10116 GN=Myl4 PE=1 SV=1	53	9	21	9	193	21.2	5.03	37.91	32.6	33.5
A0A0G2JWD6	Ap3b1	AP-3 complex subunit beta OS=Rattus norvegicus OX=10116 GN=Ap3b1 PE=1 SV=1	18	17	24	17	1096	121.4	6	38.02	118.3	85
G3V8K7	Stat5a	Signal transducer and activator of transcription OS=Rattus norvegicus OX=10116 GN=Stat5a PE=1 SV=1	16	11	22	2	793	90.7	6.33	50.63	107.9	96.4
D3ZMX6	Sntb2	Syntrophin, beta 2 OS=Rattus norvegicus OX=10116 GN=Sntb2 PE=1 SV=3	29	12	21	11	522	56.5	8.69	35.16	85.8	119.4
D3ZJR1	Eps15l1	Epidermal growth factor receptor pathway substrate 15-like 1 OS=Rattus norvegicus OX=10116 GN=Eps15l1 PE=1 SV=3	17	12	17	12	909	99.4	5.02	29.34	99.4	103.6
B0BN81	Rps5	40S ribosomal protein S5 OS=Rattus norvegicus OX=10116 GN=Rps5 PE=1 SV=1	34	7	27	7	204	22.9	9.72	57.67	111.3	84.5
A0A0G2K135	Cfi	Complement factor I OS=Rattus norvegicus OX=10116 GN=Cfi PE=1 SV=1	22	11	21	10	626	69.7	7.52	37.7	116.2	104.5
P84092	Ap2m1	AP-2 complex subunit mu OS=Rattus norvegicus OX=10116 GN=Ap2m1 PE=1 SV=1	26	12	32	12	435	49.6	9.54	70.68	88.3	101.2
P12369	Prkar2b	cAMP-dependent protein kinase type II-beta regulatory subunit OS=Rattus norvegicus OX=10116 GN=Prkar2b PE=1 SV=3	42	13	21	10	416	46.1	4.98	39.11	73.2	127.2
A0A0G2JU83	Lbr	Lamin-B receptor OS=Rattus norvegicus OX=10116 GN=Lbr PE=1 SV=1	20	13	27	3	620	70.6	9.47	49.53	76.2	99.9
A0A0G2JXN8	Osbpl8	Oxysterol-binding protein OS=Rattus norvegicus OX=10116 GN=Osbpl8 PE=1 SV=1	17	11	16	11	888	101.1	6.96	26.98	132.3	66.6
P52944	Pdlim1	PDZ and LIM domain protein 1 OS=Rattus norvegicus OX=10116 GN=Pdlim1 PE=1 SV=4	37	9	18	9	327	35.6	7.24	32.72	89.6	101.6
F1LPS8	Pura	Transcriptional activator protein Pur-alpha OS=Rattus norvegicus OX=10116 GN=Pura PE=1 SV=3	34	9	26	9	289	31.9	8.59	42.31	81	114.4
P05982	Nqo1	NAD(P)H dehydrogenase [quinone] 1 OS=Rattus norvegicus OX=10116 GN=Nqo1 PE=1 SV=4	36	9	28	9	274	30.9	8.43	58.11	94.1	110.5
F1LM55	Ccar2	Cell cycle and apoptosis regulator 2 OS=Rattus norvegicus OX=10116 GN=Ccar2 PE=1 SV=1	18	14	21	14	922	102.7	5.16	38.11	92.2	97.5
Q5RKJ9	Rab10	RAB10, member RAS oncogene family OS=Rattus norvegicus OX=10116 GN=Rab10 PE=1 SV=1	43	9	46	6	200	22.5	8.38	104.36	104.7	111.8
A0A0G2JSR4	Stat5b	Signal transducer and activator of transcription OS=Rattus norvegicus OX=10116 GN=Stat5b PE=1 SV=1	14	10	21	1	786	90	6.05	45.04	93.5	111.3
Q5XIT9	Mccc2	Methylcrotonoyl-CoA carboxylase beta chain, mitochondrial OS=Rattus norvegicus OX=10116 GN=Mccc2 PE=2 SV=1	23	10	13	10	563	61.5	8.31	25.94	96.7	99.3
D3Z8L7	Rras	Ras-related protein R-Ras OS=Rattus norvegicus OX=10116 GN=Rras PE=1 SV=1	40	8	22	6	218	23.9	7.34	51.47	72.5	123.5
P42676	Nln	Neurolysin, mitochondrial OS=Rattus norvegicus OX=10116 GN=Nln PE=1 SV=1	18	14	21	12	704	80.2	6.47	34.51	123	91.1
P10888	Cox4i1	Cytochrome c oxidase subunit 4 isoform 1, mitochondrial OS=Rattus norvegicus OX=10116 GN=Cox4i1 PE=1 SV=1	50	9	34	9	169	19.5	9.44	82.77	95.9	82.6
G3V7I0	Prdx3	Peroxiredoxin 3 OS=Rattus norvegicus OX=10116 GN=Prdx3 PE=1 SV=1	32	6	16	6	257	28.3	7.55	48.1	114.7	84.7
P32089	Slc25a1	Tricarboxylate transport protein, mitochondrial OS=Rattus norvegicus OX=10116 GN=Slc25a1 PE=1 SV=1	26	7	17	7	311	33.8	9.86	33.31	109	78.9
A1L1M0	Prkaca	Protein kinase, cAMP-dependent, catalytic, alpha OS=Rattus norvegicus OX=10116 GN=Prkaca PE=1 SV=1	31	10	23	3	351	40.6	8.79	53.75	89.3	129
P85515	Actr1a	Alpha-centractin OS=Rattus norvegicus OX=10116 GN=Actr1a PE=1 SV=1	28	8	26	8	376	42.6	6.64	50.81	92.2	100.6
G3V8T5	Ruvbl2	RuvB-like helicase OS=Rattus norvegicus OX=10116 GN=Ruvbl2 PE=1 SV=1	26	11	22	11	463	51.1	5.64	39.75	101.5	96.9
Q1HAQ0	Lpcat1	Lysophosphatidylcholine acyltransferase 1 OS=Rattus norvegicus OX=10116 GN=Lpcat1 PE=2 SV=2	26	10	24	10	534	59.7	6.25	51.24	117.4	64.8
A0A0G2K2W5	Myl7	Myosin light chain 7 OS=Rattus norvegicus OX=10116 GN=Myl7 PE=1 SV=1	54	8	24	8	175	19.5	4.81	42.64	31.2	48.9
F1M446	Ecpas	Similar to KIAA0368 OS=Rattus norvegicus OX=10116 GN=Ecpas PE=1 SV=3	11	14	19	14	1839	203.8	7.14	14.12	106.7	96.2
Q6P7P5	Bzw1	Basic leucine zipper and W2 domain-containing protein 1 OS=Rattus norvegicus OX=10116 GN=Bzw1 PE=1 SV=1	24	12	24	11	419	48	5.92	52.37	119.5	84.5
P28064	Psmb8	Proteasome subunit beta type-8 OS=Rattus norvegicus OX=10116 GN=Psmb8 PE=1 SV=3	51	10	18	10	276	30.6	7.42	36.41	105.7	92.8
B2RZ74	Snrnp70	Small nuclear ribonucleoprotein U1 subunit 70 OS=Rattus norvegicus OX=10116 GN=Snrnp70 PE=1 SV=1	17	9	28	9	451	52.1	9.94	51.22	102.9	90.6
F1LQP9	Tnpo1	Transportin 1 OS=Rattus norvegicus OX=10116 GN=Tnpo1 PE=1 SV=3	15	11	27	8	890	101.2	4.96	27.13	116.8	93.1
D4AB01	Hint2	Histidine triad nucleotide binding protein 2 (Predicted), isoform CRA_a OS=Rattus norvegicus OX=10116 GN=Hint2 PE=1 SV=1	45	6	17	6	163	17.4	9.42	42.66	99.1	98.8
B1WC67	Slc25a24	RCG29001 OS=Rattus norvegicus OX=10116 GN=Slc25a24 PE=1 SV=1	20	11	22	11	475	52.9	8.05	47.53	100.9	101
B2GV15	Dbt	Dihydrolipoamide acetyltransferase component of pyruvate dehydrogenase complex OS=Rattus norvegicus OX=10116 GN=Dbt PE=1 SV=1	22	10	16	10	482	53.2	8.41	27.49	104.8	98
P00173	Cyb5a	Cytochrome b5 OS=Rattus norvegicus OX=10116 GN=Cyb5a PE=1 SV=2	48	5	21	5	134	15.3	4.98	56.72	82.7	107.4
B5DFN2	Ahcyl1	S-adenosylhomocysteine hydrolase-like protein 1 OS=Rattus norvegicus OX=10116 GN=Ahcyl1 PE=1 SV=2	24	13	26	11	483	53.7	7.44	48.88	117.1	87.8
P14562	Lamp1	Lysosome-associated membrane glycoprotein 1 OS=Rattus norvegicus OX=10116 GN=Lamp1 PE=1 SV=1	13	6	27	6	407	43.9	8.07	64.5	121.1	80.7
P07340	Atp1b1	Sodium/potassium-transporting ATPase subunit beta-1 OS=Rattus norvegicus OX=10116 GN=Atp1b1 PE=1 SV=1	33	9	26	9	304	35.2	8.65	46.98	135.8	55.3
A0A140UHX0	Prkcd	Protein kinase C delta type OS=Rattus norvegicus OX=10116 GN=Prkcd PE=1 SV=1	21	14	29	13	673	77.5	7.83	47.49	109.4	87.9
A0A0G2K583	Mtap	S-methyl-5'-thioadenosine phosphorylase OS=Rattus norvegicus OX=10116 GN=Mtap PE=1 SV=1	39	8	20	8	283	31.1	7.18	38.99	99.4	108.7
P53812	Pitpnb	Phosphatidylinositol transfer protein beta isoform OS=Rattus norvegicus OX=10116 GN=Pitpnb PE=1 SV=2	50	11	25	9	271	31.4	6.87	41.02	101.6	107.1
Q5RJK5	Cbx3	Chromobox 3 OS=Rattus norvegicus OX=10116 GN=Cbx3 PE=1 SV=1	40	7	22	6	183	20.8	5.33	41.67	85.1	91
A0A096MJ39	Cd36	Similar to fatty acid translocase/CD36 OS=Rattus norvegicus OX=10116 GN=Cd36 PE=1 SV=1	19	7	24	7	472	52.7	8.65	48.61	97.1	104.7
D3ZSA9	Nomo1	Nodal modulator 1 OS=Rattus norvegicus OX=10116 GN=Nomo1 PE=1 SV=1	12	13	19	13	1214	133.4	6.07	37.42	100.3	82.7
F1LQS3		60S ribosomal protein L6 OS=Rattus norvegicus OX=10116 PE=3 SV=1	30	12	34	2	298	33.5	10.74	75.49	112.3	84
O35964	Sh3gl1	Endophilin-A2 OS=Rattus norvegicus OX=10116 GN=Sh3gl1 PE=1 SV=1	34	12	21	9	368	41.5	5.6	31.06	91.2	101.3
Q9JMJ4	Prpf19	Pre-mRNA-processing factor 19 OS=Rattus norvegicus OX=10116 GN=Prpf19 PE=1 SV=2	26	10	20	10	504	55.2	6.61	41.27	111.4	92.3
F1LN59	Eif4g2	Eukaryotic translation initiation factor 4, gamma 2 OS=Rattus norvegicus OX=10116 GN=Eif4g2 PE=1 SV=2	16	14	18	14	906	102.1	7.14	26.69	116.4	88.4
A2VD09	Abi1	Abi1 protein OS=Rattus norvegicus OX=10116 GN=Abi1 PE=1 SV=1	16	8	15	8	481	52.3	7.64	31.1	101.2	90.1
Q7TP54	Ripor2	Rho family-interacting cell polarization regulator 2 OS=Rattus norvegicus OX=10116 GN=Ripor2 PE=1 SV=1	7	6	17	6	1310	144.6	5.47	32.8	125	86.1
P18163	Acsl1	Long-chain-fatty-acid--CoA ligase 1 OS=Rattus norvegicus OX=10116 GN=Acsl1 PE=1 SV=1	18	10	15	8	699	78.1	6.99	30.42	98.3	90.7
P08289	Alpl	Alkaline phosphatase, tissue-nonspecific isozyme OS=Rattus norvegicus OX=10116 GN=Alpl PE=1 SV=2	24	12	19	12	524	57.6	6.92	29.74	99.6	87.9
P11497	Acaca	Acetyl-CoA carboxylase 1 OS=Rattus norvegicus OX=10116 GN=Acaca PE=1 SV=1	8	13	16	13	2345	265	6.39	24	98.2	87.5
O08984	Lbr	Lamin-B receptor OS=Rattus norvegicus OX=10116 GN=Lbr PE=1 SV=1	16	11	24	1	620	70.7	9.57	44.36	102	111.9
G3V940	Coro1b	Coronin OS=Rattus norvegicus OX=10116 GN=Coro1b PE=1 SV=1	24	10	28	10	484	53.9	5.77	53.34	102.6	94.3
P22734	Comt	Catechol O-methyltransferase OS=Rattus norvegicus OX=10116 GN=Comt PE=1 SV=2	33	9	25	9	264	29.6	5.66	47.97	101.8	81.4
P09650	Mcpt1	Mast cell protease 1 OS=Rattus norvegicus OX=10116 GN=Mcpt1 PE=1 SV=3	35	7	28	7	260	28.6	9.5	44.79	161.2	99.3
P62268	Rps23	40S ribosomal protein S23 OS=Rattus norvegicus OX=10116 GN=Rps23 PE=1 SV=3	22	5	18	5	143	15.8	10.49	56.07	118.2	82
Q6IRK9	Cpq	Carboxypeptidase Q OS=Rattus norvegicus OX=10116 GN=Cpq PE=1 SV=1	22	8	21	8	472	52	6.42	39.85	112.4	102.8
F1LYQ8	Farp1	FERM, ARHGEF and pleckstrin domain-containing protein 1 OS=Rattus norvegicus OX=10116 GN=Farp1 PE=1 SV=2	13	12	20	12	1049	118.8	7.96	29.16	81.3	108.6
D3ZD89	Naa15	N(alpha)-acetyltransferase 15, NatA auxiliary subunit OS=Rattus norvegicus OX=10116 GN=Naa15 PE=1 SV=2	15	15	22	15	865	100.9	7.61	39.73	123.6	83.6
P59215	Gnao1	Guanine nucleotide-binding protein G(o) subunit alpha OS=Rattus norvegicus OX=10116 GN=Gnao1 PE=1 SV=2	28	8	28	6	354	40	5.53	59.89	70.4	134.2
A0A0G2K9C0	Vasp	Vasodilator-stimulated phosphoprotein OS=Rattus norvegicus OX=10116 GN=Vasp PE=1 SV=1	30	9	14	9	375	39.6	8.37	41.82	98	97.3
Q4KLF8	Arpc5	Actin-related protein 2/3 complex subunit 5 OS=Rattus norvegicus OX=10116 GN=Arpc5 PE=1 SV=3	58	6	19	6	151	16.3	5.67	51.08	115.3	91.1
P06214	Alad	Delta-aminolevulinic acid dehydratase OS=Rattus norvegicus OX=10116 GN=Alad PE=1 SV=1	47	9	22	9	330	36	6.79	30.4	98.7	96.4
D3ZVB7	Ogn	Osteoglycin OS=Rattus norvegicus OX=10116 GN=Ogn PE=1 SV=1	46	11	30	11	298	34	6.19	51.45	84	118.6
P22509	Fbl	rRNA 2'-O-methyltransferase fibrillarin OS=Rattus norvegicus OX=10116 GN=Fbl PE=1 SV=2	37	10	21	10	327	34.2	10.24	43.91	103.9	88.7
Q6P7S1	Asah1	Acid ceramidase OS=Rattus norvegicus OX=10116 GN=Asah1 PE=1 SV=1	26	10	20	10	394	44.4	8.31	43.74	103.6	99.7
B5DEH4	Uap1l1	UDP-N-acetylglucosamine pyrophosphorylase 1-like 1 OS=Rattus norvegicus OX=10116 GN=Uap1l1 PE=1 SV=1	26	12	16	11	507	56.4	5.66	20.76	131.8	79.6
A0A0G2JWH5	Stt3a	STT3A, catalytic subunit of the oligosaccharyltransferase complex OS=Rattus norvegicus OX=10116 GN=Stt3a PE=1 SV=1	14	13	27	12	773	88.3	8.21	43.8	129.6	74.8
M0R907	Snrpd3	RCG60635, isoform CRA_b OS=Rattus norvegicus OX=10116 GN=Snrpd3 PE=1 SV=1	48	4	20	4	126	13.9	10.32	53.67	111.3	87.4
Q6PCT9	Psmd6	Proteasome (Prosome, macropain) 26S subunit, non-ATPase, 6 OS=Rattus norvegicus OX=10116 GN=Psmd6 PE=1 SV=1	34	14	18	14	389	45.6	5.52	28.5	112.7	96.9
P08503	Acadm	Medium-chain specific acyl-CoA dehydrogenase, mitochondrial OS=Rattus norvegicus OX=10116 GN=Acadm PE=1 SV=1	27	9	19	9	421	46.5	8.41	35.04	99.2	98.5
A0A0H2UHS7	Rpl18	60S ribosomal protein L18 OS=Rattus norvegicus OX=10116 GN=Rpl18 PE=1 SV=1	35	6	18	6	189	21.8	11.78	44.28	100.9	82.5
D3ZD11	Spcs2	Signal peptidase complex subunit 2 OS=Rattus norvegicus OX=10116 GN=Spcs2 PE=1 SV=1	47	9	14	9	226	25	8.57	24.27	131.3	82.7
B5DEG8	Sec24c	LOC685144 protein OS=Rattus norvegicus OX=10116 GN=Sec24c PE=1 SV=1	14	13	22	13	1095	118.4	7.06	40.32	99.7	98.7
P18395	Csde1	Cold shock domain-containing protein E1 OS=Rattus norvegicus OX=10116 GN=Csde1 PE=2 SV=1	18	14	22	14	798	88.8	6.37	39.64	105	85.1
Q6IN37	Gm2a	GM2 ganglioside activator OS=Rattus norvegicus OX=10116 GN=Gm2a PE=1 SV=1	29	5	27	5	199	21.5	6.52	56.11	162.8	53.2
Q3T1L0	Aldh16a1	Aldehyde dehydrogenase family 16 member A1 OS=Rattus norvegicus OX=10116 GN=Aldh16a1 PE=2 SV=1	18	11	21	11	802	85.4	6.15	29.05	120.4	91.3
Q5KTC7	Naaa	N-acylethanolamine-hydrolyzing acid amidase OS=Rattus norvegicus OX=10116 GN=Naaa PE=1 SV=1	25	7	10	7	362	40.3	5.5	23.62	113.8	94.7
D4A5L9		Uncharacterized protein OS=Rattus norvegicus OX=10116 PE=3 SV=1	39	5	24	5	105	11.6	9.58	59.42	115.2	85.1
P63322	Rala	Ras-related protein Ral-A OS=Rattus norvegicus OX=10116 GN=Rala PE=1 SV=1	39	6	15	3	206	23.5	7.11	35.79	69.8	119.6
Q66HF3	Etfdh	Electron transfer flavoprotein-ubiquinone oxidoreductase, mitochondrial OS=Rattus norvegicus OX=10116 GN=Etfdh PE=1 SV=1	23	13	23	13	616	68.1	7.56	34.55	102.4	100.5
Q68FX0	Idh3B	Isocitrate dehydrogenase [NAD] subunit beta, mitochondrial OS=Rattus norvegicus OX=10116 GN=Idh3B PE=2 SV=1	25	9	16	8	385	42.3	8.75	31.89	105.1	90.7
Q6TUG0	Dnajb11	DnaJ homolog subfamily B member 11 OS=Rattus norvegicus OX=10116 GN=Dnajb11 PE=2 SV=1	23	7	16	7	358	40.5	6.32	39.64	118.4	80.4
Q9WVK7	Hadh	Hydroxyacyl-coenzyme A dehydrogenase, mitochondrial OS=Rattus norvegicus OX=10116 GN=Hadh PE=2 SV=1	29	13	32	13	314	34.4	8.76	54.82	99.1	100.6
F1M3H8	LOC681410	Hypothetical protein LOC681410 OS=Rattus norvegicus OX=10116 GN=LOC681410 PE=1 SV=3	30	6	15	6	301	30.1	9.32	34.01	83.8	97.2
Q63768	Crk	Adapter molecule crk OS=Rattus norvegicus OX=10116 GN=Crk PE=1 SV=1	39	10	17	10	304	33.8	5.55	26.95	83.3	110.5
G3V8U9	Psmb4	Proteasome subunit beta OS=Rattus norvegicus OX=10116 GN=Psmb4 PE=1 SV=2	41	6	19	6	232	25.7	6.34	32.4	113.2	94.1
Q9ES21	Sacm1l	Phosphatidylinositide phosphatase SAC1 OS=Rattus norvegicus OX=10116 GN=Sacm1l PE=1 SV=1	20	12	22	12	587	67	7.28	40.14	96.4	93
P83868	Ptges3	Prostaglandin E synthase 3 OS=Rattus norvegicus OX=10116 GN=Ptges3 PE=1 SV=2	38	5	25	5	160	18.7	4.55	57.62	111.5	88.6
P09034	Ass1	Argininosuccinate synthase OS=Rattus norvegicus OX=10116 GN=Ass1 PE=1 SV=1	25	11	22	11	412	46.5	7.78	49.24	127	81.2
Q5EB77	Rab18	Ras-related protein Rab-18 OS=Rattus norvegicus OX=10116 GN=Rab18 PE=2 SV=1	45	8	19	8	206	23	5.24	36.38	97.6	102.7
Q3B8P4	Dcps	Decapping enzyme, scavenger OS=Rattus norvegicus OX=10116 GN=Dcps PE=1 SV=1	33	8	16	8	335	38.6	6.6	27.69	95.8	99.1
A0A0G2K737	Txnl1	Thioredoxin-like protein 1 OS=Rattus norvegicus OX=10116 GN=Txnl1 PE=1 SV=1	40	8	18	8	292	32.7	5.07	32.2	127.4	84.6
Q32Q06	Ap1m1	AP-1 complex subunit mu-1 OS=Rattus norvegicus OX=10116 GN=Ap1m1 PE=1 SV=3	39	12	16	10	423	48.5	7.3	30.67	98.5	102.4
Q06647	Atp5o	ATP synthase subunit O, mitochondrial OS=Rattus norvegicus OX=10116 GN=Atp5o PE=1 SV=1	36	7	25	7	213	23.4	10.02	57.19	109.6	84.6
Q5PPG2	Lgmn	Legumain OS=Rattus norvegicus OX=10116 GN=Lgmn PE=1 SV=1	17	6	15	6	435	49.4	6.58	37.62	156.3	51
P80254	Ddt	D-dopachrome decarboxylase OS=Rattus norvegicus OX=10116 GN=Ddt PE=1 SV=3	71	7	28	7	118	13.1	6.54	53.68	94.2	108.9
Q6AYD5	Gspt1	Eukaryotic peptide chain release factor GTP-binding subunit ERF3B-like OS=Rattus norvegicus OX=10116 GN=Gspt1 PE=1 SV=1	14	9	19	9	636	68.7	5.21	37.75	118.6	86.5
Q641X8	Eif3e	Eukaryotic translation initiation factor 3 subunit E OS=Rattus norvegicus OX=10116 GN=Eif3e PE=2 SV=1	27	11	21	11	445	52.2	6.04	29.95	113.6	87.8
Q9WTQ2	Podxl	Podocalyxin OS=Rattus norvegicus OX=10116 GN=Podxl PE=1 SV=2	13	4	20	4	485	51.6	4.91	39.91	60.3	136.2
Q499N5	Acsf2	Acyl-CoA synthetase family member 2, mitochondrial OS=Rattus norvegicus OX=10116 GN=Acsf2 PE=2 SV=1	17	8	19	8	615	67.8	8.12	35.63	91.5	111.8
A0A1W2Q6L2		Uncharacterized protein OS=Rattus norvegicus OX=10116 PE=3 SV=1	15	9	31	9	444	50.6	10.07	74.91	111.2	78.9
Q64560	Tpp2	Tripeptidyl-peptidase 2 OS=Rattus norvegicus OX=10116 GN=Tpp2 PE=2 SV=3	12	13	17	13	1249	138.2	6.38	21.98	106.6	96.8
Q6AY09	Hnrnph2	Heterogeneous nuclear ribonucleoprotein H2 OS=Rattus norvegicus OX=10116 GN=Hnrnph2 PE=1 SV=1	20	7	27	1	449	49.3	6.3	48.53	102.9	91.6
A0A0G2KBA1		Uncharacterized protein OS=Rattus norvegicus OX=10116 PE=4 SV=1	29	11	32	1	284	31.9	10.74	71.15	118.9	71.2
F1LX81	Slfn5	Schlafen family member 5 OS=Rattus norvegicus OX=10116 GN=Slfn5 PE=1 SV=3	14	10	18	10	884	101.1	6.65	31.09	84.1	90.7
F1M589	Pml	Promyelocytic leukemia OS=Rattus norvegicus OX=10116 GN=Pml PE=1 SV=3	16	12	17	12	886	98	5.87	30.9	92.2	79.8
Q6AYS7	Acy1a	Aminoacylase-1A OS=Rattus norvegicus OX=10116 GN=Acy1a PE=1 SV=1	31	11	17	11	408	45.8	6.48	25.69	101.3	103.9
Q5U2Q7	Etf1	Eukaryotic peptide chain release factor subunit 1 OS=Rattus norvegicus OX=10116 GN=Etf1 PE=2 SV=3	27	11	20	11	437	49	5.71	35.57	133	76.8
G3V818	Parva	Alpha-parvin OS=Rattus norvegicus OX=10116 GN=Parva PE=1 SV=1	23	7	24	7	372	42.3	5.95	51.43	67.9	122.4
D4A3K5	Hist1h1a	Histone H1.1 OS=Rattus norvegicus OX=10116 GN=Hist1h1a PE=1 SV=1	29	7	39	5	214	22	10.99	101.35	117.1	74.4
P04904	Gsta3	Glutathione S-transferase alpha-3 OS=Rattus norvegicus OX=10116 GN=Gsta3 PE=1 SV=3	34	8	41	7	221	25.3	8.75	80.5	75.6	140.3
P11348	Qdpr	Dihydropteridine reductase OS=Rattus norvegicus OX=10116 GN=Qdpr PE=1 SV=1	38	6	15	6	241	25.5	7.81	25.38	90.9	106.3
Q5QD51	Akap12	A-kinase anchor protein 12 OS=Rattus norvegicus OX=10116 GN=Akap12 PE=1 SV=1	10	10	17	10	1687	181	4.4	29.2	61.5	115
P35559	Ide	Insulin-degrading enzyme OS=Rattus norvegicus OX=10116 GN=Ide PE=1 SV=1	13	13	19	13	1019	117.6	6.61	26.88	118.4	89.5
B5DEM5	Rpl14	60S ribosomal protein L14 OS=Rattus norvegicus OX=10116 GN=Rpl14 PE=1 SV=1	31	7	27	7	219	23.8	11.12	58.24	119.2	79
A0A0G2K2B5	Asph	Aspartate-beta-hydroxylase OS=Rattus norvegicus OX=10116 GN=Asph PE=1 SV=1	17	11	15	11	789	89.5	4.84	27.45	99.2	98.1
Q5XIH3	Ndufv1	NADH dehydrogenase [ubiquinone] flavoprotein 1, mitochondrial OS=Rattus norvegicus OX=10116 GN=Ndufv1 PE=1 SV=1	25	8	13	8	464	50.7	8.07	29.63	102.3	83.2
F1LPV0	Nars	Asparaginyl-tRNA synthetase OS=Rattus norvegicus OX=10116 GN=Nars PE=1 SV=2	23	11	21	11	558	64.1	5.86	30.6	105.1	92.3
D3Z941	Mars	Methionyl-tRNA synthetase OS=Rattus norvegicus OX=10116 GN=Mars PE=1 SV=1	16	11	14	11	902	101.5	6.46	34.14	113.1	84.5
P62332	Arf6	ADP-ribosylation factor 6 OS=Rattus norvegicus OX=10116 GN=Arf6 PE=1 SV=2	44	5	19	5	175	20.1	8.95	39.19	98.2	109.9
P19511	Atp5f1	ATP synthase F(0) complex subunit B1, mitochondrial OS=Rattus norvegicus OX=10116 GN=Atp5f1 PE=1 SV=1	30	9	24	9	256	28.9	9.36	58.78	114.4	83.1
F1LPH1	Cast	Calpastatin OS=Rattus norvegicus OX=10116 GN=Cast PE=1 SV=1	24	12	15	12	713	77.3	5.2	20.42	82.9	94.9
P11240	Cox5a	Cytochrome c oxidase subunit 5A, mitochondrial OS=Rattus norvegicus OX=10116 GN=Cox5a PE=1 SV=1	38	7	32	7	146	16.1	6.54	73.07	96.5	82
G3V6B2	Serpinb10	Serine (Or cysteine) peptidase inhibitor, clade B (Ovalbumin), member 10 OS=Rattus norvegicus OX=10116 GN=Serpinb10 PE=3 SV=1	27	9	17	9	397	45.3	6.55	20.66	122.9	112.4
D3ZY96	Ngp	Neutrophilic granule protein OS=Rattus norvegicus OX=10116 GN=Ngp PE=1 SV=1	36	6	17	6	168	19.4	8.02	39.14	166.1	70.4
P43278	H1f0	Histone H1.0 OS=Rattus norvegicus OX=10116 GN=H1f0 PE=2 SV=2	24	5	28	5	194	20.9	10.9	69.26	84.3	120.6
G3V9D7	Add3	Adducin 3 (Gamma), isoform CRA_a OS=Rattus norvegicus OX=10116 GN=Add3 PE=1 SV=1	14	8	21	8	705	78.8	5.95	37.63	82.4	112.7
F1MA59	Col4a1	Collagen type IV alpha 1 chain OS=Rattus norvegicus OX=10116 GN=Col4a1 PE=1 SV=1	4	5	17	5	1669	160.5	8.29	45.99	76.5	97.6
P97594	Mcpt8	Mast cell protease 8 OS=Rattus norvegicus OX=10116 GN=Mcpt8 PE=2 SV=1	23	5	23	1	248	27.5	8.76	51.41
Q920P6	Ada	Adenosine deaminase OS=Rattus norvegicus OX=10116 GN=Ada PE=1 SV=3	30	9	20	9	352	39.9	5.5	35.1	88	105.9
P02767	Ttr	Transthyretin OS=Rattus norvegicus OX=10116 GN=Ttr PE=1 SV=1	27	4	14	4	147	15.7	6.16	41.13	72.9	99
P53676	Ap3m1	AP-3 complex subunit mu-1 OS=Rattus norvegicus OX=10116 GN=Ap3m1 PE=1 SV=1	26	9	11	9	418	47	6.93	25.14	116.4	93.7
D4A9Q5	Cpm	Carboxypeptidase M OS=Rattus norvegicus OX=10116 GN=Cpm PE=1 SV=1	24	9	16	9	443	50.3	7.97	23.85	94.2	78.8
M0R8B6	Tubb1	Tubulin beta chain OS=Rattus norvegicus OX=10116 GN=Tubb1 PE=1 SV=1	23	9	39	6	452	50.4	5.11	72.31	74.9	155.5
A0A0G2JWJ0	Ppp1r12a	Protein phosphatase 1 regulatory subunit 12A OS=Rattus norvegicus OX=10116 GN=Ppp1r12a PE=1 SV=1	10	10	20	10	1032	115.2	5.47	36.07	80.9	116
Q2LAP6	Tes	Testin OS=Rattus norvegicus OX=10116 GN=Tes PE=1 SV=1	30	11	16	11	419	47.6	7.99	26.77	93.7	103.2
B5DES0	Snrpd2	RCG54604 OS=Rattus norvegicus OX=10116 GN=Snrpd2 PE=1 SV=1	56	7	23	7	118	13.5	9.91	51.2	118.5	86.1
D4A7R0	LOC108348180	Signal recognition particle subunit SRP72 OS=Rattus norvegicus OX=10116 GN=LOC108348180 PE=1 SV=2	15	11	20	11	670	74.6	9.17	28.87	121.3	95.2
Q63692	Cdc37	Hsp90 co-chaperone Cdc37 OS=Rattus norvegicus OX=10116 GN=Cdc37 PE=1 SV=2	27	8	21	8	379	44.5	5.34	42.9	111.3	97.5
A0A0G2JWK2	Mecp2	Methyl-CpG-binding protein 2 OS=Rattus norvegicus OX=10116 GN=Mecp2 PE=1 SV=1	20	8	15	8	492	53	9.96	31.46	80	124.3
P00406	Mtco2	Cytochrome c oxidase subunit 2 OS=Rattus norvegicus OX=10116 GN=Mtco2 PE=1 SV=3	31	6	24	6	227	25.9	4.73	45.76	92.7	85
D4A8A0	Cad	Carbamoyl-phosphate synthetase 2, aspartate transcarbamylase, and dihydroorotase OS=Rattus norvegicus OX=10116 GN=Cad PE=1 SV=2	7	13	16	13	2224	243.2	6.54	27.32	122.5	92.2
P13668	Stmn1	Stathmin OS=Rattus norvegicus OX=10116 GN=Stmn1 PE=1 SV=2	51	8	24	8	149	17.3	5.97	55.71	87.2	86.7
A2RUV9	Aebp1	Adipocyte enhancer-binding protein 1 OS=Rattus norvegicus OX=10116 GN=Aebp1 PE=2 SV=1	11	10	12	10	1128	128	5.2	25.95	114.4	88.3
F1M8E9	Lyz2	Lysozyme OS=Rattus norvegicus OX=10116 GN=Lyz2 PE=1 SV=1	38	4	44	4	148	16.7	8.94	83.73	134.6	74.2
P84100	Rpl19	60S ribosomal protein L19 OS=Rattus norvegicus OX=10116 GN=Rpl19 PE=1 SV=1	31	8	28	7	196	23.5	11.47	54.83	119	83.9
D3ZRX9	Cnn2	Calponin (Fragment) OS=Rattus norvegicus OX=10116 GN=Cnn2 PE=1 SV=3	40	8	23	6	219	24.1	8.69	42.43	86.4	112.9
P20762		Ig gamma-2C chain C region OS=Rattus norvegicus OX=10116 PE=2 SV=1	29	7	24	5	329	36.5	8.22	36.55	117.3	92.4
F1LMA7	Mrc2	C-type mannose receptor 2 OS=Rattus norvegicus OX=10116 GN=Mrc2 PE=1 SV=2	8	9	15	9	1514	170.5	6.3	24.41	127.3	94.4
O70513	Lgals3bp	Galectin-3-binding protein OS=Rattus norvegicus OX=10116 GN=Lgals3bp PE=1 SV=2	16	6	16	6	574	63.7	5.35	27.99	134.4	72.1
D3ZLA3	Cpne3	Copine 3 OS=Rattus norvegicus OX=10116 GN=Cpne3 PE=1 SV=1	25	10	21	8	533	59.6	5.68	32.76	99.5	102
F1LXV0	Rps6ka1	Ribosomal protein S6 kinase OS=Rattus norvegicus OX=10116 GN=Rps6ka1 PE=1 SV=2	13	9	19	1	735	82.9	7.97	42.12	96.4	86
P19234	Ndufv2	NADH dehydrogenase [ubiquinone] flavoprotein 2, mitochondrial OS=Rattus norvegicus OX=10116 GN=Ndufv2 PE=1 SV=2	29	6	15	6	248	27.4	6.68	27.1	96.5	93.3
D4A8G5	Tgfbi	Transforming growth factor, beta-induced OS=Rattus norvegicus OX=10116 GN=Tgfbi PE=1 SV=2	21	10	19	10	685	74.7	7.5	23.82	106.2	84.3
Q3KR94	Vtn	Vitronectin OS=Rattus norvegicus OX=10116 GN=Vtn PE=1 SV=1	17	6	23	6	478	54.7	6.05	52.15	105	102.2
P53042	Ppp5c	Serine/threonine-protein phosphatase 5 OS=Rattus norvegicus OX=10116 GN=Ppp5c PE=1 SV=1	24	11	20	11	499	56.9	6.2	35.03	89	93.9
A0A0H2UHG3	Cul5	Cullin-5 OS=Rattus norvegicus OX=10116 GN=Cul5 PE=1 SV=1	13	11	20	10	855	98.7	8.6	36.91	103.4	98.2
Q6AXS3	Dek	Protein DEK OS=Rattus norvegicus OX=10116 GN=Dek PE=1 SV=1	23	9	19	9	378	42.9	7.69	28.54	98	92.1
P29826	RT1-Bb	Rano class II histocompatibility antigen, B-1 beta chain OS=Rattus norvegicus OX=10116 GN=RT1-Bb PE=2 SV=1	39	9	20	7	263	29.9	7.46	43.71	148.5	65.9
F1M8K0	Dag1	Dystroglycan 1 OS=Rattus norvegicus OX=10116 GN=Dag1 PE=1 SV=1	13	9	15	9	893	96.6	8.44	33.98	74	111.6
D4A510	Smarcc2	SWI/SNF-related, matrix-associated, actin-dependent regulator of chromatin, subfamily c, member 2 OS=Rattus norvegicus OX=10116 GN=Smarcc2 PE=1 SV=3	10	8	14	6	1135	124.7	5.44	29.79	95.2	99.9
Q99JC6	Tapbp	TAP-binding protein OS=Rattus norvegicus OX=10116 GN=Tapbp PE=1 SV=1	14	7	23	7	464	50	7.88	39.4	97.8	75.1
P13233	Cnp	2',3'-cyclic-nucleotide 3'-phosphodiesterase OS=Rattus norvegicus OX=10116 GN=Cnp PE=1 SV=2	21	9	17	8	420	47.2	8.9	38.01	107.3	93.7
Q6AXX6	Fam213a	Redox-regulatory protein FAM213A OS=Rattus norvegicus OX=10116 GN=Fam213a PE=1 SV=1	29	6	19	6	229	25.7	9.14	26.74	86.2	112.7
Q5XIC0	Eci2	Enoyl-CoA delta isomerase 2, mitochondrial OS=Rattus norvegicus OX=10116 GN=Eci2 PE=1 SV=1	26	7	13	5	391	43	8.98	23.54	97.2	100.1
D3ZCG9	Itga3	Integrin alpha 3 variant A OS=Rattus norvegicus OX=10116 GN=Itga3 PE=2 SV=1	9	9	13	9	1052	116.9	6.87	30.09	66.3	110.4
D4A3E1	Hnrnpll	Heterogeneous nuclear ribonucleoprotein L-like OS=Rattus norvegicus OX=10116 GN=Hnrnpll PE=1 SV=1	20	9	16	9	591	64.3	5.95	33.23	101.2	95.6
G3V7L8	Atp6v1e1	ATPase, H+ transporting, V1 subunit E isoform 1, isoform CRA_a OS=Rattus norvegicus OX=10116 GN=Atp6v1e1 PE=1 SV=1	32	8	22	8	226	26.1	8.43	35.1	135.1	72.8
Q5RK30	Sbds	Ribosome maturation protein SBDS OS=Rattus norvegicus OX=10116 GN=Sbds PE=2 SV=1	39	11	19	11	250	28.7	8.75	31.02	95.1	102.8
F1LS79	Cspg4	Chondroitin sulfate proteoglycan 4 OS=Rattus norvegicus OX=10116 GN=Cspg4 PE=4 SV=1	7	11	12	11	2326	251.9	5.48	19.29	74.8	116.7
O08815	Slk	STE20-like serine/threonine-protein kinase OS=Rattus norvegicus OX=10116 GN=Slk PE=1 SV=1	10	13	20	12	1206	137.8	5.02	37.83	92	101.5
A0A0G2K121	Mlec	Unc-119 lipid-binding chaperone B OS=Rattus norvegicus OX=10116 GN=Mlec PE=1 SV=1	35	10	22	10	294	32.8	5.55	32.26	108.3	80.7
D3ZFH5	Itih2	Inter-alpha-trypsin inhibitor heavy chain 2 OS=Rattus norvegicus OX=10116 GN=Itih2 PE=1 SV=3	14	12	20	12	826	92.3	6.7	42.61	107.1	117.7
F1LUT4	Atp8a1	Phospholipid-transporting ATPase OS=Rattus norvegicus OX=10116 GN=Atp8a1 PE=1 SV=3	13	10	15	10	985	110.9	7.02	29.31	112.4	86.1
A0A0G2K8H0	Caprin1	Caprin-1 OS=Rattus norvegicus OX=10116 GN=Caprin1 PE=1 SV=1	10	8	19	8	720	79.6	5.3	27.13	124.9	84.9
M0RCY2		Uncharacterized protein OS=Rattus norvegicus OX=10116 PE=3 SV=1	46	8	39	8	155	17.8	10.56	78.83	123.3	84.8
M0RC99	Rab5a	Ras-related protein Rab-5A OS=Rattus norvegicus OX=10116 GN=Rab5a PE=2 SV=1	29	5	22	2	215	23.6	8.15	45.15	76.6	126.9
G3V7G0	Dync1li1	Cytoplasmic dynein 1 light intermediate chain 1 OS=Rattus norvegicus OX=10116 GN=Dync1li1 PE=1 SV=1	19	8	14	8	523	56.6	6.29	30.77	96.7	100.3
D4A962	Hnrnpul1	Heterogeneous nuclear ribonucleoprotein U-like 1 OS=Rattus norvegicus OX=10116 GN=Hnrnpul1 PE=1 SV=1	10	8	11	8	859	95.9	6.64	21.38	108.9	95.9
Q32PZ3	Unc45a	Protein unc-45 homolog A OS=Rattus norvegicus OX=10116 GN=Unc45a PE=2 SV=1	11	10	13	10	944	103.2	6.19	22.83	101.5	98.9
B0BNG3	Lman2	Lectin, mannose-binding 2 OS=Rattus norvegicus OX=10116 GN=Lman2 PE=1 SV=1	26	9	21	9	358	40.4	6.95	39.6	109.2	96.3
Q4KMA2	Rad23b	UV excision repair protein RAD23 homolog B OS=Rattus norvegicus OX=10116 GN=Rad23b PE=1 SV=1	14	7	24	5	415	43.5	4.83	47.91	101.3	95.7
Q9JHL4	Dbnl	Drebrin-like protein OS=Rattus norvegicus OX=10116 GN=Dbnl PE=1 SV=1	17	5	20	5	436	48.6	4.92	27.19	109.1	88.1
M0RBA8	Eng	Endoglin OS=Rattus norvegicus OX=10116 GN=Eng PE=1 SV=2	13	7	16	7	699	74.9	6.27	29.89	72.7	126.4
A0A0G2K4X8	Skp1	S-phase kinase-associated protein 1 OS=Rattus norvegicus OX=10116 GN=Skp1 PE=1 SV=1	54	7	17	7	165	18.9	4.54	33.3	104.9	97
Q9WUD9	Src	Proto-oncogene tyrosine-protein kinase Src OS=Rattus norvegicus OX=10116 GN=Src PE=1 SV=4	19	9	24	5	536	59.9	7.42	33.81	82.2	124.4
D4A3E2	Npepl1	Aminopeptidase-like 1 OS=Rattus norvegicus OX=10116 GN=Npepl1 PE=1 SV=2	39	9	14	9	412	43.7	5.68	16.17	106	97.1
P63329	Ppp3ca	Serine/threonine-protein phosphatase 2B catalytic subunit alpha isoform OS=Rattus norvegicus OX=10116 GN=Ppp3ca PE=1 SV=1	17	8	21	4	521	58.6	5.86	35.8	95.9	101.8
B5DF91	Elavl1	ELAV-like protein 1 OS=Rattus norvegicus OX=10116 GN=Elavl1 PE=1 SV=1	27	7	18	7	326	36.1	9.04	39.92	98.6	88.3
Q8K4D8	Aldh1a3	Aldehyde dehydrogenase family 1 member A3 OS=Rattus norvegicus OX=10116 GN=Aldh1a3 PE=2 SV=1	23	11	17	10	512	56.1	6.57	19.09	84.1	111
D3ZLK9	Naxd	ATP-dependent (S)-NAD(P)H-hydrate dehydratase OS=Rattus norvegicus OX=10116 GN=Naxd PE=1 SV=2	33	9	14	9	365	38.7	8.05	25.04	101.7	94.8
A0A0G2K8H6	Ctsh	Pro-cathepsin H OS=Rattus norvegicus OX=10116 GN=Ctsh PE=1 SV=1	10	4	26	4	370	42	8.62	52.81	136.5	63.1
B2RYI2	Srp68	Signal recognition particle subunit SRP68 OS=Rattus norvegicus OX=10116 GN=Srp68 PE=1 SV=1	18	11	15	11	625	70.4	8.57	25.69	115.1	85.4
Q63228	Gmfb	Glia maturation factor beta OS=Rattus norvegicus OX=10116 GN=Gmfb PE=1 SV=2	37	4	11	4	142	16.7	5.44	32.57	73.8	116.2
D3ZTL0	Tcerg1	Transcription elongation regulator 1 OS=Rattus norvegicus OX=10116 GN=Tcerg1 PE=1 SV=1	11	11	15	11	1081	121.8	8.65	24.1	107.3	93.3
O70593	Sgta	Small glutamine-rich tetratricopeptide repeat-containing protein alpha OS=Rattus norvegicus OX=10116 GN=Sgta PE=1 SV=1	28	8	12	8	314	34.1	5.12	24.83	120.3	86.3
Q6P685	Eif2s2	Eukaryotic translation initiation factor 2 subunit beta OS=Rattus norvegicus OX=10116 GN=Eif2s2 PE=1 SV=1	27	10	22	10	333	38.2	5.8	37	107.3	86.2
Q6AZ33	Blvra	Biliverdin reductase A OS=Rattus norvegicus OX=10116 GN=Blvra PE=1 SV=1	25	7	23	1	295	33.5	6.34	52.02	129.3	76.7
A7E3N2	Ncf2	Neutrophil cytosol factor 2 OS=Rattus norvegicus OX=10116 GN=Ncf2 PE=2 SV=1	17	10	17	10	527	59.5	5.95	31.96	151.7	64.6
G3V6L9	Fkbp3	Peptidylprolyl isomerase OS=Rattus norvegicus OX=10116 GN=Fkbp3 PE=1 SV=1	42	8	20	8	224	25.2	9.28	44.82	105.8	77.3
F1LS86	Iars	Isoleucine-tRNA synthetase (Predicted) OS=Rattus norvegicus OX=10116 GN=Iars PE=1 SV=2	11	12	19	12	1262	144.2	6.3	25.73	120.8	95.3
D4A8H3	Uba6	Similar to RIKEN cDNA 5730469D23 (Predicted) OS=Rattus norvegicus OX=10116 GN=Uba6 PE=1 SV=1	13	12	16	12	1053	117.9	6.07	16.69	102.9	101.9
Q62651	Ech1	Delta(3,5)-Delta(2,4)-dienoyl-CoA isomerase, mitochondrial OS=Rattus norvegicus OX=10116 GN=Ech1 PE=1 SV=2	22	7	21	7	327	36.1	7.99	53.63	102.4	103.4
Q62835	Rabep2	Rab GTPase-binding effector protein 2 OS=Rattus norvegicus OX=10116 GN=Rabep2 PE=1 SV=1	20	10	15	10	554	61.9	4.88	23.46	100	98.1
Q811X6	Cryl1	Lambda-crystallin homolog OS=Rattus norvegicus OX=10116 GN=Cryl1 PE=1 SV=3	39	8	15	8	319	35.3	6.35	23.69	81.5	122
G3V786	Akr1b8	Aldo-keto reductase family 1, member B8 OS=Rattus norvegicus OX=10116 GN=Akr1b8 PE=1 SV=1	32	8	20	6	316	36.1	7.46	48.45	158.6	75.8
Q4KLK7	Nop56	NOP56 ribonucleoprotein OS=Rattus norvegicus OX=10116 GN=Nop56 PE=1 SV=1	14	8	20	8	588	65.4	9.01	41.05	114.2	88.5
Q711G3	Iah1	Isoamyl acetate-hydrolyzing esterase 1 homolog OS=Rattus norvegicus OX=10116 GN=Iah1 PE=2 SV=2	40	9	26	9	249	28	5.95	47.76	111.1	95.2
D3ZZW1	Dock1	Dedicator of cyto-kinesis 1 OS=Rattus norvegicus OX=10116 GN=Dock1 PE=1 SV=1	7	12	17	10	1864	214.8	7.53	26.71	103.1	102
P01015	Agt	Angiotensinogen OS=Rattus norvegicus OX=10116 GN=Agt PE=1 SV=1	18	6	18	6	477	51.9	5.57	28.31	103.6	107.6
G3V703	Unc13d	Protein unc-13 homolog D OS=Rattus norvegicus OX=10116 GN=Unc13d PE=1 SV=1	16	11	15	11	1088	123.3	6.62	16.25	101.9	110.7
Q64537	Capns1	Calpain small subunit 1 OS=Rattus norvegicus OX=10116 GN=Capns1 PE=1 SV=3	27	5	20	5	270	28.6	5.47	45.62	84.4	109.9
G3V6H5	Slc25a11	Mitochondrial 2-oxoglutarate/malate carrier protein OS=Rattus norvegicus OX=10116 GN=Slc25a11 PE=1 SV=1	26	8	16	8	314	34.1	9.96	33.5	101.7	95.1
P46844	Blvra	Biliverdin reductase A OS=Rattus norvegicus OX=10116 GN=Blvra PE=1 SV=1	25	7	21	1	295	33.5	6.13	46.62	104.5	86.7
Q91V33	Khdrbs1	KH domain-containing, RNA-binding, signal transduction-associated protein 1 OS=Rattus norvegicus OX=10116 GN=Khdrbs1 PE=1 SV=1	23	6	22	6	443	48.3	8.72	34.76	99.4	89.1
P29066	Arrb1	Beta-arrestin-1 OS=Rattus norvegicus OX=10116 GN=Arrb1 PE=1 SV=1	18	7	18	7	418	47	6.28	30.56	90	109.2
A0A0H2UHI8	Sftpc	Pulmonary surfactant-associated protein C OS=Rattus norvegicus OX=10116 GN=Sftpc PE=4 SV=1	22	3	23	3	215	23.9	7.85	46.12	109.1	87.2
A0A0G2K681	Clip1	CAP-Gly domain-containing linker protein 1 OS=Rattus norvegicus OX=10116 GN=Clip1 PE=1 SV=1	9	12	15	8	1416	159.4	5.16	24.65	98.5	98.9
Q66HF9	Lrrfip1	Leucine-rich repeat flightless-interacting protein 1 OS=Rattus norvegicus OX=10116 GN=Lrrfip1 PE=1 SV=1	12	9	13	8	738	80	4.78	19.04	98.3	93.3
Q6MGA6	Psmb9	Proteasome subunit beta type OS=Rattus norvegicus OX=10116 GN=Psmb9 PE=1 SV=1	32	6	20	6	219	23.3	5.01	48.74	114.3	81
P36372	Tap2	Antigen peptide transporter 2 OS=Rattus norvegicus OX=10116 GN=Tap2 PE=1 SV=1	13	9	14	9	703	77.7	6.73	31.2	94.5	86.8
F1M6X7	Arhgap17	Rho GTPase-activating protein 17 OS=Rattus norvegicus OX=10116 GN=Arhgap17 PE=1 SV=3	16	10	14	10	858	93.7	7.55	27.35	110.3	89.8
Q66H86	Olfml1	Olfactomedin-like protein 1 OS=Rattus norvegicus OX=10116 GN=Olfml1 PE=2 SV=1	22	8	14	8	402	45.6	7.55	23.29	90.7	115.3
Q63942	Rab3d	GTP-binding protein Rab-3D OS=Rattus norvegicus OX=10116 GN=Rab3d PE=1 SV=2	36	7	25	4	219	24.3	4.92	57.8	114.2	92.3
G3V8U8	Bcat2	Branched-chain-amino-acid aminotransferase OS=Rattus norvegicus OX=10116 GN=Bcat2 PE=1 SV=1	24	7	12	7	393	44.2	8.16	26.85	96.9	104.5
F1MAA5	Rangap1	RAN GTPase-activating protein 1 OS=Rattus norvegicus OX=10116 GN=Rangap1 PE=1 SV=2	16	9	17	9	586	63.1	4.72	11.44	108.6	90.6
D4A7R3	Nup205	Nucleoporin 205 OS=Rattus norvegicus OX=10116 GN=Nup205 PE=1 SV=1	7	12	16	12	2008	227.1	6.32	20.28	107	88
Q8K1Q0	Nmt1	Glycylpeptide N-tetradecanoyltransferase 1 OS=Rattus norvegicus OX=10116 GN=Nmt1 PE=1 SV=1	24	10	18	10	496	56.8	7.99	28.48	113.9	86.1
G3V640	Timm44	Mitochondrial import inner membrane translocase subunit TIM44 OS=Rattus norvegicus OX=10116 GN=Timm44 PE=1 SV=1	17	7	10	7	453	51	8.31	23.12	109.3	96
P41499	Ptpn11	Tyrosine-protein phosphatase non-receptor type 11 OS=Rattus norvegicus OX=10116 GN=Ptpn11 PE=1 SV=4	21	12	19	12	597	68.4	7.28	26.78	96.7	113.3
A0A0G2K3I9	Dusp3	Dual-specificity phosphatase 3 OS=Rattus norvegicus OX=10116 GN=Dusp3 PE=1 SV=1	40	6	13	6	211	23.1	5.85	34.03	76.2	118.1
D4A3T3	Cbx1	Chromobox 1 OS=Rattus norvegicus OX=10116 GN=Cbx1 PE=1 SV=1	32	7	18	6	185	21.4	4.93	33.7	97.4	84.3
D4ACJ1	LOC100363469	40S ribosomal protein S24 OS=Rattus norvegicus OX=10116 GN=LOC100363469 PE=3 SV=1	39	6	20	6	133	15.4	10.7	34.42	118.9	80
D3ZZT9	Col14a1	Collagen type XIV alpha 1 chain OS=Rattus norvegicus OX=10116 GN=Col14a1 PE=1 SV=3	7	12	15	12	1794	192.4	5.22	22	156.5	71.3
Q5U211	Snx3	Sorting nexin-3 OS=Rattus norvegicus OX=10116 GN=Snx3 PE=1 SV=1	64	8	18	8	162	18.8	8.66	34.72	88.2	97.6
P62083	Rps7	40S ribosomal protein S7 OS=Rattus norvegicus OX=10116 GN=Rps7 PE=1 SV=1	35	6	22	6	194	22.1	10.1	49.11	111.4	81.5
B1WBS4	Vps26b	Similar to Vacuolar protein sorting 26 homolog (VPS26 protein homolog), isoform CRA_a OS=Rattus norvegicus OX=10116 GN=Vps26b PE=1 SV=1	32	10	14	9	336	39.1	7.37	26.98	95.8	104
Q07205	Eif5	Eukaryotic translation initiation factor 5 OS=Rattus norvegicus OX=10116 GN=Eif5 PE=1 SV=1	23	9	19	9	429	48.9	5.52	25	118.5	87.1
D3ZD09	Cox6b1	Cytochrome c oxidase subunit OS=Rattus norvegicus OX=10116 GN=Cox6b1 PE=1 SV=1	71	7	32	7	86	10.1	8.72	64.2	104.8	83.4
A0A0G2JT78	Rab6b	RAB6B, member RAS oncogene family OS=Rattus norvegicus OX=10116 GN=Rab6b PE=4 SV=1	37	6	30	2	208	23.4	5.53	61.19	56.2	124.9
F1LRB8	Mat2a	S-adenosylmethionine synthase OS=Rattus norvegicus OX=10116 GN=Mat2a PE=1 SV=2	24	8	17	6	395	43.6	6.37	28.83	107.6	89.1
G3V7M0	Cnot1	CCR4-NOT transcription complex, subunit 1 OS=Rattus norvegicus OX=10116 GN=Cnot1 PE=1 SV=1	4	8	12	8	2376	266.7	7.11	23.98	100.4	99.2
Q5RK09	Eif3g	Eukaryotic translation initiation factor 3 subunit G OS=Rattus norvegicus OX=10116 GN=Eif3g PE=1 SV=1	27	8	14	8	320	35.6	5.9	25.23	106.3	82.1
A0A0G2JZH0	Cab39	Calcium-binding protein 39 OS=Rattus norvegicus OX=10116 GN=Cab39 PE=1 SV=1	30	11	21	11	341	39.8	6.89	44.26	100.7	96.8
Q1RP74	LOC103690005	RCG53953, isoform CRA_a OS=Rattus norvegicus OX=10116 GN=LOC103690005 PE=1 SV=1	35	8	17	8	244	27.2	5	36.83	100.7	98.6
Q4V8C3	Eml1	Echinoderm microtubule-associated protein-like 1 OS=Rattus norvegicus OX=10116 GN=Eml1 PE=1 SV=2	13	10	16	10	814	89.7	7.02	27.95	63.9	132.6
P08644	Kras	GTPase KRas OS=Rattus norvegicus OX=10116 GN=Kras PE=1 SV=3	37	6	20	3	189	21.6	6.77	35.52	78	112.6
A0A0G2JW90	Pdha1	Pyruvate dehydrogenase E1 component subunit alpha OS=Rattus norvegicus OX=10116 GN=Pdha1 PE=1 SV=1	27	12	20	12	390	43.2	8.19	33.09	89.8	95.4
Q9R0T3	Dnajc3	DnaJ homolog subfamily C member 3 OS=Rattus norvegicus OX=10116 GN=Dnajc3 PE=1 SV=3	22	12	17	12	504	57.5	5.77	25.47	121	74.5
Q5U2N2	Usp14	Ubiquitin specific protease 14 OS=Rattus norvegicus OX=10116 GN=Usp14 PE=1 SV=1	25	9	15	8	493	55.9	5.2	18.15	105.7	97.2
A0A0G2K4U6	Ilf3	Interleukin enhancer-binding factor 3 OS=Rattus norvegicus OX=10116 GN=Ilf3 PE=1 SV=1	10	9	15	9	915	98	8.78	25.59	103	85.8
Q80W92	Vac14	Protein VAC14 homolog OS=Rattus norvegicus OX=10116 GN=Vac14 PE=1 SV=1	16	10	14	10	783	88	6.13	22.39	122.1	87.4
A0A140UHY3	Ewsr1	RNA-binding protein EWS-like OS=Rattus norvegicus OX=10116 GN=Ewsr1 PE=1 SV=1	11	6	18	6	661	68.9	9.29	30.36	100.5	91.9
M0R9L3	Snx9	Sorting nexin OS=Rattus norvegicus OX=10116 GN=Snx9 PE=1 SV=2	16	8	17	8	593	66	6.49	31.47	102.7	103.9
D3ZFX4	Pgm3	Phosphoacetylglucosamine mutase OS=Rattus norvegicus OX=10116 GN=Pgm3 PE=1 SV=1	22	11	14	11	552	60.8	6.77	14.01	106.7	98.4
Q6AY18	Sar1a	SAR1 gene homolog A (S. cerevisiae), isoform CRA_b OS=Rattus norvegicus OX=10116 GN=Sar1a PE=1 SV=1	40	7	20	4	198	22.4	6.68	35.77	116.1	84.5
Q4FZS2	Bub3	BUB3 mitotic checkpoint protein OS=Rattus norvegicus OX=10116 GN=Bub3 PE=1 SV=1	37	8	9	8	326	36.9	6.84	24.6	111.6	93.1
G3V8S9	Camp	Cathelicidin antimicrobial peptide OS=Rattus norvegicus OX=10116 GN=Camp PE=1 SV=1	39	7	25	7	175	19.7	8.13	43.21	129.8	79.4
P00770	Mcpt2	Mast cell protease 2 OS=Rattus norvegicus OX=10116 GN=Mcpt2 PE=1 SV=1	40	5	17	5	247	27.1	8.03	46.29	121.5	73.8
B2RZC6	Ilf2	Ilf2 protein OS=Rattus norvegicus OX=10116 GN=Ilf2 PE=1 SV=1	28	7	18	7	390	43	5.26	23.55	88.7	94.6
D3ZUM4	Glb1	Beta-galactosidase OS=Rattus norvegicus OX=10116 GN=Glb1 PE=1 SV=1	18	8	11	8	647	73.2	7.49	19.61	117.2	102.7
A0A0G2K586	Fabp4	Fatty acid-binding protein, adipocyte OS=Rattus norvegicus OX=10116 GN=Fabp4 PE=1 SV=1	36	7	21	7	149	16.4	9	50.38	170.9	42.8
P04961	Pcna	Proliferating cell nuclear antigen OS=Rattus norvegicus OX=10116 GN=Pcna PE=1 SV=1	35	8	19	8	261	28.7	4.69	38.85	113.9	63.8
P24329	Tst	Thiosulfate sulfurtransferase OS=Rattus norvegicus OX=10116 GN=Tst PE=1 SV=3	34	8	17	8	297	33.4	7.85	33.57	90.1	101.6
B0BN18	Pfdn2	Prefoldin subunit 2 OS=Rattus norvegicus OX=10116 GN=Pfdn2 PE=2 SV=1	47	7	17	7	154	16.6	6.58	39.92	113.4	90.3
D4ADF5	Pdcd5	Programmed cell death 5 OS=Rattus norvegicus OX=10116 GN=Pdcd5 PE=1 SV=1	54	6	14	6	125	14.2	5.68	26.2	138	82.3
Q9EPB1	Dpp7	Dipeptidyl peptidase 2 OS=Rattus norvegicus OX=10116 GN=Dpp7 PE=1 SV=1	15	6	14	6	500	55.1	5.05	23.03	147	69.8
A0A0G2JVT8		Uncharacterized protein OS=Rattus norvegicus OX=10116 PE=1 SV=1	9	11	12	11	1548	178.7	7.47	19.7	95.7	76.6
P07151	B2m	Beta-2-microglobulin OS=Rattus norvegicus OX=10116 GN=B2m PE=1 SV=1	26	4	27	4	119	13.7	8	66.09	97.8	82.1
P06765	Pf4	Platelet factor 4 OS=Rattus norvegicus OX=10116 GN=Pf4 PE=1 SV=1	37	3	23	3	105	11.3	9.5	65.48	48	225.9
B2GUZ9	Fam49b	Fam49b protein OS=Rattus norvegicus OX=10116 GN=Fam49b PE=1 SV=1	26	8	19	6	324	36.8	6.06	29.2	110.3	81.8
Q7TQ94	Nit1	Deaminated glutathione amidase OS=Rattus norvegicus OX=10116 GN=Nit1 PE=2 SV=2	40	9	14	9	327	36.1	7.03	20.39	104.4	97.9
F1LNL2	Smarca5	SWI/SNF related, matrix associated, actin dependent regulator of chromatin, subfamily a, member 5 (Predicted), isoform CRA_a OS=Rattus norvegicus OX=10116 GN=Smarca5 PE=1 SV=2	12	11	14	11	995	116.6	8.41	22.89	114.7	86.9
Q6MG49	Bag6	Large proline-rich protein BAG6 OS=Rattus norvegicus OX=10116 GN=Bag6 PE=1 SV=2	12	11	13	11	1146	119.9	5.66	15.81	100.1	99.6
A0A0G2K865	Tpd52	Tumor protein D52 OS=Rattus norvegicus OX=10116 GN=Tpd52 PE=1 SV=1	25	7	14	7	247	26.9	4.96	19	101.8	102.9
Q4KLL0	Tcea1	Transcription elongation factor A protein 1 OS=Rattus norvegicus OX=10116 GN=Tcea1 PE=1 SV=1	32	8	15	8	301	33.9	8.38	24.52	107.3	91.6
D4AE96	Ipo7	Importin 7 OS=Rattus norvegicus OX=10116 GN=Ipo7 PE=1 SV=1	11	10	13	10	1038	119.4	4.82	18.03	107.2	94
Q5RKH2	Galk1	Galactokinase 1 OS=Rattus norvegicus OX=10116 GN=Galk1 PE=1 SV=1	18	6	18	6	392	42.3	5.35	45.47	121.3	92.7
F1LMM5	Alox5	Arachidonate 5-lipoxygenase OS=Rattus norvegicus OX=10116 GN=Alox5 PE=3 SV=2	16	9	13	9	674	78.1	6.1	21.2	101.6	95.1
A0A0G2JTT2	Picalm	Phosphatidylinositol binding clathrin assembly protein, isoform CRA_a OS=Rattus norvegicus OX=10116 GN=Picalm PE=1 SV=1	12	8	13	8	655	71	8.37	26.66	104.4	95.4
G3V8Q8	Sec23ip	RCG40648, isoform CRA_b OS=Rattus norvegicus OX=10116 GN=Sec23ip PE=1 SV=1	12	9	22	8	999	110.9	5.67	31.69	97	96.1
Q7TT49	Cdc42bpb	Serine/threonine-protein kinase MRCK beta OS=Rattus norvegicus OX=10116 GN=Cdc42bpb PE=1 SV=1	9	13	19	13	1713	194.8	6.46	17.26	92.2	105.9
A0A0G2JVM0	Aldh4a1	Taste receptor type 1 member 2 OS=Rattus norvegicus OX=10116 GN=Aldh4a1 PE=1 SV=1	21	10	17	10	562	61.8	7.91	30.3	104.4	98.5
Q8CHN6	Sgpl1	Sphingosine-1-phosphate lyase 1 OS=Rattus norvegicus OX=10116 GN=Sgpl1 PE=2 SV=1	24	12	18	12	568	63.7	9.17	25.31	143.3	65
P61621	Sec61a1	Protein transport protein Sec61 subunit alpha isoform 1 OS=Rattus norvegicus OX=10116 GN=Sec61a1 PE=2 SV=2	19	8	23	8	476	52.2	8.06	41.4	113.3	81.6
Q7TP58	Bpgm	Phosphoglycerate mutase OS=Rattus norvegicus OX=10116 GN=Bpgm PE=1 SV=1	19	7	17	7	395	45.3	6.92	39.93	74.7	156
Q5U2V4	Plbd1	Phospholipase B-like 1 OS=Rattus norvegicus OX=10116 GN=Plbd1 PE=2 SV=1	18	8	16	8	550	63	8.6	20.49	150.9	64
Q6P6Q2	Krt5	Keratin, type II cytoskeletal 5 OS=Rattus norvegicus OX=10116 GN=Krt5 PE=1 SV=1	9	7	32	2	576	61.8	7.8	64.28	78.3	118.4
D4A2G9	Ranbp1	RAN-binding protein 1 OS=Rattus norvegicus OX=10116 GN=Ranbp1 PE=1 SV=1	43	7	22	7	203	23.6	5.22	41.02	99.1	97.9
Q6MG73	C2	Complement C2 OS=Rattus norvegicus OX=10116 GN=C2 PE=1 SV=1	14	8	13	8	758	83.6	7.36	22.68	137.3	79.1
B5DF89	Cul3	Cullin-3 OS=Rattus norvegicus OX=10116 GN=Cul3 PE=1 SV=2	15	11	14	11	768	88.9	8.48	14.8	107.1	99.9
P14942	Gsta4	Glutathione S-transferase alpha-4 OS=Rattus norvegicus OX=10116 GN=Gsta4 PE=1 SV=2	29	6	22	6	222	25.5	7.33	54.4	75.7	125
P62775	Mtpn	Myotrophin OS=Rattus norvegicus OX=10116 GN=Mtpn PE=1 SV=2	46	4	19	4	118	12.9	5.52	50.47	102	88
P62856	Rps26	40S ribosomal protein S26 OS=Rattus norvegicus OX=10116 GN=Rps26 PE=3 SV=3	37	4	23	4	115	13	11	50.94	117.5	80.7
F1M707	Ncf1	Neutrophil cytosolic factor 1 OS=Rattus norvegicus OX=10116 GN=Ncf1 PE=1 SV=2	24	9	15	9	389	44.7	9.17	31.03	162.4	64.8
Q6P7Q4	Glo1	Lactoylglutathione lyase OS=Rattus norvegicus OX=10116 GN=Glo1 PE=1 SV=3	27	6	20	6	184	20.8	5.31	54.12	109.8	100.1
F1M949	Ckap5	Cytoskeleton-associated protein 5 OS=Rattus norvegicus OX=10116 GN=Ckap5 PE=1 SV=3	9	13	22	13	1698	187.8	8.12	16.84	108.2	89.4
B0BMY7	Twf2	Protein tyrosine kinase 9-like (A6-related protein) (Predicted), isoform CRA_b OS=Rattus norvegicus OX=10116 GN=Twf2 PE=1 SV=1	34	8	11	8	349	39.4	6.8	19.67	109.2	92.4
A0A0G2K7G7	Sept8	Septin-8 OS=Rattus norvegicus OX=10116 GN=Sept8 PE=1 SV=1	16	8	22	5	483	55.8	6.1	42.17	93.7	108.7
Q9QZR6	Sept9	Septin-9 OS=Rattus norvegicus OX=10116 GN=Sept9 PE=1 SV=1	17	10	18	10	564	63.8	8.47	29.21	99.8	97.6
Q04970	Nras	GTPase NRas OS=Rattus norvegicus OX=10116 GN=Nras PE=1 SV=1	30	5	14	1	189	21.2	5.17	27.04	70.3	102.3
O88797	Dab2	Disabled homolog 2 OS=Rattus norvegicus OX=10116 GN=Dab2 PE=1 SV=1	9	6	16	6	768	82.3	6.19	33.19	129.8	77.4
F1M820	Sorbs1	Sorbin and SH3 domain-containing protein 1 OS=Rattus norvegicus OX=10116 GN=Sorbs1 PE=1 SV=1	7	9	10	9	1290	143.3	8.22	17.58	77.9	112.2
P36876	Ppp2r2a	Serine/threonine-protein phosphatase 2A 55 kDa regulatory subunit B alpha isoform OS=Rattus norvegicus OX=10116 GN=Ppp2r2a PE=2 SV=1	31	12	15	8	447	51.6	6.2	24.8	87.3	93.4
P20673	Asl	Argininosuccinate lyase OS=Rattus norvegicus OX=10116 GN=Asl PE=2 SV=1	20	7	13	7	461	51.5	6.4	19.76	126.5	92.2
F1M9B2	Igfbp7	Insulin-like growth factor binding protein 7, isoform CRA_b OS=Rattus norvegicus OX=10116 GN=Igfbp7 PE=1 SV=2	33	8	9	8	281	28.9	8.12	18.54	100.4	101.1
P21961	Cpa3	Mast cell carboxypeptidase A (Fragment) OS=Rattus norvegicus OX=10116 GN=Cpa3 PE=1 SV=2	28	12	22	12	412	47.9	8.73	39.73	158	97.4
P61354	Rpl27	60S ribosomal protein L27 OS=Rattus norvegicus OX=10116 GN=Rpl27 PE=2 SV=2	40	6	21	6	136	15.8	10.56	51.96	101	82.1
Q5M8C3	Serpina4	Serine (Or cysteine) proteinase inhibitor, clade A (Alpha-1 antiproteinase, antitrypsin), member 4 OS=Rattus norvegicus OX=10116 GN=Serpina4 PE=1 SV=1	22	8	17	8	423	48	8.51	34.68	112.1	123.9
P62853	Rps25	40S ribosomal protein S25 OS=Rattus norvegicus OX=10116 GN=Rps25 PE=2 SV=1	30	5	31	5	125	13.7	10.11	72.46	124.2	73.5
P62914	Rpl11	60S ribosomal protein L11 OS=Rattus norvegicus OX=10116 GN=Rpl11 PE=1 SV=2	33	6	24	6	178	20.2	9.6	54.4	134.8	79
E9PSY8	Eps15	Epidermal growth factor receptor pathway substrate 15 OS=Rattus norvegicus OX=10116 GN=Eps15 PE=1 SV=2	8	8	16	8	897	98.7	4.68	22.56	89.5	107
Q66HG5	Tm9sf2	Transmembrane 9 superfamily member 2 OS=Rattus norvegicus OX=10116 GN=Tm9sf2 PE=2 SV=1	19	8	13	8	663	75.5	7.44	25.12	105	87.1
P19139	Csnk2a1	Casein kinase II subunit alpha OS=Rattus norvegicus OX=10116 GN=Csnk2a1 PE=1 SV=2	23	7	10	7	391	45	7.74	23.21	94.2	94.5
A0A0G2JUJ9	Sec63	SEC63 homolog, protein translocation regulator OS=Rattus norvegicus OX=10116 GN=Sec63 PE=1 SV=1	16	10	13	10	760	87.7	5.41	26.09	108.1	91.1
Q3KRD5	Tomm34	Mitochondrial import receptor subunit TOM34 OS=Rattus norvegicus OX=10116 GN=Tomm34 PE=1 SV=1	32	9	15	9	309	34.4	9.13	26.47	89.3	92
A0A0G2K022	Rcn3	Reticulocalbin 3 OS=Rattus norvegicus OX=10116 GN=Rcn3 PE=1 SV=1	23	7	16	7	337	38.9	4.86	28.68	151.5	69.3
Q4KLI7	Sf3a3	Splicing factor 3a, subunit 3 OS=Rattus norvegicus OX=10116 GN=Sf3a3 PE=1 SV=1	22	8	15	8	501	58.8	5.34	26.66	109.2	89.7
Q6AYB5	Srp54	Signal recognition particle 54 kDa protein OS=Rattus norvegicus OX=10116 GN=Srp54 PE=2 SV=1	20	8	15	8	504	55.7	8.75	17.93	102.9	90.6
D3ZAZ0	Eif3m	Eukaryotic translation initiation factor 3 subunit M OS=Rattus norvegicus OX=10116 GN=Eif3m PE=1 SV=1	28	8	13	8	374	42.5	5.74	20.47	113.2	81.7
M0R9L0	Naca	Nascent polypeptide-associated complex subunit alpha OS=Rattus norvegicus OX=10116 GN=Naca PE=1 SV=1	2	3	15	3	2163	220.1	9.32	34.27	93	82.9
P11030	Dbi	Acyl-CoA-binding protein OS=Rattus norvegicus OX=10116 GN=Dbi PE=1 SV=3	51	3	16	3	87	10	8.82	48.52	109.8	89.8
A0A0G2KAZ7	Hnrnpdl	Heterogeneous nuclear ribonucleoprotein D-like OS=Rattus norvegicus OX=10116 GN=Hnrnpdl PE=1 SV=1	16	8	22	7	419	46.3	9.52	41.25	104.1	86.1
P28494	Man2a1	Alpha-mannosidase 2 OS=Rattus norvegicus OX=10116 GN=Man2a1 PE=1 SV=2	10	10	17	10	1148	131.2	8.32	16.93	118.6	88.9
Q6P7R8	Hsd17b12	Very-long-chain 3-oxoacyl-CoA reductase OS=Rattus norvegicus OX=10116 GN=Hsd17b12 PE=2 SV=1	24	7	15	7	312	34.8	9.67	32.67	108.1	82.5
D4AD70		Uncharacterized protein OS=Rattus norvegicus OX=10116 PE=3 SV=1	50	4	9	4	70	8.2	10.1	25.26	134.7	78.6
D4A4X4	Cgn	Cingulin OS=Rattus norvegicus OX=10116 GN=Cgn PE=1 SV=2	8	10	12	10	1197	136.8	5.69	17.81	78.2	115.2
B2RYG5	Taf15	TATA-box-binding protein-associated factor 15 OS=Rattus norvegicus OX=10116 GN=Taf15 PE=2 SV=1	16	7	16	5	572	60	8.4	30.47	93.1	98.6
B4F795	Slc44a2	Choline transporter-like protein 2 OS=Rattus norvegicus OX=10116 GN=Slc44a2 PE=2 SV=1	12	7	16	7	705	79.8	8.79	41.03	82	122.7
Q6AYK8	Eif3d	Eukaryotic translation initiation factor 3 subunit D OS=Rattus norvegicus OX=10116 GN=Eif3d PE=1 SV=1	21	9	17	9	548	63.9	6.05	26.57	120.6	89.5
Q5I0D7	Pepd	Xaa-Pro dipeptidase OS=Rattus norvegicus OX=10116 GN=Pepd PE=2 SV=1	20	9	20	9	492	54.7	5.95	38.5	152.1	64.7
P62890	Rpl30	60S ribosomal protein L30 OS=Rattus norvegicus OX=10116 GN=Rpl30 PE=3 SV=2	39	5	17	5	115	12.8	9.63	37.73	115	80.6
A0A0G2K781	Ppfibp1	PPFIA-binding protein 1 OS=Rattus norvegicus OX=10116 GN=Ppfibp1 PE=1 SV=1	14	12	19	12	1032	116	5.71	10.57	93.6	109.3
D3ZZ95		60S ribosomal protein L36 OS=Rattus norvegicus OX=10116 PE=3 SV=1	36	5	19	5	106	12.4	11.66	41.82	109.5	78.6
A0JPJ7	Ola1	Obg-like ATPase 1 OS=Rattus norvegicus OX=10116 GN=Ola1 PE=2 SV=1	28	10	14	10	396	44.5	7.77	26.97	108.7	92.7
Q62780	Ddx46	Probable ATP-dependent RNA helicase DDX46 OS=Rattus norvegicus OX=10116 GN=Ddx46 PE=1 SV=1	13	10	10	10	1032	117.3	9.26	17.16	99.5	90.6
Q08877	Dnm3	Dynamin-3 OS=Rattus norvegicus OX=10116 GN=Dnm3 PE=1 SV=2	12	10	19	1	869	97.9	8.35	38.65	82.7	138.2
A0A0G2K6G2	Apmap	Adipocyte plasma membrane-associated protein OS=Rattus norvegicus OX=10116 GN=Apmap PE=1 SV=1	23	8	17	8	415	46.4	6.14	33.11	87.6	99.7
A0A0G2K0V3	Bpnt1	3'(2'),5'-bisphosphate nucleotidase 1 OS=Rattus norvegicus OX=10116 GN=Bpnt1 PE=1 SV=1	29	8	10	8	323	35	6.24	17.11	98.5	105.4
G3V7V6	Retsat	All-trans-13,14-dihydroretinol saturase, isoform CRA_b OS=Rattus norvegicus OX=10116 GN=Retsat PE=1 SV=1	11	7	14	7	609	67.4	8.81	28.06	92.2	86.5
G3V9P0	Psmd9	26S proteasome non-ATPase regulatory subunit 9 OS=Rattus norvegicus OX=10116 GN=Psmd9 PE=1 SV=1	32	6	11	6	222	24.8	6.89	22.87	95.3	100.8
E9PTZ9	RT1-CE1	RT1 class I, locus1 OS=Rattus norvegicus OX=10116 GN=RT1-CE1 PE=3 SV=3	13	5	17	1	375	42.1	6.15	39.68	90.8	116.6
A0A0G2K2I6	Dock9	Dedicator of cytokinesis protein 9 OS=Rattus norvegicus OX=10116 GN=Dock9 PE=1 SV=1	6	10	11	8	2095	239.1	7.18	14.13	76	110.2
P97584	Ptgr1	Prostaglandin reductase 1 OS=Rattus norvegicus OX=10116 GN=Ptgr1 PE=2 SV=3	28	7	11	7	329	35.7	8.02	23.35	89.4	120
G3V9G5	Synm	RCG24674, isoform CRA_b OS=Rattus norvegicus OX=10116 GN=Synm PE=1 SV=2	8	13	19	13	1557	172.8	5.1	26.68	71	119.2
A0A0G2JSV3	LOC314140	Ribose-phosphate pyrophosphokinase I -like OS=Rattus norvegicus OX=10116 GN=LOC314140 PE=1 SV=1	32	8	16	8	318	34.8	6.98	28.23	119.4	94.5
A0A0G2JTL5	Pc	Pyruvate carboxylase, mitochondrial OS=Rattus norvegicus OX=10116 GN=Pc PE=1 SV=1	9	9	14	9	1277	139.9	6.77	22.21	108.7	88.2
A0A0G2JYU6	Fmnl1	Formin-like 1 OS=Rattus norvegicus OX=10116 GN=Fmnl1 PE=1 SV=1	11	10	14	9	1101	122.7	5.77	20.78	128.4	81.9
P47967	Lgals5	Galectin-5 OS=Rattus norvegicus OX=10116 GN=Lgals5 PE=1 SV=2	41	5	11	2	145	16.2	6.67	26.89	80.4	149.6
F1LRH4	Lamc2	Laminin subunit gamma 2 OS=Rattus norvegicus OX=10116 GN=Lamc2 PE=4 SV=1	12	11	12	11	1192	130.8	6.21	19.36	80.2	110.2
P31211	Serpina6	Corticosteroid-binding globulin OS=Rattus norvegicus OX=10116 GN=Serpina6 PE=1 SV=2	21	8	15	8	396	44.6	4.98	29.49	95	102.3
P84817	Fis1	Mitochondrial fission 1 protein OS=Rattus norvegicus OX=10116 GN=Fis1 PE=1 SV=1	32	4	19	4	152	17	8.53	24.22	94.3	94.7
Q9JLZ1	Glrx3	Glutaredoxin-3 OS=Rattus norvegicus OX=10116 GN=Glrx3 PE=1 SV=2	20	6	19	6	337	37.8	5.72	32.8	106	89.1
D3ZQI1	Gpx7	Glutathione peroxidase OS=Rattus norvegicus OX=10116 GN=Gpx7 PE=1 SV=1	44	6	16	6	186	21.1	7.85	25.46	126.5	76.8
A0A0G2K261	Iars2	Isoleucyl-tRNA synthetase 2, mitochondrial OS=Rattus norvegicus OX=10116 GN=Iars2 PE=1 SV=1	12	8	10	8	1011	112.6	6.74	16.92	103.8	95.7
B5DEZ8	Plxdc2	Plexin domain containing 2 (Predicted) OS=Rattus norvegicus OX=10116 GN=Plxdc2 PE=1 SV=1	16	9	18	9	530	59.4	6.62	22.97	86	112.7
Q5U318	Pea15	Astrocytic phosphoprotein PEA-15 OS=Rattus norvegicus OX=10116 GN=Pea15 PE=1 SV=1	53	6	15	6	130	15	5.02	24.39	88.6	110.6
Q62991	Scfd1	Sec1 family domain-containing protein 1 OS=Rattus norvegicus OX=10116 GN=Scfd1 PE=1 SV=1	22	10	18	10	637	72.2	6.51	18.12	108.7	90.6
F1LRE1	Gsr	Glutathione reductase OS=Rattus norvegicus OX=10116 GN=Gsr PE=1 SV=2	23	5	12	5	410	44.8	7.11	25.92	102.2	99.8
A0A0G2JTS3	Vps29	Vacuolar protein sorting-associated protein 29 OS=Rattus norvegicus OX=10116 GN=Vps29 PE=1 SV=1	22	5	17	5	209	23.6	7.37	41.84	107.7	98.9
A0A0G2K2V6	Krt10	Keratin, type I cytoskeletal 10 OS=Rattus norvegicus OX=10116 GN=Krt10 PE=1 SV=1	13	9	22	8	559	56.8	5.11	46.81	80.6	109
F1M0R1	Rnf213	Ring finger protein 213 OS=Rattus norvegicus OX=10116 GN=Rnf213 PE=1 SV=3	3	13	14	13	5136	583	6.89	16.76	102.8	75.5
P11730	Camk2g	Calcium/calmodulin-dependent protein kinase type II subunit gamma OS=Rattus norvegicus OX=10116 GN=Camk2g PE=1 SV=1	16	7	20	3	527	59	7.71	40.89	85.5	122.1
H8Y6S5	Polr2m	DNA-directed RNA polymerase II subunit GRINL1A OS=Rattus norvegicus OX=10116 GN=Polr2m PE=2 SV=1	10	7	12	7	761	86.8	6.24	11.31	70.1	120.2
G3V6P8	Gng12	Guanine nucleotide-binding protein subunit gamma OS=Rattus norvegicus OX=10116 GN=Gng12 PE=1 SV=1	67	4	16	4	72	8	8.97	31.34	94.3	115.5
P21913	Sdhb	Succinate dehydrogenase [ubiquinone] iron-sulfur subunit, mitochondrial OS=Rattus norvegicus OX=10116 GN=Sdhb PE=2 SV=2	29	9	16	9	282	31.8	8.68	28.92	116.6	76.8
Q6PCT3	Tpd52l2	Tumor protein D54 OS=Rattus norvegicus OX=10116 GN=Tpd52l2 PE=1 SV=1	29	6	13	6	220	24	6.15	27.81	103.8	97.3
Q6AY20	M6pr	Cation-dependent mannose-6-phosphate receptor OS=Rattus norvegicus OX=10116 GN=M6pr PE=1 SV=1	23	5	17	5	278	31.1	5.39	36.67	104.7	91.3
D3ZUX5	Chchd3	MICOS complex subunit OS=Rattus norvegicus OX=10116 GN=Chchd3 PE=1 SV=1	38	10	16	10	227	26.4	8.13	35.75	96.1	93.5
E9PST5	Acin1	Apoptotic chromatin condensation inducer 1 OS=Rattus norvegicus OX=10116 GN=Acin1 PE=1 SV=1	7	8	13	8	1339	150.9	5.86	25.08	101.6	87.9
O35346	Ptk2	Focal adhesion kinase 1 OS=Rattus norvegicus OX=10116 GN=Ptk2 PE=1 SV=1	9	8	12	8	1055	119.6	6.68	15.61	90.8	111.1
D3ZXE2	Pds5b	Sister chromatid cohesion protein PDS5 homolog B OS=Rattus norvegicus OX=10116 GN=Pds5b PE=1 SV=1	9	12	19	9	1450	164.4	8.62	20.06	91.9	103.9
Q923W4	Hdgfl3	Hepatoma-derived growth factor-related protein 3 OS=Rattus norvegicus OX=10116 GN=Hdgfl3 PE=1 SV=1	24	5	14	4	202	22.4	8.4	37.12	94.8	113.3
Q498E0	Txndc12	Thioredoxin domain-containing protein 12 OS=Rattus norvegicus OX=10116 GN=Txndc12 PE=2 SV=2	41	6	19	6	170	19	5.4	40.19	89.8	86.4
B4F7A5	Cd99	CD99 molecule (Xg blood group) OS=Rattus norvegicus OX=10116 GN=Cd99 PE=1 SV=1	25	3	13	3	165	16.6	5.12	30.78	96	105.7
B2GV01	Mta2	Metastasis-associated 1 family, member 2 OS=Rattus norvegicus OX=10116 GN=Mta2 PE=1 SV=1	18	12	16	11	668	74.9	9.67	33.19	99.6	90.8
F1LP76	Elp1	Elongator complex protein 1 OS=Rattus norvegicus OX=10116 GN=Elp1 PE=1 SV=2	8	9	14	9	1331	149.1	6.34	15.31	101.5	94.8
Q5U2T9	Fkbp5	Peptidylprolyl isomerase OS=Rattus norvegicus OX=10116 GN=Fkbp5 PE=1 SV=1	31	10	15	10	456	50.9	6.16	18.47	110.2	91.4
Q0D2L6	Rragc	Ras-related GTP-binding C OS=Rattus norvegicus OX=10116 GN=Rragc PE=1 SV=1	25	8	12	8	398	44.1	5.1	25.63	120.6	87.5
A0A0G2K0V4	Arhgef2	Rho guanine nucleotide exchange factor 2 OS=Rattus norvegicus OX=10116 GN=Arhgef2 PE=1 SV=1	8	9	16	9	1180	133.3	6.77	19.95	119.5	88.8
A0A0G2K9B1	LOC299282	Serine protease inhibitor A3N OS=Rattus norvegicus OX=10116 GN=LOC299282 PE=1 SV=1	21	7	14	7	432	48.3	5.57	27.19	99.1	103.5
F7FA68		Uncharacterized protein OS=Rattus norvegicus OX=10116 PE=1 SV=1	43	9	13	9	219	24.3	8.44	21.81	92.6	104.7
D3ZIX4	H1fx	H1 histone family, member X OS=Rattus norvegicus OX=10116 GN=H1fx PE=1 SV=1	38	7	18	7	192	20.5	11.14	36.04	85.5	107.3
A0A0G2K2E1	RT1-A1	RT1 class Ia, locus A1 OS=Rattus norvegicus OX=10116 GN=RT1-A1 PE=1 SV=1	13	4	15	1	368	41.6	6.21	38.52	85.1	90.6
P63025	Vamp3	Vesicle-associated membrane protein 3 OS=Rattus norvegicus OX=10116 GN=Vamp3 PE=1 SV=1	39	3	13	1	103	11.5	8.5	33.97	94.6	102.6
B5DFN4	Pfdn5	Prefoldin 5 (Predicted), isoform CRA_a OS=Rattus norvegicus OX=10116 GN=Pfdn5 PE=1 SV=1	41	5	13	5	154	17.3	6.33	19.51	113.6	90.3
P54319	Plaa	Phospholipase A-2-activating protein OS=Rattus norvegicus OX=10116 GN=Plaa PE=1 SV=3	16	11	16	11	795	87	6.09	24.88	101.3	99
D3ZZR9	Fkbp2	Peptidylprolyl isomerase OS=Rattus norvegicus OX=10116 GN=Fkbp2 PE=1 SV=1	53	6	19	6	140	15.4	8.88	28.82	111.7	85.6
Q99ML5	Pcyox1	Prenylcysteine oxidase OS=Rattus norvegicus OX=10116 GN=Pcyox1 PE=1 SV=1	16	6	11	6	504	56.3	7.09	21.27	110.7	85.8
G3V8Q1	Cope	Coatomer subunit epsilon OS=Rattus norvegicus OX=10116 GN=Cope PE=1 SV=3	27	8	15	8	308	34.6	5.12	27.31	102.7	83.4
Q4QQS7	Umps	Uridine monophosphate synthetase OS=Rattus norvegicus OX=10116 GN=Umps PE=1 SV=1	25	9	12	9	481	52.3	6.48	20.11	123.8	79.8
P40307	Psmb2	Proteasome subunit beta type-2 OS=Rattus norvegicus OX=10116 GN=Psmb2 PE=1 SV=1	16	3	13	3	201	22.9	7.44	37.44	112.9	89.6
P29314	Rps9	40S ribosomal protein S9 OS=Rattus norvegicus OX=10116 GN=Rps9 PE=1 SV=4	41	9	33	9	194	22.6	10.65	68.65	129.7	74.1
D3ZPL1	Cpsf6	Cleavage and polyadenylation specific factor 6, 68kDa (Predicted), isoform CRA_b OS=Rattus norvegicus OX=10116 GN=Cpsf6 PE=1 SV=2	16	8	12	8	551	59.1	7.15	18.76	107.6	94.5
D3ZW08	Adsl	Adenylosuccinate lyase OS=Rattus norvegicus OX=10116 GN=Adsl PE=1 SV=1	17	7	12	7	484	54.8	7.11	24.52	103.3	106.4
B2RYG6	Otub1	Ubiquitin thioesterase OTUB1 OS=Rattus norvegicus OX=10116 GN=Otub1 PE=1 SV=1	25	6	18	6	271	31.3	4.94	37.79	98.8	98.1
D3ZNJ5	Inmt	Indolethylamine N-methyltransferase OS=Rattus norvegicus OX=10116 GN=Inmt PE=1 SV=1	36	6	15	6	264	29.5	6.01	24.06	69.4	191.7
D4A648	Stk4	Serine/threonine kinase 4 OS=Rattus norvegicus OX=10116 GN=Stk4 PE=1 SV=1	20	7	14	3	487	55.3	5.22	27.22	107.3	89.9
Q63362	Ndufa5	NADH dehydrogenase [ubiquinone] 1 alpha subcomplex subunit 5 OS=Rattus norvegicus OX=10116 GN=Ndufa5 PE=1 SV=3	61	5	15	4	116	13.4	7.43	31.13	100.1	95.3
Q6AXM8	Pon2	Serum paraoxonase/arylesterase 2 OS=Rattus norvegicus OX=10116 GN=Pon2 PE=2 SV=1	27	7	15	7	354	39.6	5.53	21.17	99.6	90.6
F1LM60	Arap1	ArfGAP with RhoGAP domain, ankyrin repeat and PH domain 1 OS=Rattus norvegicus OX=10116 GN=Arap1 PE=1 SV=1	7	8	18	8	1443	161	6.13	21.56	92.5	100.7
M0R8W9	LOC100909700	CD177 antigen-like OS=Rattus norvegicus OX=10116 GN=LOC100909700 PE=4 SV=1	10	8	17	8	819	86.8	5.87	33.25	158.5	48.7
G3V8G2	Psmd5	Proteasome (Prosome, macropain) 26S subunit, non-ATPase, 5 (Predicted), isoform CRA_a OS=Rattus norvegicus OX=10116 GN=Psmd5 PE=1 SV=1	16	6	12	6	504	55.8	5.27	27.78	98.9	100.1
A0A0G2JVB6	Stx12	Syntaxin-12 OS=Rattus norvegicus OX=10116 GN=Stx12 PE=1 SV=1	32	7	11	7	285	32.5	5.78	16.9	86	101.1
Q6AYS8	Hsd17b11	Estradiol 17-beta-dehydrogenase 11 OS=Rattus norvegicus OX=10116 GN=Hsd17b11 PE=2 SV=1	20	7	14	7	298	32.9	8.63	31.46	118.1	94.3
Q5BJN3	Tial1	Tia1 cytotoxic granule-associated RNA-binding protein-like 1 OS=Rattus norvegicus OX=10116 GN=Tial1 PE=1 SV=1	22	8	14	8	392	43.4	7.99	18.63	104.8	90.3
B0LT89	Stk24	Serine/threonine-protein kinase 24 OS=Rattus norvegicus OX=10116 GN=Stk24 PE=2 SV=1	26	8	10	6	431	48	5.43	18.67	99.1	98.3
P20171	Hras	GTPase HRas OS=Rattus norvegicus OX=10116 GN=Hras PE=1 SV=2	37	6	9	2	189	21.3	5.31	15.52	81.1	113.6
A0A0G2K8C1	Npnt	Nephronectin OS=Rattus norvegicus OX=10116 GN=Npnt PE=1 SV=1	13	8	21	1	613	67.6	8.38	41.75	73.7	113.5
A0A0G2JV54	Ptbp3	Polypyrimidine tract-binding protein 3 OS=Rattus norvegicus OX=10116 GN=Ptbp3 PE=1 SV=1	16	6	16	4	554	59.8	8.94	29.53	113.1	96.3
A0A0G2K500	Npnt	Nephronectin OS=Rattus norvegicus OX=10116 GN=Npnt PE=1 SV=1	15	8	17	1	596	65.4	8.21	33.32	70.4	112.3
P11530	Dmd	Dystrophin OS=Rattus norvegicus OX=10116 GN=Dmd PE=1 SV=2	3	7	15	5	3677	425.6	5.91	25.8	75.8	121
G3V9A3	Sfn	RCG31390 OS=Rattus norvegicus OX=10116 GN=Sfn PE=3 SV=1	16	5	37	1	248	27.7	4.78	79.48
Q642E3	Cdk5rap3	CDK5 regulatory subunit associated protein 3, isoform CRA_b OS=Rattus norvegicus OX=10116 GN=Cdk5rap3 PE=1 SV=1	17	9	15	9	504	57.1	4.84	20.74	109.4	91.1
P21571	Atp5j	ATP synthase-coupling factor 6, mitochondrial OS=Rattus norvegicus OX=10116 GN=Atp5j PE=1 SV=1	50	7	18	7	108	12.5	9.44	16.29	95.5	87.2
P63045	Vamp2	Vesicle-associated membrane protein 2 OS=Rattus norvegicus OX=10116 GN=Vamp2 PE=1 SV=2	34	3	11	1	116	12.7	8.13	27.99	72.7	101.4
Q498D5	Rmdn2	Regulator of microtubule dynamics protein 2 OS=Rattus norvegicus OX=10116 GN=Rmdn2 PE=1 SV=1	26	10	13	10	412	47.2	7.11	23.74	120	88.1
D3ZG43	Ndufs3	NADH dehydrogenase (Ubiquinone) Fe-S protein 3 (Predicted), isoform CRA_c OS=Rattus norvegicus OX=10116 GN=Ndufs3 PE=1 SV=1	28	6	18	6	264	30.2	7.53	36.98	92.7	88.8
D3ZVU7	Hdac1l	Histone deacetylase OS=Rattus norvegicus OX=10116 GN=Hdac1l PE=3 SV=3	19	8	14	4	484	55.2	5.08	21.67	92.7	90.8
F1M5V2	Glipr2	GLI pathogenesis-related 2 OS=Rattus norvegicus OX=10116 GN=Glipr2 PE=1 SV=3	45	5	12	5	170	19	9.23	21.33	101.8	102
P45479	Ppt1	Palmitoyl-protein thioesterase 1 OS=Rattus norvegicus OX=10116 GN=Ppt1 PE=1 SV=1	23	6	14	6	306	34.4	7.43	20.75	110.1	102.6
P29534	Vcam1	Vascular cell adhesion protein 1 OS=Rattus norvegicus OX=10116 GN=Vcam1 PE=2 SV=1	9	6	13	6	739	81.2	5.24	17.28	106.2	100.9
P07872	Acox1	Peroxisomal acyl-coenzyme A oxidase 1 OS=Rattus norvegicus OX=10116 GN=Acox1 PE=1 SV=1	16	7	9	7	661	74.6	8.47	17.5	105.7	75.2
B2RYS2	Uqcrb	Cytochrome b-c1 complex subunit 7 OS=Rattus norvegicus OX=10116 GN=Uqcrb PE=1 SV=1	51	7	21	7	111	13.6	9.31	40.41	97.1	87.8
Q5HZV9	Ppp1r7	Protein phosphatase 1 regulatory subunit 7 OS=Rattus norvegicus OX=10116 GN=Ppp1r7 PE=1 SV=1	22	7	11	7	360	41.3	4.92	19.65	96.8	107.2
A0A0G2JWP8	Top2a	DNA topoisomerase 2 OS=Rattus norvegicus OX=10116 GN=Top2a PE=1 SV=1	5	8	18	8	1528	173.2	8.82	24.56	101.1	100.5
G3V7N5	Cpt2	Carnitine O-palmitoyltransferase 2, mitochondrial OS=Rattus norvegicus OX=10116 GN=Cpt2 PE=1 SV=1	17	10	16	10	658	74	7.46	20.62	106.4	87.3
P16290	Pgam2	Phosphoglycerate mutase 2 OS=Rattus norvegicus OX=10116 GN=Pgam2 PE=1 SV=2	13	4	19	1	253	28.7	8.72	32.77	81.7	54.6
Q9ERL1	Cybb	Cytochrome b-245 beta chain OS=Rattus norvegicus OX=10116 GN=Cybb PE=1 SV=2	16	9	19	9	570	65.3	8.47	30.76	144.1	64.1
D4A4T9	Chordc1	Cysteine and histidine-rich domain-containing protein 1 OS=Rattus norvegicus OX=10116 GN=Chordc1 PE=3 SV=1	25	5	10	5	331	37.3	7.9	26.53	122.7	92.1
A0A0G2JWB6	Pxdn	Peroxidasin OS=Rattus norvegicus OX=10116 GN=Pxdn PE=4 SV=1	9	10	14	10	1475	165.3	6.99	21.04	104.5	94.4
Q00729	Hist1h2ba	Histone H2B type 1-A OS=Rattus norvegicus OX=10116 GN=Hist1h2ba PE=1 SV=2	39	5	110	1	127	14.2	10.29	184.08	114.8	92.7
G3V982	Elmo2	Engulfment and cell motility 2, ced-12 homolog (C. elegans), isoform CRA_b OS=Rattus norvegicus OX=10116 GN=Elmo2 PE=1 SV=1	11	7	12	4	732	83.7	5.95	17.29	117.4	82.9
Q63396	Sub1	Activated RNA polymerase II transcriptional coactivator p15 OS=Rattus norvegicus OX=10116 GN=Sub1 PE=1 SV=3	44	5	19	5	127	14.4	9.6	32.66	98.8	83.7
A0A0H2UHK2	Pgrmc1	Membrane-associated progesterone receptor component 1 OS=Rattus norvegicus OX=10116 GN=Pgrmc1 PE=1 SV=1	21	7	18	5	222	24.7	4.5	44.18	83	101.5
A0A0G2JX72	Mbnl1	Muscleblind-like-splicing regulator 1 OS=Rattus norvegicus OX=10116 GN=Mbnl1 PE=1 SV=1	11	5	15	2	436	47.2	8.62	33.89	102.5	84.1
D3ZZK1		Uncharacterized protein OS=Rattus norvegicus OX=10116 PE=3 SV=1	36	5	26	5	119	13.3	9.8	65.46	123.7	78
G3V9Q7	Ctsg	Cathepsin G OS=Rattus norvegicus OX=10116 GN=Ctsg PE=1 SV=1	34	6	13	6	250	27.8	10.54	16.15	127.9	74
A0A0G2JV79	Slco2a1	Solute carrier organic anion transporter family member OS=Rattus norvegicus OX=10116 GN=Slco2a1 PE=1 SV=1	9	6	16	6	644	70.3	8.63	38.36	68.4	131.6
Q9R1T1	Banf1	Barrier-to-autointegration factor OS=Rattus norvegicus OX=10116 GN=Banf1 PE=1 SV=1	52	4	21	4	89	10	6.09	34.62	102.3	96.5
A0A096MJG7	Nebl	Nebulette (Fragment) OS=Rattus norvegicus OX=10116 GN=Nebl PE=4 SV=1	60	7	18	6	126	14.9	8.68	33.91	58.6	139.7
P12075	Cox5b	Cytochrome c oxidase subunit 5B, mitochondrial OS=Rattus norvegicus OX=10116 GN=Cox5b PE=1 SV=2	38	6	27	6	129	13.9	7.78	59.03	81.9	83.9
D4AEC0	H2afv	Histone H2A OS=Rattus norvegicus OX=10116 GN=H2afv PE=3 SV=1	31	4	23	2	128	13.5	10.58	61.76	106.8	90
Q5XIE0	Anp32e	Acidic leucine-rich nuclear phosphoprotein 32 family member E OS=Rattus norvegicus OX=10116 GN=Anp32e PE=2 SV=1	21	5	13	5	258	29.4	3.89	24.66	120.9	84.4
Q5FWY5	Aip	AH receptor-interacting protein OS=Rattus norvegicus OX=10116 GN=Aip PE=1 SV=1	28	7	11	7	330	37.6	6.54	16.07	94	99.2
D4A7D7	H6pd	Hexose-6-phosphate dehydrogenase (Glucose 1-dehydrogenase) (Predicted), isoform CRA_b OS=Rattus norvegicus OX=10116 GN=H6pd PE=1 SV=1	10	9	15	8	797	89.8	7.23	20.83	108.3	92.4
Q9JHY2	Sfxn3	Sideroflexin-3 OS=Rattus norvegicus OX=10116 GN=Sfxn3 PE=2 SV=1	16	4	14	3	321	35.4	9.74	28.8	78.5	100.7
Q811M5	C6	Complement component C6 OS=Rattus norvegicus OX=10116 GN=C6 PE=2 SV=1	15	10	15	10	934	105	6.87	17.08	156.2	72.9
P02634	S100g	Protein S100-G OS=Rattus norvegicus OX=10116 GN=S100g PE=1 SV=3	53	5	18	4	79	9	5.01	39.82	115.7	78.2
P38062	Metap2	Methionine aminopeptidase 2 OS=Rattus norvegicus OX=10116 GN=Metap2 PE=1 SV=2	21	7	15	7	478	53	6.02	27.95	109.1	90.4
G3V829	Fubp3	Far upstream element-binding protein 3 OS=Rattus norvegicus OX=10116 GN=Fubp3 PE=1 SV=1	18	12	17	9	569	61.4	8.06	31.12	109.6	92.8
Q66HC5	Nup93	Nuclear pore complex protein Nup93 OS=Rattus norvegicus OX=10116 GN=Nup93 PE=1 SV=1	16	14	17	14	819	93.2	5.72	18.38	108.2	91.4
Q9Z2F5	Ctbp1	C-terminal-binding protein 1 OS=Rattus norvegicus OX=10116 GN=Ctbp1 PE=1 SV=3	17	7	15	3	430	46.6	6.65	34.37	106.2	93.2
Q5M963	Cmas	Cytidine monophosphate N-acetylneuraminic acid synthetase OS=Rattus norvegicus OX=10116 GN=Cmas PE=1 SV=1	17	6	11	6	432	48.1	8.22	24.24	97.1	111.4
A0A0G2K5P9	Pcca	Propionyl-CoA carboxylase alpha chain, mitochondrial OS=Rattus norvegicus OX=10116 GN=Pcca PE=1 SV=1	12	8	11	8	737	81.4	7.81	16.7	99.1	100.5
Q4KM65	Nudt21	Cleavage and polyadenylation specificity factor subunit 5 OS=Rattus norvegicus OX=10116 GN=Nudt21 PE=2 SV=1	29	6	10	6	227	26.2	8.82	25.64	106.8	88.1
B0BNE5	Esd	S-formylglutathione hydrolase OS=Rattus norvegicus OX=10116 GN=Esd PE=2 SV=1	19	4	15	4	282	31.3	6.9	32.61	113.1	97.1
P62959	Hint1	Histidine triad nucleotide-binding protein 1 OS=Rattus norvegicus OX=10116 GN=Hint1 PE=1 SV=5	40	4	17	4	126	13.8	6.87	47.88	91.8	96.5
B5DEG1	Itga8	Integrin subunit alpha 8 OS=Rattus norvegicus OX=10116 GN=Itga8 PE=1 SV=1	8	7	13	7	1062	117.5	5.53	25.16	62.1	130.9
Q4G075	Serpinb1a	Leukocyte elastase inhibitor A OS=Rattus norvegicus OX=10116 GN=Serpinb1a PE=1 SV=1	19	7	13	7	379	42.7	6.32	28.88	125.1	84.7
B5DFI3	Ap1s1	AP complex subunit sigma OS=Rattus norvegicus OX=10116 GN=Ap1s1 PE=1 SV=1	49	7	12	5	158	18.7	5.73	21.84	101.6	100.9
Q01986	Map2k1	Dual specificity mitogen-activated protein kinase kinase 1 OS=Rattus norvegicus OX=10116 GN=Map2k1 PE=1 SV=2	24	9	18	4	393	43.4	6.62	31.84	101.1	92.1
Q56R18	Kpna3	Importin subunit alpha OS=Rattus norvegicus OX=10116 GN=Kpna3 PE=1 SV=1	21	7	11	4	521	57.7	4.94	18.18	97.5	93.9
B5DEK0	Rprd1b	Regulation of nuclear pre-mRNA domain-containing 1B OS=Rattus norvegicus OX=10116 GN=Rprd1b PE=1 SV=1	26	7	16	7	326	36.9	5.97	23.71	119.4	97.5
M0R671	Tns2	Tensin 2 OS=Rattus norvegicus OX=10116 GN=Tns2 PE=1 SV=1	7	8	13	6	1400	151.8	8.38	20.04	74.9	128.2
Q9Z0V5	Prdx4	Peroxiredoxin-4 OS=Rattus norvegicus OX=10116 GN=Prdx4 PE=2 SV=1	23	6	23	4	273	31	6.65	51.46	118.8	85.5
Q99PD4	Arpc1a	Actin-related protein 2/3 complex subunit 1A OS=Rattus norvegicus OX=10116 GN=Arpc1a PE=2 SV=1	24	8	13	7	370	41.6	8.18	22.88	83.9	122.6
A0A0G2JUM2	Vps35l	Similar to RIKEN cDNA 9030624J02 OS=Rattus norvegicus OX=10116 GN=Vps35l PE=1 SV=1	8	9	11	9	1006	113.9	7.91	19.98	113.3	95.6
Q9QX69	Lancl1	LanC-like protein 1 OS=Rattus norvegicus OX=10116 GN=Lancl1 PE=1 SV=2	17	6	13	6	399	45.2	7.65	23.12	91.8	106.6
Q9ER24	Atxn10	Ataxin-10 OS=Rattus norvegicus OX=10116 GN=Atxn10 PE=1 SV=1	21	8	14	8	475	53.7	5.15	19.13	110.6	94.4
Q5XI99	Lamp3	Lysosome-associated membrane glycoprotein 3 OS=Rattus norvegicus OX=10116 GN=Lamp3 PE=2 SV=1	14	5	18	5	408	44.4	7.8	24.23	116.5	82.4
P10252	Cd48	CD48 antigen OS=Rattus norvegicus OX=10116 GN=Cd48 PE=1 SV=1	23	5	16	5	240	27.7	7.83	26.36	80.3	118.5
Q07984	Ssr4	Translocon-associated protein subunit delta OS=Rattus norvegicus OX=10116 GN=Ssr4 PE=2 SV=1	25	4	12	4	173	19	5.78	30.55	93.8	83.2
Q5D023	Dync1li2	Cytoplasmic dynein 1 light intermediate chain 2 OS=Rattus norvegicus OX=10116 GN=Dync1li2 PE=1 SV=1	24	8	14	8	492	54.1	6.16	14.39	78.1	114.5
G3V7I3	Atp13a1	Cation-transporting ATPase OS=Rattus norvegicus OX=10116 GN=Atp13a1 PE=1 SV=1	11	10	11	10	1197	131.8	8.07	15.52	105.3	84.9
Q6AXV4	Samm50	Sorting and assembly machinery component 50 homolog OS=Rattus norvegicus OX=10116 GN=Samm50 PE=1 SV=1	25	8	15	8	469	51.9	6.8	18.91	87.2	99.4
P61972	Nutf2	Nuclear transport factor 2 OS=Rattus norvegicus OX=10116 GN=Nutf2 PE=1 SV=1	74	6	13	6	127	14.5	5.38	20.76	107.7	103.6
D4AA63	Ubqln2	Ubiquilin 2 OS=Rattus norvegicus OX=10116 GN=Ubqln2 PE=1 SV=1	13	6	8	3	638	67.2	5.22	21.22	124.2	94.8
Q4V8H9	Ifit2	Interferon-induced protein with tetratricopeptide repeats 2 OS=Rattus norvegicus OX=10116 GN=Ifit2 PE=1 SV=1	25	12	13	12	464	53.9	6.49	19.15	84.7	70.5
A0A0G2JSZ1	Rab31	Ras-related protein Rab-31 OS=Rattus norvegicus OX=10116 GN=Rab31 PE=4 SV=1	42	7	12	7	195	21.5	7.12	16.19	113.8	89.9
P39069	Ak1	Adenylate kinase isoenzyme 1 OS=Rattus norvegicus OX=10116 GN=Ak1 PE=1 SV=3	51	8	13	8	194	21.6	7.9	21.55	89	122.3
Q68FR2	Bin2	Bridging integrator 2 OS=Rattus norvegicus OX=10116 GN=Bin2 PE=1 SV=1	15	6	9	6	507	55.1	4.88	22.25	101.8	135.9
P35286	Rab13	Ras-related protein Rab-13 OS=Rattus norvegicus OX=10116 GN=Rab13 PE=1 SV=2	29	6	28	3	203	22.9	9.44	62.99	110.1	93.7
A0A0H2UHT5	Ppm1g	Protein phosphatase 1G OS=Rattus norvegicus OX=10116 GN=Ppm1g PE=1 SV=1	18	7	9	7	542	58.7	4.39	20.73	113.9	80.7
Q6P4Z9	Cops8	COP9 signalosome complex subunit 8 OS=Rattus norvegicus OX=10116 GN=Cops8 PE=2 SV=1	35	5	14	5	209	23.2	5.2	19.26	96	98.7
D4AE06	Fkbp15	Peptidylprolyl isomerase OS=Rattus norvegicus OX=10116 GN=Fkbp15 PE=1 SV=3	7	8	12	8	1195	131.1	5.29	25.89	113	81.1
A0A0G2KAN5	Erh	ERH, mRNA-splicing and mitosis factor OS=Rattus norvegicus OX=10116 GN=Erh PE=1 SV=1	29	3	13	3	122	14.2	5.54	21.68	107.2	87.2
A0A140TAD1	Nudt5	ADP-sugar pyrophosphatase OS=Rattus norvegicus OX=10116 GN=Nudt5 PE=1 SV=1	30	6	14	6	219	24.1	5.38	24.47	93.3	100.2
D3ZE72	Metap1	Methionine aminopeptidase OS=Rattus norvegicus OX=10116 GN=Metap1 PE=1 SV=1	22	6	8	6	386	43.2	7.17	14.27	112	86.4
A1A5Q1	Parp9	Poly [ADP-ribose] polymerase OS=Rattus norvegicus OX=10116 GN=Parp9 PE=1 SV=1	12	7	12	7	830	92.2	6.93	12.18	95.9	84.6
D3ZZX1	Inpp5a	Inositol polyphosphate-5-phosphatase A OS=Rattus norvegicus OX=10116 GN=Inpp5a PE=1 SV=1	19	7	13	7	412	47.6	6.92	24.1	78.8	117.4
Q6PEC1	Tbca	Tubulin-specific chaperone A OS=Rattus norvegicus OX=10116 GN=Tbca PE=1 SV=1	53	7	12	7	108	12.7	5.47	27.12	90.6	92.3
G3V6J2	Soat1	O-acyltransferase OS=Rattus norvegicus OX=10116 GN=Soat1 PE=3 SV=1	12	5	11	5	545	64.1	8.84	20.93	146.8	52.4
F1M155	Svil	Supervillin OS=Rattus norvegicus OX=10116 GN=Svil PE=1 SV=3	4	8	11	8	2165	241.9	6.98	20.83	89.7	103.9
D4A1R8	Cpne1	Copine-1 OS=Rattus norvegicus OX=10116 GN=Cpne1 PE=1 SV=1	15	9	20	8	536	58.8	5.64	35.36	108.6	90.1
Q5BJP4	Rbm39	RNA-binding motif protein 39 OS=Rattus norvegicus OX=10116 GN=Rbm39 PE=1 SV=1	15	7	13	7	524	58.6	10.13	24.24	108.7	94.3
O88321	Psmd4	Antisecretory factor OS=Rattus norvegicus OX=10116 GN=Psmd4 PE=1 SV=1	24	6	15	6	380	41	4.81	28.88	106.6	91.3
Q641X3	Hexa	Beta-hexosaminidase subunit alpha OS=Rattus norvegicus OX=10116 GN=Hexa PE=2 SV=1	16	8	14	7	528	60.5	7.24	24.61	129.5	69
P62912	Rpl32	60S ribosomal protein L32 OS=Rattus norvegicus OX=10116 GN=Rpl32 PE=1 SV=2	38	5	14	5	135	15.9	11.33	29.81	119.5	74.5
D3ZJD3		Uncharacterized protein OS=Rattus norvegicus OX=10116 PE=4 SV=1	39	7	22	7	137	15.6	11.93	54.39	114	78.3
B2GV24	Ufl1	E3 UFM1-protein ligase 1 OS=Rattus norvegicus OX=10116 GN=Ufl1 PE=1 SV=1	19	11	13	11	793	89.5	6.99	9.79	110.5	90.1
A0A0G2K1D2	Rap1gds1	RAP1, GTP-GDP dissociation stimulator 1 (Predicted), isoform CRA_a OS=Rattus norvegicus OX=10116 GN=Rap1gds1 PE=1 SV=1	14	6	10	6	527	57.5	5.63	19.07	95.5	102.2
O35796	C1qbp	Complement component 1 Q subcomponent-binding protein, mitochondrial OS=Rattus norvegicus OX=10116 GN=C1qbp PE=1 SV=2	27	5	16	5	279	31	4.87	15.94	98.2	84.2
Q68FT7	Farsb	Phenylalanyl-tRNA synthetase subunit beta OS=Rattus norvegicus OX=10116 GN=Farsb PE=1 SV=1	21	10	12	10	589	65.6	7.05	16.26	112.5	88.4
Q4V8E2	Psmd14	Proteasome (Prosome, macropain) 26S subunit, non-ATPase, 14 OS=Rattus norvegicus OX=10116 GN=Psmd14 PE=1 SV=1	24	6	16	6	310	34.6	6.52	35.51	122.5	82.2
O35370	Thbd	Thrombomodulin OS=Rattus norvegicus OX=10116 GN=Thbd PE=1 SV=1	23	8	15	8	577	61.8	4.75	8.98	81.3	120.2
P63100	Ppp3r1	Calcineurin subunit B type 1 OS=Rattus norvegicus OX=10116 GN=Ppp3r1 PE=1 SV=2	35	6	14	6	170	19.3	4.81	25.72	96.3	106.2
Q4V7C6	Gmps	GMP synthase [glutamine-hydrolyzing] OS=Rattus norvegicus OX=10116 GN=Gmps PE=1 SV=1	15	9	11	9	693	76.7	6.64	17.65	112.5	84.7
Q6T5E9	Ugt1a6	UDP-glucuronosyltransferase OS=Rattus norvegicus OX=10116 GN=Ugt1a6 PE=1 SV=1	18	7	13	4	530	60.2	8.69	18.71	118.9	79.6
D4A7W8	LOC102553715	Microfibril-associated glycoprotein 4-like OS=Rattus norvegicus OX=10116 GN=LOC102553715 PE=1 SV=3	18	3	17	3	257	28.9	5.44	37.81	75.3	147.1
Q5U2Q3		Ester hydrolase C11orf54 homolog OS=Rattus norvegicus OX=10116 PE=1 SV=1	18	6	14	6	315	35	6.62	27.91	100.7	110.2
A0A0G2K132	Fmnl2	Formin-like 2 OS=Rattus norvegicus OX=10116 GN=Fmnl2 PE=1 SV=1	6	6	12	2	1038	117.9	8.06	13.11	130.3	77.9
Q5BK63	Ndufa9	NADH dehydrogenase [ubiquinone] 1 alpha subcomplex subunit 9, mitochondrial OS=Rattus norvegicus OX=10116 GN=Ndufa9 PE=1 SV=2	23	8	12	8	377	42.5	9.82	29.13	89.1	87.8
P05942	S100a4	Protein S100-A4 OS=Rattus norvegicus OX=10116 GN=S100a4 PE=2 SV=1	43	7	22	7	101	11.8	5.12	48.42	141.1	84.2
Q64240	Ambp	Protein AMBP OS=Rattus norvegicus OX=10116 GN=Ambp PE=1 SV=1	17	5	20	5	349	38.8	6	26.29	91.7	122.7
P54001	P4ha1	Prolyl 4-hydroxylase subunit alpha-1 OS=Rattus norvegicus OX=10116 GN=P4ha1 PE=2 SV=2	21	10	14	10	534	60.9	5.9	21.55	129.3	73
P30713	Gstt2	Glutathione S-transferase theta-2 OS=Rattus norvegicus OX=10116 GN=Gstt2 PE=1 SV=3	18	3	14	3	244	27.4	7.91	40.8	92.5	117.7
Q9R1T3	Ctsz	Cathepsin Z OS=Rattus norvegicus OX=10116 GN=Ctsz PE=1 SV=2	26	7	16	7	306	34.2	7.15	24.3	112.8	78
Q5XI72	Eif4h	Eukaryotic translation initiation factor 4H OS=Rattus norvegicus OX=10116 GN=Eif4h PE=1 SV=1	26	6	14	6	248	27.3	7.23	26.85	98.8	87.5
D3ZLM5	Nhlrc2	NHL repeat containing 2 (Predicted) OS=Rattus norvegicus OX=10116 GN=Nhlrc2 PE=1 SV=1	11	8	10	8	725	78.5	5.49	19	85.5	94.8
Q4KM35	Psmb10	Proteasome subunit beta type-10 OS=Rattus norvegicus OX=10116 GN=Psmb10 PE=2 SV=1	33	7	17	7	273	29	6.64	28.76	116.2	77
P18211	RT1-Db1	Rano class II histocompatibility antigen, D-1 beta chain OS=Rattus norvegicus OX=10116 GN=RT1-Db1 PE=2 SV=1	27	8	13	4	264	29.9	6.68	22.99	117.9	79
Q1PBJ1	Mfge8	Lactadherin OS=Rattus norvegicus OX=10116 GN=Mfge8 PE=1 SV=1	21	8	13	8	483	53.1	6.65	21.23	97.3	108.6
F7EUU4	Cops5	COP9 signalosome subunit 5 OS=Rattus norvegicus OX=10116 GN=Cops5 PE=1 SV=1	24	7	13	7	389	43.6	7.71	18.88	91.1	102.1
B1WBY7	Erlin1	ER lipid raft-associated 1 OS=Rattus norvegicus OX=10116 GN=Erlin1 PE=1 SV=1	21	7	12	5	348	39.2	7.01	21.97	92.6	91.5
E9PTI6	Raly	RALY heterogeneous nuclear ribonucleoprotein OS=Rattus norvegicus OX=10116 GN=Raly PE=1 SV=2	21	7	15	7	311	33	8.94	27.61	111.3	90.9
Q6AXN2	Efemp1	EGF-containing fibulin-like extracellular matrix protein 1 OS=Rattus norvegicus OX=10116 GN=Efemp1 PE=1 SV=1	14	6	10	6	493	54.6	5.06	21.2	77.1	119.6
Q9EQH5	Ctbp2	C-terminal-binding protein 2 OS=Rattus norvegicus OX=10116 GN=Ctbp2 PE=1 SV=2	14	6	15	2	445	49	6.95	34.53	82.8	103.9
Q5RKG9	Eif4b	Eukaryotic translation initiation factor 4B OS=Rattus norvegicus OX=10116 GN=Eif4b PE=1 SV=1	16	9	11	9	611	69	5.81	17.76	96.6	99.3
M0R4V3		Synaptosomal-associated protein OS=Rattus norvegicus OX=10116 PE=3 SV=2	32	5	8	5	210	22.9	5.8	11.85	94.1	97.9
Q5PQX1	Tor1aip1	Torsin-1A-interacting protein 1 OS=Rattus norvegicus OX=10116 GN=Tor1aip1 PE=1 SV=1	14	6	13	5	583	65.6	6.42	29.94	112.6	81.5
P63170	Dynll1	Dynein light chain 1, cytoplasmic OS=Rattus norvegicus OX=10116 GN=Dynll1 PE=1 SV=1	33	2	18	2	89	10.4	7.4	37.99	92.6	103
P51583	Paics	Multifunctional protein ADE2 OS=Rattus norvegicus OX=10116 GN=Paics PE=1 SV=3	19	7	14	6	425	47.1	7.69	24.97	108.4	102.8
Q62703	Rcn2	Reticulocalbin-2 OS=Rattus norvegicus OX=10116 GN=Rcn2 PE=1 SV=2	28	8	16	8	320	37.4	4.41	24.54	83	87.6
D4AE56	Ptges2	Prostaglandin E synthase 2 OS=Rattus norvegicus OX=10116 GN=Ptges2 PE=1 SV=1	23	6	7	6	384	43.4	9.25	16.63	105.6	87.5
M0R7E6		Uncharacterized protein OS=Rattus norvegicus OX=10116 PE=1 SV=2	17	7	12	7	489	55	6.55	16.47	102	86
P13941	Col3a1	Collagen alpha-1(III) chain OS=Rattus norvegicus OX=10116 GN=Col3a1 PE=2 SV=3	6	6	11	6	1463	138.9	6.52	22.53	155.3	63.7
Q5U2X8	Acot9	Acyl-CoA thioesterase 9 OS=Rattus norvegicus OX=10116 GN=Acot9 PE=1 SV=1	22	9	13	9	439	50.4	8.63	19.09	102.4	97.5
Q499T2	Ifi30	Gamma-interferon-inducible lysosomal thiol reductase OS=Rattus norvegicus OX=10116 GN=Ifi30 PE=2 SV=1	27	6	10	6	248	27.6	4.81	23.41	160	58.5
B0K020	Cisd1	CDGSH iron-sulfur domain-containing protein 1 OS=Rattus norvegicus OX=10116 GN=Cisd1 PE=3 SV=1	44	4	13	4	108	12.1	8.84	33.48	92.5	86.5
G3V834	Prrc1	Protein PRRC1 OS=Rattus norvegicus OX=10116 GN=Prrc1 PE=1 SV=1	23	7	14	7	443	46.3	6.07	15.31	106.7	77.6
Q6PDU1	Srsf2	Serine/arginine-rich splicing factor 2 OS=Rattus norvegicus OX=10116 GN=Srsf2 PE=1 SV=3	18	4	17	4	221	25.5	11.85	35.93	103.4	94.5
G3V7N2	Lgals5	Galectin OS=Rattus norvegicus OX=10116 GN=Lgals5 PE=1 SV=1	34	4	9	1	145	16.4	7.85	19.49	83.1	169.3
Q9WU49	Carhsp1	Calcium-regulated heat stable protein 1 OS=Rattus norvegicus OX=10116 GN=Carhsp1 PE=1 SV=1	16	2	9	2	147	15.9	8.21	25.67	88.4	98.9
A0A0G2JU77	Eif3k	Eukaryotic translation initiation factor 3 subunit K OS=Rattus norvegicus OX=10116 GN=Eif3k PE=1 SV=1	39	6	10	6	215	24.8	4.97	15.26	95.7	86.6
D3ZW55	Itpa	Inosine triphosphate pyrophosphatase OS=Rattus norvegicus OX=10116 GN=Itpa PE=3 SV=1	32	5	12	5	198	21.9	5.66	23.99	104.8	93.3
Q6TXG7	Shmt1	Serine hydroxymethyltransferase OS=Rattus norvegicus OX=10116 GN=Shmt1 PE=1 SV=1	10	6	17	6	681	75.3	7.93	19.16	86.4	110.5
Q6PDV7	Rpl10	60S ribosomal protein L10 OS=Rattus norvegicus OX=10116 GN=Rpl10 PE=1 SV=3	31	6	23	6	214	24.6	10.08	35.88	112.6	81.5
Q62920	Pdlim5	PDZ and LIM domain protein 5 OS=Rattus norvegicus OX=10116 GN=Pdlim5 PE=1 SV=2	18	9	18	9	591	63.2	8.38	21.83	98.1	97.7
A0A0G2K3Q6	Aldoc	Fructose-bisphosphate aldolase OS=Rattus norvegicus OX=10116 GN=Aldoc PE=1 SV=1	23	7	12	3	373	40.5	6.86	26.71	95.2	103.9
F1M0X6	Magohb	Mago homolog B, exon junction complex subunit OS=Rattus norvegicus OX=10116 GN=Magohb PE=4 SV=2	45	6	13	6	148	17.3	6.39	33.53	106.9	91
A0A0G2JSI0	Fmo3	Flavin-containing monooxygenase OS=Rattus norvegicus OX=10116 GN=Fmo3 PE=1 SV=1	15	7	10	7	531	59.9	8.05	17.3	68.7	128.4
A0A096MJN4	Sept4	Septin 4 OS=Rattus norvegicus OX=10116 GN=Sept4 PE=1 SV=1	22	10	19	9	459	53.1	6.18	24.6	72.3	124.2
Q5RK08	Nipsnap2	Glioblastoma amplified sequence OS=Rattus norvegicus OX=10116 GN=Nipsnap2 PE=1 SV=1	26	7	12	7	281	32.9	9.36	29.23	87.1	105.6
F1M1B3	Washc5	WASH complex subunit 5 OS=Rattus norvegicus OX=10116 GN=Washc5 PE=1 SV=2	9	10	11	10	1159	134.1	7.47	15.57	111.4	92.9
A0A0G2JVW5	Huwe1	E3 ubiquitin-protein ligase HUWE1 OS=Rattus norvegicus OX=10116 GN=Huwe1 PE=1 SV=1	3	10	15	9	4062	447.4	5.4	16.43	103.7	85.2
B2RZD4	Rpl34	60S ribosomal protein L34 OS=Rattus norvegicus OX=10116 GN=Rpl34 PE=1 SV=1	36	5	22	5	117	13.3	11.47	51.3	116.4	72.6
D4A1Q9	Ttll12	Tubulin tyrosine ligase-like 12 OS=Rattus norvegicus OX=10116 GN=Ttll12 PE=1 SV=1	17	8	10	8	639	73.9	5.64	10.09	107.7	98.1
Q4KLL7	Vps4b	Vacuolar protein sorting 4 homolog B OS=Rattus norvegicus OX=10116 GN=Vps4b PE=1 SV=1	15	5	11	4	444	49.4	7.11	17.18	105.2	91.7
Q4QQV6	Lsp1	Lymphocyte specific 1, isoform CRA_a OS=Rattus norvegicus OX=10116 GN=Lsp1 PE=1 SV=1	23	6	17	6	331	36.5	4.67	30.61	85.5	77.3
P61203	Cops2	COP9 signalosome complex subunit 2 OS=Rattus norvegicus OX=10116 GN=Cops2 PE=1 SV=1	15	7	14	7	443	51.6	5.53	24.23	103.4	99.8
P41565	Idh3g	Isocitrate dehydrogenase [NAD] subunit gamma 1, mitochondrial OS=Rattus norvegicus OX=10116 GN=Idh3g PE=1 SV=2	22	7	9	6	393	42.8	8.9	22.06	109.1	93.8
Q1KQ07	Stat6	Signal transducer and activator of transcription OS=Rattus norvegicus OX=10116 GN=Stat6 PE=1 SV=1	9	7	9	7	841	93.8	6.43	14.57	119.9	92.6
P01041	Cstb	Cystatin-B OS=Rattus norvegicus OX=10116 GN=Cstb PE=1 SV=1	48	5	11	5	98	11.2	6.3	33.2	119.7	80.9
F1LM09	Usp7	Ubiquitin carboxyl-terminal hydrolase 7 OS=Rattus norvegicus OX=10116 GN=Usp7 PE=1 SV=2	10	9	10	9	1103	128.3	5.55	11.53	111.4	92.4
B1WBQ5	Stk3	Serine/threonine kinase 3 (STE20 homolog, yeast) OS=Rattus norvegicus OX=10116 GN=Stk3 PE=1 SV=1	14	6	12	2	491	56.1	5.15	26.6	104.1	87.4
Q5I0E7	Tmed9	Transmembrane emp24 domain-containing protein 9 OS=Rattus norvegicus OX=10116 GN=Tmed9 PE=1 SV=1	23	6	17	6	235	27	8.27	35.41	113.8	81.9
A0A0G2JST3	Krt1	Keratin, type II cytoskeletal 1 OS=Rattus norvegicus OX=10116 GN=Krt1 PE=1 SV=1	8	6	19	5	625	64.7	7.93	37.75	83.5	115.3
P62859	Rps28	40S ribosomal protein S28 OS=Rattus norvegicus OX=10116 GN=Rps28 PE=1 SV=1	46	3	15	3	69	7.8	10.7	35.45	110.4	79
Z4YNP1	Celf2	CUGBP Elav-like family member 2 OS=Rattus norvegicus OX=10116 GN=Celf2 PE=1 SV=2	13	6	11	5	515	55	8.6	23.71	118	83.3
Q9JID1	Pdcd4	Programmed cell death protein 4 OS=Rattus norvegicus OX=10116 GN=Pdcd4 PE=1 SV=2	22	8	11	8	469	51.7	5.16	16.28	97.8	100
A0A0G2JXC2	Fmnl3	Formin-like 3 OS=Rattus norvegicus OX=10116 GN=Fmnl3 PE=1 SV=1	6	5	13	2	934	106.9	7.28	13.64	91.1	113.1
P50408	Atp6v1f	V-type proton ATPase subunit F OS=Rattus norvegicus OX=10116 GN=Atp6v1f PE=1 SV=1	48	6	12	6	119	13.4	5.82	26.4	111.1	77
A0A0G2JXP1	Gyg1	Glycogenin-1 OS=Rattus norvegicus OX=10116 GN=Gyg1 PE=1 SV=1	18	6	10	6	361	40.6	5.87	20.57	89.8	97.1
D3ZYR1	Fcho2	F-BAR domain only protein 2 OS=Rattus norvegicus OX=10116 GN=Fcho2 PE=1 SV=1	16	10	18	9	809	88.7	6.89	25.14	110.1	94.9
D4A7F2	Mycbp	Myc-binding protein OS=Rattus norvegicus OX=10116 GN=Mycbp PE=1 SV=1	57	6	11	6	103	12	5.91	18.09	109.3	95.8
P62762	Vsnl1	Visinin-like protein 1 OS=Rattus norvegicus OX=10116 GN=Vsnl1 PE=1 SV=2	43	7	11	7	191	22.1	5.15	17.69	60.3	121.1
M0R9Q1	Rbm14	RCG48334, isoform CRA_e OS=Rattus norvegicus OX=10116 GN=Rbm14 PE=1 SV=1	10	6	12	6	669	69.5	9.67	30.72	94.7	92.6
B0BN85	Sugt1	Protein SGT1 homolog OS=Rattus norvegicus OX=10116 GN=Sugt1 PE=2 SV=1	26	8	15	8	336	38.1	5.29	29.31	110.9	90.5
A0A0G2K2C7	Usp9x	Ubiquitin-specific peptidase 9, X-linked OS=Rattus norvegicus OX=10116 GN=Usp9x PE=1 SV=1	4	10	13	10	2554	290	5.82	12.33	94.8	98.2
G3V7Q6	Psmb5	Proteasome subunit beta type OS=Rattus norvegicus OX=10116 GN=Psmb5 PE=1 SV=1	18	4	9	4	263	28.5	7.02	21.27	200	89.8
B5DF60	Eif1ax	Eukaryotic translation initiation factor 1A, X-linked OS=Rattus norvegicus OX=10116 GN=Eif1ax PE=1 SV=1	33	5	12	1	144	16.5	5.24	21.8	111.6	85.6
Q6P503	Atp6v1d	ATPase H+-transporting V1 subunit D OS=Rattus norvegicus OX=10116 GN=Atp6v1d PE=1 SV=1	31	6	11	6	247	28.3	9.45	14.05	136.5	69.7
Q5U3Z7	Shmt2	Serine hydroxymethyltransferase OS=Rattus norvegicus OX=10116 GN=Shmt2 PE=1 SV=1	18	8	12	8	504	55.7	8.21	15.21	140.5	70.5
Q63433	Pkn1	Serine/threonine-protein kinase N1 OS=Rattus norvegicus OX=10116 GN=Pkn1 PE=1 SV=2	10	9	13	9	946	104.4	6.18	24.02	97.9	99.6
Q56A18	Smarce1	SWI/SNF-related matrix-associated actin-dependent regulator of chromatin subfamily E member 1 OS=Rattus norvegicus OX=10116 GN=Smarce1 PE=1 SV=1	19	6	8	6	376	42.8	4.81	16.45	111.2	88.4
B0K008	Eif1	Eukaryotic translation initiation factor 1 OS=Rattus norvegicus OX=10116 GN=Eif1 PE=1 SV=1	29	5	8	5	113	12.7	7.44	24.36	113.5	102
B5DF46	Pmm2	Phosphomannomutase OS=Rattus norvegicus OX=10116 GN=Pmm2 PE=1 SV=1	29	8	14	8	242	27.7	7.3	28.22	113.9	90.7
F1SW39	Psip1	PC4 and SFRS1 interacting protein 1 OS=Rattus norvegicus OX=10116 GN=Psip1 PE=1 SV=1	13	5	15	4	528	59.6	9.13	32.77	97.6	91.5
Q4QRB0	Gale	Galactose-4-epimerase, UDP, isoform CRA_a OS=Rattus norvegicus OX=10116 GN=Gale PE=1 SV=1	20	5	10	5	348	38.3	6.47	18.24	113.5	93.4
P50339	Cma1	Chymase OS=Rattus norvegicus OX=10116 GN=Cma1 PE=2 SV=1	21	5	12	5	247	27.6	9.38	25.04	171.7	96.9
Q5HZY2	Sar1b	GTP-binding protein SAR1b OS=Rattus norvegicus OX=10116 GN=Sar1b PE=2 SV=1	25	5	13	2	198	22.4	6.11	27.13	133.5	74.6
P08082	Cltb	Clathrin light chain B OS=Rattus norvegicus OX=10116 GN=Cltb PE=1 SV=1	21	6	13	6	229	25.1	4.63	30.28	84.7	108.6
P17078	Rpl35	60S ribosomal protein L35 OS=Rattus norvegicus OX=10116 GN=Rpl35 PE=1 SV=3	37	6	15	5	123	14.5	11.05	31.51	125.1	77.8
M0RA79		Uncharacterized protein OS=Rattus norvegicus OX=10116 PE=1 SV=1	49	4	13	4	99	11	7.94	27.1	168.1	69.4
D4A857	Ipo9	Importin 9 OS=Rattus norvegicus OX=10116 GN=Ipo9 PE=1 SV=2	9	9	14	9	1041	115.9	4.81	21.62	110	94.3
D3ZLL8	LOC100909878	40S ribosomal protein S15a-like OS=Rattus norvegicus OX=10116 GN=LOC100909878 PE=3 SV=1	28	4	13	4	130	14.8	10.13	33.22	124.2	78.5
Q9WTT7	Bzw2	Basic leucine zipper and W2 domain-containing protein 2 OS=Rattus norvegicus OX=10116 GN=Bzw2 PE=1 SV=1	16	6	10	5	419	48	6.68	28.16	108.2	95.2
B1PLB1	Cd34	CD34 antigen (Predicted) OS=Rattus norvegicus OX=10116 GN=Cd34 PE=1 SV=1	13	5	16	5	386	41.2	5.49	39.28	62.2	137.8
Q3B8R6	Azgp1	Alpha-2-glycoprotein 1, zinc OS=Rattus norvegicus OX=10116 GN=Azgp1 PE=1 SV=1	17	4	10	4	296	34	6.24	17.95	102.3	121.8
D3ZUU8	Sec14l4	SEC14-like lipid-binding 4 OS=Rattus norvegicus OX=10116 GN=Sec14l4 PE=1 SV=1	22	7	18	6	412	47	6.98	16.71	89.9	101.9
P05943	S100a10	Protein S100-A10 OS=Rattus norvegicus OX=10116 GN=S100a10 PE=1 SV=2	18	3	20	3	95	11.1	6.77	57.26	116.9	91.3
P06762	Hmox1	Heme oxygenase 1 OS=Rattus norvegicus OX=10116 GN=Hmox1 PE=1 SV=1	28	5	8	5	289	33	6.54	11.18	138.8	56.5
D3ZZN4		Uncharacterized protein OS=Rattus norvegicus OX=10116 PE=3 SV=1	40	5	23	5	110	12.6	11.05	47.16	114	79.9
A0A1B0GWQ7	Tsn	Translin OS=Rattus norvegicus OX=10116 GN=Tsn PE=1 SV=1	19	4	9	4	282	31.9	9.2	20.64	106.7	97.8
A0A0G2JU07	Ube2v2	Ubiquitin-conjugating enzyme E2 variant 2 OS=Rattus norvegicus OX=10116 GN=Ube2v2 PE=1 SV=1	50	7	17	4	145	16.4	8.07	28.45	91	99
A0A0G2JY12	Pxn	Paxillin OS=Rattus norvegicus OX=10116 GN=Pxn PE=1 SV=1	12	8	14	8	586	64	6.39	18.23	82.5	110.3
P62870	Elob	Elongin-B OS=Rattus norvegicus OX=10116 GN=Elob PE=1 SV=1	77	6	18	6	118	13.2	5.01	35.53	109.3	94
P61212	Arl1	ADP-ribosylation factor-like protein 1 OS=Rattus norvegicus OX=10116 GN=Arl1 PE=1 SV=1	39	5	13	5	181	20.4	5.72	14.78	139.2	86.8
P25093	Fah	Fumarylacetoacetase OS=Rattus norvegicus OX=10116 GN=Fah PE=1 SV=1	21	7	11	7	419	45.9	7.17	18.33	109.3	95.7
Q3ZAV2	Ybx1	Nuclease-sensitive element-binding protein 1 OS=Rattus norvegicus OX=10116 GN=Ybx1 PE=1 SV=1	18	4	9	2	326	36.2	9.88	20.93	83.2	74.7
D3ZNQ6	Ube2m	Ubiquitin-conjugating enzyme E2M OS=Rattus norvegicus OX=10116 GN=Ube2m PE=1 SV=1	45	8	13	8	183	20.9	7.69	18.09	97.6	94.7
A0A0G2JWA5	Slmap	Sarcolemmal membrane-associated protein OS=Rattus norvegicus OX=10116 GN=Slmap PE=1 SV=1	6	6	6	6	808	92.9	5.26	13.38	81.4	116
Q5EBD0	Sec14l2	SEC14-like 2 (S. cerevisiae) OS=Rattus norvegicus OX=10116 GN=Sec14l2 PE=1 SV=1	17	5	15	1	403	46.2	7.4	26.91	69	135
A0A0G2JV12	Col15a1	Collagen type XV alpha 1 chain OS=Rattus norvegicus OX=10116 GN=Col15a1 PE=1 SV=1	5	5	10	5	1345	138.2	5.01	17.43	92.9	102.1
P50430	Arsb	Arylsulfatase B OS=Rattus norvegicus OX=10116 GN=Arsb PE=2 SV=2	11	5	11	5	528	58.9	6.6	23.41	131.4	82.3
D3Z955	Pgm2l1	Phosphoglucomutase 2-like 1 OS=Rattus norvegicus OX=10116 GN=Pgm2l1 PE=1 SV=1	15	9	10	8	621	70.2	6.49	15.76	83.7	122
A0A0G2JVA7	Eif1a	Eukaryotic translation initiation factor 1A OS=Rattus norvegicus OX=10116 GN=Eif1a PE=1 SV=1	33	5	10	1	144	16.5	5.24	17.98	85.9	87.8
D3ZQR7	Plod2	Procollagen-lysine,2-oxoglutarate 5-dioxygenase 2 OS=Rattus norvegicus OX=10116 GN=Plod2 PE=4 SV=1	12	8	10	7	758	87	6.65	17.05	177.6	56.3
B0BN99	Hmgb3	Hmgb3 protein OS=Rattus norvegicus OX=10116 GN=Hmgb3 PE=1 SV=1	21	3	7	3	200	23	8.37	20.93	93.9	100.5
A1A5R2	Gprc5a	G protein-coupled receptor, class C, group 5, member A OS=Rattus norvegicus OX=10116 GN=Gprc5a PE=1 SV=1	14	5	18	5	358	40.4	8.28	37.18	47	143.6
A0A0G2K756	Acbd3	Acyl-Coenzyme A binding domain containing 3 OS=Rattus norvegicus OX=10116 GN=Acbd3 PE=1 SV=1	15	5	6	5	526	60.3	5.01	12.17	100.2	90.8
D4A631	Arfgef1	Brefeldin A-inhibited guanine nucleotide-exchange protein 1 OS=Rattus norvegicus OX=10116 GN=Arfgef1 PE=1 SV=1	6	10	14	3	1846	207.8	5.77	12.81	107.3	106.6
P97878	Exoc5	Exocyst complex component 5 OS=Rattus norvegicus OX=10116 GN=Exoc5 PE=1 SV=1	14	10	11	10	708	81.7	6.71	17	113.4	98.2
Q641Y2	Ndufs2	NADH dehydrogenase [ubiquinone] iron-sulfur protein 2, mitochondrial OS=Rattus norvegicus OX=10116 GN=Ndufs2 PE=1 SV=1	19	7	16	7	463	52.5	6.99	19.8	109.4	88.9
A4L9P7	Pds5a	Sister chromatid cohesion protein PDS5 homolog A OS=Rattus norvegicus OX=10116 GN=Pds5a PE=1 SV=1	7	9	14	6	1333	150.2	7.93	22.78	118.6	87.9
D4A914	Xrn2	5'-3' exoribonuclease OS=Rattus norvegicus OX=10116 GN=Xrn2 PE=1 SV=3	9	6	11	6	951	108.6	7.46	17.34	99.9	86
P86182	Ccdc22	Coiled-coil domain-containing protein 22 OS=Rattus norvegicus OX=10116 GN=Ccdc22 PE=1 SV=2	10	6	11	6	627	70.8	6.11	16.73	115	93.3
D3ZFY8	LOC100912618	Ubiquitin-conjugating enzyme E2 V1 OS=Rattus norvegicus OX=10116 GN=LOC100912618 PE=1 SV=1	42	6	18	3	147	16.3	7.96	35.9	107.9	95.5
P20651	Ppp3cb	Serine/threonine-protein phosphatase 2B catalytic subunit beta isoform OS=Rattus norvegicus OX=10116 GN=Ppp3cb PE=1 SV=1	11	5	12	1	525	59.1	5.91	22.36	91.1	91.6
D3ZYS7	G3bp1	G3BP stress granule assembly factor 1 OS=Rattus norvegicus OX=10116 GN=G3bp1 PE=1 SV=1	16	5	15	5	465	51.8	5.59	23.21	92.9	100.3
Q5U214	Snrpa	Small nuclear ribonucleoprotein polypeptide A OS=Rattus norvegicus OX=10116 GN=Snrpa PE=1 SV=1	26	6	10	4	281	31.2	9.83	17.92	110.7	87.1
G3V811	F13a1	Coagulation factor XIII A chain OS=Rattus norvegicus OX=10116 GN=F13a1 PE=1 SV=1	10	6	9	6	732	83	5.62	16.08	116.2	118.4
B2RZ27	Sh3bgrl3	SH3 domain binding glutamic acid-rich protein-like 3 OS=Rattus norvegicus OX=10116 GN=Sh3bgrl3 PE=1 SV=1	47	5	17	5	93	10.5	5.14	35.72	107.9	94.7
G3V6E7	Fmod	Fibromodulin OS=Rattus norvegicus OX=10116 GN=Fmod PE=4 SV=1	18	5	13	5	376	43.1	5.9	26.13	116.4	92.7
P55159	Pon1	Serum paraoxonase/arylesterase 1 OS=Rattus norvegicus OX=10116 GN=Pon1 PE=1 SV=3	15	5	12	5	355	39.3	5.22	19.63	72.8	145.8
Q5XIL4	Sorbs3	Sorbin and SH3 domain containing 3, isoform CRA_b OS=Rattus norvegicus OX=10116 GN=Sorbs3 PE=1 SV=1	11	7	15	7	733	82	9.06	23.38	79.8	110.8
Q6AYG5	Echdc1	Ethylmalonyl-CoA decarboxylase OS=Rattus norvegicus OX=10116 GN=Echdc1 PE=1 SV=1	27	7	14	7	299	32.6	7.03	23.85	122.6	79.7
D3ZC55	Hspa12a	Heat shock 70kDa protein 12A (Predicted), isoform CRA_a OS=Rattus norvegicus OX=10116 GN=Hspa12a PE=1 SV=1	10	6	10	6	675	74.8	6.61	9.55	67.6	125.9
Q9JMB5	Adrm1	Proteasomal ubiquitin receptor ADRM1 OS=Rattus norvegicus OX=10116 GN=Adrm1 PE=1 SV=2	17	7	11	7	407	42.1	5.07	18.04	124.5	83.9
Q5M827	Pir	Pirin OS=Rattus norvegicus OX=10116 GN=Pir PE=1 SV=1	28	7	11	7	291	32.2	6.7	17.09	79.4	123.3
F1LZJ4	Hyi	Putative hydroxypyruvate isomerase OS=Rattus norvegicus OX=10116 GN=Hyi PE=1 SV=2	31	5	8	5	277	30.6	5.64	10.17	82.1	99.5
Q63524	Tmed2	Transmembrane emp24 domain-containing protein 2 OS=Rattus norvegicus OX=10116 GN=Tmed2 PE=1 SV=1	31	6	14	6	201	22.7	5.17	25.63	105.7	91.4
B2GUV7	Eif5b	Eukaryotic translation initiation factor 5B OS=Rattus norvegicus OX=10116 GN=Eif5b PE=1 SV=1	6	8	10	8	1216	137.6	5.57	18.53	114.6	89.1
Q4KLZ6	Tkfc	Triokinase/FMN cyclase OS=Rattus norvegicus OX=10116 GN=Tkfc PE=1 SV=1	14	6	8	6	578	59.4	7.52	12.14	101.6	96.8
B2RYW9	Fahd2	Fumarylacetoacetate hydrolase domain-containing protein 2 OS=Rattus norvegicus OX=10116 GN=Fahd2 PE=1 SV=1	26	6	9	6	313	34.6	8.35	13.91	93.9	108.6
D3ZDI7	Ppp2r5a	Serine/threonine-protein phosphatase 2A 56 kDa regulatory subunit OS=Rattus norvegicus OX=10116 GN=Ppp2r5a PE=1 SV=1	14	6	13	6	486	56.3	6.86	20.61	97.1	103.1
Q32KJ5	Gns	N-acetylglucosamine-6-sulfatase OS=Rattus norvegicus OX=10116 GN=Gns PE=1 SV=1	12	6	17	6	544	60.9	7.72	24.5	134.3	72.3
A0A0A0MY07	Usp15	Ubiquitin carboxyl-terminal hydrolase 15 OS=Rattus norvegicus OX=10116 GN=Usp15 PE=1 SV=1	9	8	10	7	952	109.2	5.11	14.88	110.1	88.2
Q568Z6	Ist1	IST1 homolog OS=Rattus norvegicus OX=10116 GN=Ist1 PE=2 SV=1	18	6	12	6	366	39.9	5.44	22.17	90.6	110.2
Q6AYE2	Sh3glb1	Endophilin-B1 OS=Rattus norvegicus OX=10116 GN=Sh3glb1 PE=2 SV=1	18	7	14	6	365	40.8	6.04	23.15	82.5	112.1
D3ZWD6	C8a	Complement C8 alpha chain OS=Rattus norvegicus OX=10116 GN=C8a PE=1 SV=1	16	8	8	8	587	66.2	5.96	14.32	119.7	95
A0A0G2JTA1	Ppp2r5e	Serine/threonine-protein phosphatase 2A 56 kDa regulatory subunit OS=Rattus norvegicus OX=10116 GN=Ppp2r5e PE=1 SV=1	13	5	10	5	467	54.7	6.95	23.13	90.8	102.8
P35284	Rab12	Ras-related protein Rab-12 OS=Rattus norvegicus OX=10116 GN=Rab12 PE=1 SV=2	31	8	20	7	243	27.3	8.41	38.7	82.2	113.2
D4A6X3	Kank4	KN motif and ankyrin repeat domains 4 OS=Rattus norvegicus OX=10116 GN=Kank4 PE=1 SV=1	8	7	8	6	1010	109.5	5.12	12.96	76	126.2
Q27W01	Rbm8a	RNA-binding protein 8A OS=Rattus norvegicus OX=10116 GN=Rbm8a PE=1 SV=1	32	5	14	5	174	19.9	5.72	30.41	109.7	90.7
A0A0G2JVD6	Kmt2d	5'-AMP-activated protein kinase subunit gamma-1 OS=Rattus norvegicus OX=10116 GN=Kmt2d PE=1 SV=1	1	6	9	6	5840	628.4	5.87	16.59	88.1	99.8
Q9Z269	Vapb	Vesicle-associated membrane protein-associated protein B OS=Rattus norvegicus OX=10116 GN=Vapb PE=1 SV=3	31	5	14	4	243	26.9	7.78	28.15	94.6	108.9
O54698	Slc29a1	Equilibrative nucleoside transporter 1 OS=Rattus norvegicus OX=10116 GN=Slc29a1 PE=1 SV=3	13	5	8	5	457	50	7.99	18.38	49.3	129.2
Q4KLZ3	Dazap1	DAZ associated protein 1, isoform CRA_a OS=Rattus norvegicus OX=10116 GN=Dazap1 PE=1 SV=1	28	7	12	7	405	43.1	8.56	11.07	105.7	90.1
O35547	Acsl4	Long-chain-fatty-acid--CoA ligase 4 OS=Rattus norvegicus OX=10116 GN=Acsl4 PE=1 SV=1	17	8	12	8	670	74.3	8.02	16.13	116.5	77.7
B2RZ98	Ncf4	Ncf4 protein OS=Rattus norvegicus OX=10116 GN=Ncf4 PE=1 SV=1	26	7	11	7	339	38.7	5.91	8.72	140.2	73
A0A0H2UHY4	Slc39a4	Solute carrier family 39 (Zinc transporter), member 4 (Predicted), isoform CRA_a OS=Rattus norvegicus OX=10116 GN=Slc39a4 PE=4 SV=1	11	5	10	5	657	71.2	5.36	19.52	82.7	109
P20767		Ig lambda-2 chain C region OS=Rattus norvegicus OX=10116 PE=4 SV=1	41	3	14	3	104	11.3	5.99	22.39	161.3	88
B2RZD6	Ndufa4	NDUFA4, mitochondrial complex-associated OS=Rattus norvegicus OX=10116 GN=Ndufa4 PE=1 SV=1	56	6	18	6	82	9.3	9.52	37.85	92.2	86.8
D4A994	Emc1	ER membrane protein complex subunit 1 OS=Rattus norvegicus OX=10116 GN=Emc1 PE=1 SV=1	9	7	11	7	993	111.1	7.31	10.26	110.5	83.9
F1MA18	Ybx3	Y-box-binding protein 3 OS=Rattus norvegicus OX=10116 GN=Ybx3 PE=1 SV=1	17	4	9	2	361	38.8	9.69	21.57	104.7	76.5
Q9ET61	Cd93	Complement component C1q receptor OS=Rattus norvegicus OX=10116 GN=Cd93 PE=1 SV=1	16	7	8	7	643	68.7	5	14.98	84.5	101
D4AC36	Eif3f	Eukaryotic translation initiation factor 3 subunit F OS=Rattus norvegicus OX=10116 GN=Eif3f PE=1 SV=3	16	6	13	6	361	38	5.45	29.18	108.7	87.6
P83883	Rpl36a	60S ribosomal protein L36a OS=Rattus norvegicus OX=10116 GN=Rpl36a PE=1 SV=2	26	5	18	5	106	12.4	10.58	44.39	108.2	76.5
B2RZ37	Reep5	Receptor expression-enhancing protein 5 OS=Rattus norvegicus OX=10116 GN=Reep5 PE=1 SV=1	20	5	11	5	189	21.4	8.12	24.45	103.8	86.4
F1M8F4	Gmfg	Glia maturation factor gamma OS=Rattus norvegicus OX=10116 GN=Gmfg PE=1 SV=2	27	5	12	5	142	16.8	5.71	32.07	126.6	74.3
A0A0G2JUF9	Nckap1l	NCK-associated protein 1-like OS=Rattus norvegicus OX=10116 GN=Nckap1l PE=1 SV=1	7	6	7	6	1134	129	6.64	11.74	152.2	70.2
D3ZUC9	Oxsr1	Oxidative-stress responsive 1 (Predicted) OS=Rattus norvegicus OX=10116 GN=Oxsr1 PE=1 SV=1	11	5	6	5	527	58.2	6.57	16.39	106.4	98.3
A0A0G2K6E8	Spag9	Sperm-associated antigen 9 OS=Rattus norvegicus OX=10116 GN=Spag9 PE=1 SV=1	5	7	9	7	1352	149.5	5.21	14.76	91.4	101.5
B5DF57	Epb42	Erythrocyte membrane protein band 4.2 OS=Rattus norvegicus OX=10116 GN=Epb42 PE=1 SV=1	12	6	7	6	689	76.5	7.23	8.15	67.4	142.8
A0A096MJ11	Gsdmd	Gasdermin D OS=Rattus norvegicus OX=10116 GN=Gsdmd PE=1 SV=1	13	6	9	6	488	53.2	4.93	15.96	113.9	90.5
P62997	Tra2b	Transformer-2 protein homolog beta OS=Rattus norvegicus OX=10116 GN=Tra2b PE=1 SV=1	20	5	11	5	288	33.6	11.25	20.39	101.4	89.3
Q5BJT7	Ccdc93	Coiled-coil domain-containing protein 93 OS=Rattus norvegicus OX=10116 GN=Ccdc93 PE=1 SV=1	13	8	8	8	629	72.6	7.61	12.18	106.9	90
B5DF05	Rasip1	Ras interacting protein 1 (Predicted), isoform CRA_a OS=Rattus norvegicus OX=10116 GN=Rasip1 PE=1 SV=1	14	6	7	6	619	67.8	5.44	16.41	76	98.4
E9PT22	Inf2	Inverted formin, FH2 and WH2 domain containing OS=Rattus norvegicus OX=10116 GN=Inf2 PE=1 SV=3	5	6	7	6	1246	136.4	5.77	7.76	123.7	86
D3ZF39	Uap1	UDP-N-acetylglucosamine pyrophosphorylase 1 OS=Rattus norvegicus OX=10116 GN=Uap1 PE=1 SV=2	18	8	10	7	521	58.4	6.44	18.06	108.6	89.7
Q9R0T4	Cdh1	Cadherin-1 OS=Rattus norvegicus OX=10116 GN=Cdh1 PE=1 SV=1	8	6	11	6	886	98.7	4.81	20.05	75.2	105.2
Q68FT9	Scly	Selenocysteine lyase OS=Rattus norvegicus OX=10116 GN=Scly PE=1 SV=1	19	5	6	5	432	47.2	6.61	14.07	96.4	105.6
F1M6W2	Ermp1	Endoplasmic reticulum metallopeptidase 1 OS=Rattus norvegicus OX=10116 GN=Ermp1 PE=1 SV=1	6	5	7	5	898	99.9	7.49	17.07	91.1	106.1
Q4FZU0	Acp6	Acid phosphatase 6, lysophosphatidic OS=Rattus norvegicus OX=10116 GN=Acp6 PE=1 SV=1	12	4	11	4	413	47.3	7.75	26.44	110.1	93.3
A0A0G2K8Z9	Kif13b	Kinesin family member 13B OS=Rattus norvegicus OX=10116 GN=Kif13b PE=1 SV=1	5	7	7	7	1843	204.7	5.8	10.54	93.1	102.2
Q3KRC3	Srpra	SRP receptor subunit alpha OS=Rattus norvegicus OX=10116 GN=Srpra PE=1 SV=1	12	7	10	7	636	69.6	8.95	16.68	131.4	69.6
D3ZMY7	Nt5c2	5'-nucleotidase, cytosolic II OS=Rattus norvegicus OX=10116 GN=Nt5c2 PE=1 SV=3	14	7	12	7	586	67.7	6.74	17.15	109.8	99.1
F1LR42	Rufy1	RUN and FYVE domain-containing 1 OS=Rattus norvegicus OX=10116 GN=Rufy1 PE=1 SV=1	12	7	10	7	711	80.3	5.72	11.13	106.3	97
G3V7Q4	Ptpn12	Tyrosine-protein phosphatase OS=Rattus norvegicus OX=10116 GN=Ptpn12 PE=1 SV=1	13	8	8	8	766	85.9	5.83	11.38	96.4	98.5
G3V7Y3	Atp5f1d	ATP synthase subunit delta, mitochondrial OS=Rattus norvegicus OX=10116 GN=Atp5f1d PE=1 SV=1	14	2	11	2	168	17.6	5.24	34.17	69.7	93.8
G3V6G7	Pnpt1	Polyribonucleotide nucleotidyltransferase 1 OS=Rattus norvegicus OX=10116 GN=Pnpt1 PE=1 SV=1	11	6	9	6	784	85.8	8.13	21.6	176.9	80.4
O88350	Rbbp9	Putative hydrolase RBBP9 OS=Rattus norvegicus OX=10116 GN=Rbbp9 PE=1 SV=2	45	6	15	6	186	21	6.2	15.14	101.1	105.4
B1WC61	Acad9	Acad9 protein OS=Rattus norvegicus OX=10116 GN=Acad9 PE=1 SV=1	15	8	13	8	625	68.8	7.69	16.61	105	100.9
Q6AXR6	Gsto1	Glutathione S-transferase omega 1, isoform CRA_b OS=Rattus norvegicus OX=10116 GN=Gsto1 PE=1 SV=1	28	5	15	5	241	27.7	7.01	26.67	114.7	92.9
P55009	Aif1	Allograft inflammatory factor 1 OS=Rattus norvegicus OX=10116 GN=Aif1 PE=2 SV=1	36	5	12	5	147	16.8	8.27	24.98	117.6	64.2
Q6B345	S100a11	Protein S100-A11 OS=Rattus norvegicus OX=10116 GN=S100a11 PE=3 SV=1	47	5	15	5	98	11.1	5.9	27.83	101.5	93
Q5M7V8	Thrap3	Thyroid hormone receptor-associated protein 3 OS=Rattus norvegicus OX=10116 GN=Thrap3 PE=1 SV=1	9	7	9	7	951	108.2	10.15	16.46	82.1	90.7
D3ZDE4	Dguok	Deoxyguanosine kinase OS=Rattus norvegicus OX=10116 GN=Dguok PE=1 SV=1	28	6	9	6	278	32.2	7.96	14.57	93.7	107
A0A1W2Q627	Eif4e	Eukaryotic translation initiation factor 4E OS=Rattus norvegicus OX=10116 GN=Eif4e PE=1 SV=1	21	5	13	5	218	25.1	6.15	25.13	105.8	90.3
Q6AY86	Vps26a	Vacuolar protein sorting-associated protein 26A OS=Rattus norvegicus OX=10116 GN=Vps26a PE=1 SV=1	22	6	9	5	327	38.1	6.57	16.4	97.5	90.2
Q5FVI3	Lrrc57	Leucine-rich repeat-containing protein 57 OS=Rattus norvegicus OX=10116 GN=Lrrc57 PE=2 SV=1	26	6	13	6	239	26.7	8.44	18.09	77.2	120.3
G3V637	Stxbp2	Syntaxin binding protein 2, isoform CRA_b OS=Rattus norvegicus OX=10116 GN=Stxbp2 PE=1 SV=1	19	9	13	9	594	66.6	6.77	13.49	111.6	92.3
P57113	Gstz1	Maleylacetoacetate isomerase OS=Rattus norvegicus OX=10116 GN=Gstz1 PE=1 SV=2	26	4	10	4	216	23.9	7.77	14.92	101	118.9
Q5U2X6	Ccdc47	Coiled-coil domain-containing protein 47 OS=Rattus norvegicus OX=10116 GN=Ccdc47 PE=2 SV=1	14	7	12	7	483	55.7	4.84	29.26	101.6	94.8
P97521	Slc25a20	Mitochondrial carnitine/acylcarnitine carrier protein OS=Rattus norvegicus OX=10116 GN=Slc25a20 PE=1 SV=1	27	7	10	7	301	33.1	9.48	22.01	102.5	97.7
Q62824	Exoc4	Exocyst complex component 4 OS=Rattus norvegicus OX=10116 GN=Exoc4 PE=1 SV=1	9	7	7	7	975	110.5	6.49	9.7	103.3	96.7
Q62825	Exoc3	Exocyst complex component 3 OS=Rattus norvegicus OX=10116 GN=Exoc3 PE=1 SV=1	10	6	8	6	755	86.4	6.11	12.52	105.9	97.8
P62744	Ap2s1	AP-2 complex subunit sigma OS=Rattus norvegicus OX=10116 GN=Ap2s1 PE=1 SV=1	39	6	14	6	142	17	6.18	19.63	101.3	106.5
Q6AYD4	Esam	Endothelial cell-selective adhesion molecule OS=Rattus norvegicus OX=10116 GN=Esam PE=1 SV=1	17	5	12	5	394	41.9	9.23	18.68	71	131.1
G3V6I9	Rpl26	60S ribosomal protein L26 OS=Rattus norvegicus OX=10116 GN=Rpl26 PE=1 SV=1	35	8	19	8	145	17.2	10.55	43.72	125	76.8
A0A096MJZ2	Tbl2	RCG21429, isoform CRA_b OS=Rattus norvegicus OX=10116 GN=Tbl2 PE=1 SV=1	12	4	8	4	442	49.6	9.04	19.7	124.6	87.9
G3V6B0	Pdxdc1	Pyridoxal-dependent decarboxylase domain-containing 1 OS=Rattus norvegicus OX=10116 GN=Pdxdc1 PE=1 SV=1	13	9	11	9	785	86.9	5.53	12.29	106.1	86.9
Q6NX65	Pdcd10	Programmed cell death protein 10 OS=Rattus norvegicus OX=10116 GN=Pdcd10 PE=2 SV=1	30	6	10	6	210	24.3	7.39	17.28	93.5	102.1
O54922	Exoc7	Exocyst complex component 7 OS=Rattus norvegicus OX=10116 GN=Exoc7 PE=1 SV=1	14	7	8	7	653	75	6.71	10.47	89.5	103.6
A0A0G2KAN1	NEWGENE_621351	Collagen, type I, alpha 2 OS=Rattus norvegicus OX=10116 GN=NEWGENE_621351 PE=1 SV=1	7	8	14	8	1372	129.5	9.29	20.19	136.8	68.4
Q5XIP0	Dnajb4	DnaJ (Hsp40) homolog, subfamily B, member 4 OS=Rattus norvegicus OX=10116 GN=Dnajb4 PE=1 SV=1	26	6	11	5	337	37.8	8.59	10.29	89.2	106.2
Q5QJC9	Bag5	BAG family molecular chaperone regulator 5 OS=Rattus norvegicus OX=10116 GN=Bag5 PE=1 SV=1	20	6	8	6	447	51	6.16	10.11	97.1	112.7
F1LNZ2	Numb	Protein numb homolog OS=Rattus norvegicus OX=10116 GN=Numb PE=1 SV=3	9	6	9	6	653	70.7	8.98	16.48	72	117.7
P23764	Gpx3	Glutathione peroxidase 3 OS=Rattus norvegicus OX=10116 GN=Gpx3 PE=2 SV=2	28	6	18	6	226	25.4	8.12	29.26	105.3	128.5
Q5PQN7	Lzic	Protein LZIC OS=Rattus norvegicus OX=10116 GN=Lzic PE=2 SV=1	42	7	9	7	190	21.4	4.96	8.87	93	105.7
D3ZBE5	Nek7	Serine/threonine-protein kinase Nek7 OS=Rattus norvegicus OX=10116 GN=Nek7 PE=2 SV=1	21	6	8	6	302	34.5	8.25	17.06	93.5	82.6
G3V8Y5	Polr2b	DNA-directed RNA polymerase subunit beta OS=Rattus norvegicus OX=10116 GN=Polr2b PE=1 SV=1	8	8	8	8	1174	133.8	6.87	11.63	98.2	104.5
P43527	Casp1	Caspase-1 OS=Rattus norvegicus OX=10116 GN=Casp1 PE=2 SV=1	24	9	12	9	402	45.5	6.68	12.86	101.6	96.7
Q91XU1	Qki	Protein quaking OS=Rattus norvegicus OX=10116 GN=Qki PE=1 SV=2	21	8	15	8	341	37.6	7.96	23.95	93.7	97.8
O55171	Acot2	Acyl-coenzyme A thioesterase 2, mitochondrial OS=Rattus norvegicus OX=10116 GN=Acot2 PE=1 SV=1	18	6	9	6	453	49.7	7.83	10.46	83.5	101.5
G3V762	Tsta3	Tissue specific transplantation antigen P35B (Predicted), isoform CRA_a OS=Rattus norvegicus OX=10116 GN=Tsta3 PE=1 SV=1	19	4	10	4	321	35.8	6.74	12.05	99.2	113
A0A0G2K4T3	Acap2	Arf-GAP with coiled-coil, ANK repeat and PH domain-containing protein 2 OS=Rattus norvegicus OX=10116 GN=Acap2 PE=1 SV=1	8	7	13	7	809	91.5	6.43	17.96	107.6	101.9
P61227	Rap2b	Ras-related protein Rap-2b OS=Rattus norvegicus OX=10116 GN=Rap2b PE=2 SV=1	35	5	8	3	183	20.5	4.81	16	95.2	104.8
A0A0G2K9J2	Atp6v1h	V-type proton ATPase subunit H OS=Rattus norvegicus OX=10116 GN=Atp6v1h PE=1 SV=1	16	5	10	5	483	55.8	6.61	14.76	125.2	87
Q5PQM2	Klc4	Kinesin light chain 4 OS=Rattus norvegicus OX=10116 GN=Klc4 PE=1 SV=1	8	4	6	2	619	68.9	6.25	15.97	101.2	97.5
Q5RJR2	Twf1	Twinfilin-1 OS=Rattus norvegicus OX=10116 GN=Twf1 PE=1 SV=1	15	5	9	5	350	40.1	6.67	20.99	93.6	102.5
Q7TSU1	Arfgef2	Brefeldin A-inhibited guanine nucleotide-exchange protein 2 OS=Rattus norvegicus OX=10116 GN=Arfgef2 PE=1 SV=1	5	9	12	2	1791	201.8	6.51	12.92
A0A0G2K977	Golga2	Golgin subfamily A member 2 OS=Rattus norvegicus OX=10116 GN=Golga2 PE=1 SV=1	7	6	9	6	1026	115.9	4.97	17.23	109.7	91.1
A1A5S1	Prpf6	Pre-mRNA-processing factor 6 OS=Rattus norvegicus OX=10116 GN=Prpf6 PE=1 SV=1	10	8	10	8	941	106.7	8.09	8.11	108	90.4
P32198	Cpt1a	Carnitine O-palmitoyltransferase 1, liver isoform OS=Rattus norvegicus OX=10116 GN=Cpt1a PE=1 SV=2	13	8	8	8	773	88.1	8.54	11.22	107.4	93.1
Q4FZU2	Krt6a	Keratin, type II cytoskeletal 6A OS=Rattus norvegicus OX=10116 GN=Krt6a PE=1 SV=1	7	4	24	1	552	59.2	7.94	54.43	87.8	108.6
D3ZLH3		Uncharacterized protein OS=Rattus norvegicus OX=10116 PE=4 SV=1	24	6	15	6	160	18.8	10.58	35.55	122.7	75.8
B1H282	Colgalt1	Collagen beta(1-O)galactosyltransferase 1 OS=Rattus norvegicus OX=10116 GN=Colgalt1 PE=1 SV=1	16	8	8	8	617	71.1	7.12	13.08	110.3	74.6
A0A0G2JVV1	Clec2g	C-type lectin domain family 2, member G OS=Rattus norvegicus OX=10116 GN=Clec2g PE=1 SV=1	29	6	7	6	218	25	8.73	13.89	91.3	114.3
Q4QQT4	Ppp2r1b	Serine/threonine-protein phosphatase 2A 65 kDa regulatory subunit A beta isoform OS=Rattus norvegicus OX=10116 GN=Ppp2r1b PE=2 SV=1	13	6	13	2	601	66	5.1	28.75	106.2	88.2
Q6AXR4	Hexb	Beta-hexosaminidase subunit beta OS=Rattus norvegicus OX=10116 GN=Hexb PE=2 SV=1	13	7	9	6	537	61.5	7.94	14.66	129.3	76.8
A0A0G2JZI0	Safb	Scaffold attachment factor B OS=Rattus norvegicus OX=10116 GN=Safb PE=1 SV=1	9	7	10	5	940	105.5	5.36	16.11	84.4	102.9
D3ZI16	Cops6	COP9 (Constitutive photomorphogenic) homolog, subunit 6 (Arabidopsis thaliana) (Predicted), isoform CRA_a OS=Rattus norvegicus OX=10116 GN=Cops6 PE=1 SV=1	21	6	11	6	344	37.7	6.14	22.63	100.4	106.5
P11654	Nup210	Nuclear pore membrane glycoprotein 210 OS=Rattus norvegicus OX=10116 GN=Nup210 PE=1 SV=1	3	5	9	5	1886	204	6.71	16.22	101.6	88.1
B1WC02	Ctps1	CTP synthase OS=Rattus norvegicus OX=10116 GN=Ctps1 PE=1 SV=1	19	8	11	7	591	66.6	6.58	16.74	105.2	90
P25286	Atp6v0a1	V-type proton ATPase 116 kDa subunit a isoform 1 OS=Rattus norvegicus OX=10116 GN=Atp6v0a1 PE=2 SV=1	7	5	10	5	838	96.3	6.47	14.68	104.8	84.7
D3ZHG3	Ptk7	Protein tyrosine kinase 7 OS=Rattus norvegicus OX=10116 GN=Ptk7 PE=3 SV=3	18	7	9	7	778	86.2	7.9	13.15	107.2	99.1
O70257	Stx7	Syntaxin-7 OS=Rattus norvegicus OX=10116 GN=Stx7 PE=1 SV=4	31	6	8	6	261	29.8	5.43	8.49	97.7	101.2
B1WC28	H2afy2	Core histone macro-H2A OS=Rattus norvegicus OX=10116 GN=H2afy2 PE=1 SV=1	12	4	10	3	372	40.1	9.69	28.25	104.8	101.6
P0C5W1	Map1s	Microtubule-associated protein 1S OS=Rattus norvegicus OX=10116 GN=Map1s PE=1 SV=1	6	4	8	4	972	102.7	7.11	16.72	126.7	75.2
P49088	Asns	Asparagine synthetase [glutamine-hydrolyzing] OS=Rattus norvegicus OX=10116 GN=Asns PE=2 SV=3	15	7	13	7	561	64.2	6.46	14.9	113.3	85.5
Q4KM33	Plek	Pleckstrin OS=Rattus norvegicus OX=10116 GN=Plek PE=1 SV=1	24	5	7	5	350	40	8.32	19.17	94.3	134.3
P50545	Hck	Tyrosine-protein kinase HCK OS=Rattus norvegicus OX=10116 GN=Hck PE=1 SV=4	12	7	22	2	524	59.1	7.46	34.35	122.4	83.1
Q62639	Rheb	GTP-binding protein Rheb OS=Rattus norvegicus OX=10116 GN=Rheb PE=1 SV=1	26	5	14	5	184	20.5	5.92	28.96	98.6	97.4
Q6AXT5	Rab21	Ras-related protein Rab-21 OS=Rattus norvegicus OX=10116 GN=Rab21 PE=2 SV=1	28	5	7	5	223	24.1	7.94	10.75	89.7	102
A0A0G2JUX5	Purb	Transcriptional activator protein Pur-beta OS=Rattus norvegicus OX=10116 GN=Purb PE=1 SV=1	23	5	9	5	317	33.5	5.43	13.77	87.9	103.8
B1WBW4	Armc10	Armadillo repeat-containing protein 10 OS=Rattus norvegicus OX=10116 GN=Armc10 PE=1 SV=1	28	6	8	6	306	33.4	7.97	13.9	94.5	84.7
O55158	Tspan8	Tetraspanin OS=Rattus norvegicus OX=10116 GN=Tspan8 PE=2 SV=2	15	4	15	4	235	25.5	5.67	35.56	59.8	149.4
Q3KRE0	Atad3	ATPase family AAA domain-containing protein 3 OS=Rattus norvegicus OX=10116 GN=Atad3 PE=1 SV=1	11	6	9	6	591	66.7	9.29	17.15	127.1	77
D3ZDV2	Eps8l1	EPS8-like 1 OS=Rattus norvegicus OX=10116 GN=Eps8l1 PE=1 SV=1	11	8	11	8	717	80	6.43	17.65	89.9	90.5
B2GV73	Arpc3	Actin-related protein 2/3 complex subunit 3 OS=Rattus norvegicus OX=10116 GN=Arpc3 PE=1 SV=1	25	5	16	5	178	20.5	8.6	25.43	115.4	85.5
G3V6S8	Srsf6	Serine/arginine-rich splicing factor 6 OS=Rattus norvegicus OX=10116 GN=Srsf6 PE=1 SV=1	18	7	15	4	339	39	11.46	25.19	102	90
Q5M9I5	Uqcrh	Cytochrome b-c1 complex subunit 6, mitochondrial OS=Rattus norvegicus OX=10116 GN=Uqcrh PE=3 SV=1	37	3	12	3	89	10.4	4.97	34.16	99.4	87.3
F7DLY1	Eps8l2	EPS8-like 2 OS=Rattus norvegicus OX=10116 GN=Eps8l2 PE=1 SV=2	15	8	8	8	729	82.2	7.2	9.5	80.3	111
P83645	Gpx2	Glutathione peroxidase 2 OS=Rattus norvegicus OX=10116 GN=Gpx2 PE=1 SV=3	42	6	10	6	190	22	8.15	19.05	79.6	104.9
Q6AYC2	Irgm	Immunity-related GTPase family M protein OS=Rattus norvegicus OX=10116 GN=Irgm PE=2 SV=1	16	6	9	6	411	46.3	8.12	15.44	96.7	84.5
G3V702	Smu1	Smu-1 suppressor of mec-8 and unc-52 homolog (C. elegans) OS=Rattus norvegicus OX=10116 GN=Smu1 PE=1 SV=1	15	7	12	7	513	57.5	7.18	20.83	114.2	98
B4F777	Hmgn5	High mobility group nucleosome-binding domain-containing protein 5 OS=Rattus norvegicus OX=10116 GN=Hmgn5 PE=2 SV=1	16	5	8	5	429	48.6	4.37	13.48	96.2	92.2
F1LMX1	Bin1	Myc box-dependent-interacting protein 1 OS=Rattus norvegicus OX=10116 GN=Bin1 PE=1 SV=2	16	6	8	6	589	64.6	5.03	4.78	99.1	93.7
D3ZXS8	Ube2k	Huntingtin interacting protein 2 (Predicted), isoform CRA_a OS=Rattus norvegicus OX=10116 GN=Ube2k PE=1 SV=1	36	6	11	6	200	22.4	5.44	16.31	89.4	103.5
D3ZFQ8	Cyc1	Cytochrome c-1 OS=Rattus norvegicus OX=10116 GN=Cyc1 PE=1 SV=3	22	5	10	5	326	35.4	9.26	26.62	101.1	83.5
A0A0G2K7M2	Rad23a	RAD23 homolog A, nucleotide excision repair protein OS=Rattus norvegicus OX=10116 GN=Rad23a PE=1 SV=1	20	5	11	3	362	39.5	4.58	22.91	80.8	120.4
D4A1B8	Dctn3	Dynactin subunit 3 OS=Rattus norvegicus OX=10116 GN=Dctn3 PE=1 SV=1	32	7	12	7	186	21.1	5.71	30.58	96.4	100.3
Q9R0I8	Pip4k2a	Phosphatidylinositol 5-phosphate 4-kinase type-2 alpha OS=Rattus norvegicus OX=10116 GN=Pip4k2a PE=1 SV=1	16	6	11	5	406	46.2	6.99	13.87	88	119.9
D4AAE9	Cisd2	CDGSH iron sulfur domain 2 OS=Rattus norvegicus OX=10116 GN=Cisd2 PE=1 SV=1	39	5	11	5	135	15.3	9.64	14.9	110.8	92.8
F7FHF3	Serpinf2	Serpin family F member 2 OS=Rattus norvegicus OX=10116 GN=Serpinf2 PE=1 SV=1	8	4	15	4	554	62.3	6.8	22.08	106.5	104.3
A0A0G2JYT4	Exoc1	Exocyst complex component 1 OS=Rattus norvegicus OX=10116 GN=Exoc1 PE=1 SV=1	9	5	6	2	678	76.6	6	13.32	113	96.6
P37397	Cnn3	Calponin-3 OS=Rattus norvegicus OX=10116 GN=Cnn3 PE=1 SV=1	21	6	15	4	330	36.4	5.72	20.57	94	106.2
Q5FVH2	Pld3	Phospholipase D3 OS=Rattus norvegicus OX=10116 GN=Pld3 PE=1 SV=1	10	5	7	5	488	54.4	6.52	19.26	132.3	84.6
Q5XIF3	Ndufs4	NADH dehydrogenase [ubiquinone] iron-sulfur protein 4, mitochondrial OS=Rattus norvegicus OX=10116 GN=Ndufs4 PE=1 SV=1	25	4	8	4	175	19.7	10.14	18.25	92.2	102.5
D3Z8R4	Rbm25l1	RNA-binding motif protein 25-like 1 OS=Rattus norvegicus OX=10116 GN=Rbm25l1 PE=1 SV=3	7	6	9	6	817	96.5	6.39	14.99	113.6	85.6
Q9JHW0	Psmb7	Proteasome subunit beta type-7 OS=Rattus norvegicus OX=10116 GN=Psmb7 PE=1 SV=1	15	5	11	5	277	29.9	7.97	21.03	110	101.9
C7E1V1	Itpr3	Inositol 1,4,5-trisphosphate receptor type 3 OS=Rattus norvegicus OX=10116 GN=Itpr3 PE=1 SV=1	3	9	12	6	2670	304	6.54	18.19	116.1	79.7
A0A0G2K2V5	Exoc1	Exocyst complex component 1 OS=Rattus norvegicus OX=10116 GN=Exoc1 PE=1 SV=1	11	6	8	3	721	81.9	6.42	13.04	98.2	93.8
A0A0G2KAI8	Drg2	Developmentally-regulated GTP-binding protein 2 OS=Rattus norvegicus OX=10116 GN=Drg2 PE=1 SV=1	16	5	7	5	364	40.5	9.35	9.13	116	84.8
G3V8V1	Grn	Granulin, isoform CRA_c OS=Rattus norvegicus OX=10116 GN=Grn PE=4 SV=1	13	6	7	6	602	65.1	6.73	13.12	131.6	69.5
P08081	Clta	Clathrin light chain A OS=Rattus norvegicus OX=10116 GN=Clta PE=1 SV=1	19	7	16	7	248	27	4.5	40.12	91.6	99.6
A0A0G2K7B6	Dysf	Dysferlin OS=Rattus norvegicus OX=10116 GN=Dysf PE=1 SV=1	4	6	8	5	2134	242.3	5.8	11.15	81.4	104.8
Q5U2R7	Mesd	LRP chaperone MESD OS=Rattus norvegicus OX=10116 GN=Mesd PE=2 SV=1	33	6	10	6	224	25.2	5.66	14.47	87.6	81.5
A0A0G2JSL0	LOC100360846	Proteasome subunit beta type OS=Rattus norvegicus OX=10116 GN=LOC100360846 PE=3 SV=1	26	6	11	6	238	25.3	5	14.97	111.2	100.9
A0A0H2UI10	Oga	Meningioma expressed antigen 5 (hyaluronidase) OS=Rattus norvegicus OX=10116 GN=Oga PE=1 SV=1	8	6	9	5	948	106.1	5.03	16.56	116.8	97.2
Q63450	Camk1	Calcium/calmodulin-dependent protein kinase type 1 OS=Rattus norvegicus OX=10116 GN=Camk1 PE=1 SV=2	21	5	7	3	374	41.6	5.35	10.05	105.3	94.1
A0A0G2JVZ6	Itgav	Integrin subunit alpha V OS=Rattus norvegicus OX=10116 GN=Itgav PE=1 SV=1	8	7	9	7	1052	115.7	5.74	13.62	94.2	102.8
Q4KM87	Actl6a	Actin-like 6A OS=Rattus norvegicus OX=10116 GN=Actl6a PE=1 SV=1	17	6	10	6	429	47.4	5.6	14.61	111	84.1
O35077	Gpd1	Glycerol-3-phosphate dehydrogenase [NAD(+)], cytoplasmic OS=Rattus norvegicus OX=10116 GN=Gpd1 PE=1 SV=4	25	9	13	5	349	37.4	6.6	20.1	80.4	124.4
F1LRP7	Ago2	Protein argonaute-2 OS=Rattus norvegicus OX=10116 GN=Ago2 PE=1 SV=2	11	8	10	7	880	99.5	9.14	10.92	93.5	106.6
P63036	Dnaja1	DnaJ homolog subfamily A member 1 OS=Rattus norvegicus OX=10116 GN=Dnaja1 PE=1 SV=1	23	8	12	7	397	44.8	7.08	19.7	115	82.7
P49793	Nup98	Nuclear pore complex protein Nup98-Nup96 OS=Rattus norvegicus OX=10116 GN=Nup98 PE=1 SV=2	4	6	7	6	1816	197.2	6.23	7.28	96.8	94.2
D4A3P1	Ubqln4	Ubiquilin 4 OS=Rattus norvegicus OX=10116 GN=Ubqln4 PE=1 SV=1	7	3	5	1	595	63.5	5.03	12.02	100.5	99.9
Q5XIT1	Mapre3	Microtubule-associated protein RP/EB family member 3 OS=Rattus norvegicus OX=10116 GN=Mapre3 PE=1 SV=1	12	5	8	2	281	31.9	5.54	24.11	94.6	108.4
Q2KN99	Specc1l	Cytospin-A OS=Rattus norvegicus OX=10116 GN=Specc1l PE=1 SV=1	7	8	9	7	1118	124.3	5.8	9.43	82.5	107.3
D4ADD7	Glrx5	Glutaredoxin 5 OS=Rattus norvegicus OX=10116 GN=Glrx5 PE=1 SV=1	35	5	10	4	152	16.4	7.28	18.11	93.4	89.6
F1LMD9	Gak	Cyclin-G-associated kinase OS=Rattus norvegicus OX=10116 GN=Gak PE=1 SV=1	5	6	9	6	1305	143.6	5.73	12.02	103.7	94.7
A0A096MKH2	Vta1	Similar to RIKEN cDNA 1110059P08 OS=Rattus norvegicus OX=10116 GN=Vta1 PE=1 SV=1	20	4	8	4	309	34	6.13	9.6	95.9	107.3
Q62658	Fkbp1a	Peptidyl-prolyl cis-trans isomerase FKBP1A OS=Rattus norvegicus OX=10116 GN=Fkbp1a PE=1 SV=3	30	2	10	2	108	11.9	8.16	31.46	87.4	98.8
Q5M891	C4bpa	C4b-binding protein alpha chain OS=Rattus norvegicus OX=10116 GN=C4bpa PE=1 SV=1	15	8	10	8	601	67.2	7.78	9.49	134.9	89.9
A0A0G2K6I3	Nexn	Nexilin OS=Rattus norvegicus OX=10116 GN=Nexn PE=1 SV=1	9	7	13	6	670	79.8	5.27	27.98	68.3	123.5
D3ZJ08	Hist2h3c2	Histone H3 OS=Rattus norvegicus OX=10116 GN=Hist2h3c2 PE=1 SV=1	18	4	36	2	136	15.4	11.27	78.87	106.6	87.5
D3ZXP3	H2afx	Histone H2A OS=Rattus norvegicus OX=10116 GN=H2afx PE=1 SV=1	28	5	25	2	143	15.1	10.74	53.04	81	99.5
Q63941	Rab3b	Ras-related protein Rab-3B OS=Rattus norvegicus OX=10116 GN=Rab3b PE=1 SV=2	23	4	18	1	219	24.8	5.02	44.51
D3ZDB9	Nmral1	NmrA-like family domain-containing protein 1 OS=Rattus norvegicus OX=10116 GN=Nmral1 PE=1 SV=2	24	6	8	6	305	33.9	6.62	15.14	104.8	101.2
A0A0G2K751	Dnajc8	DnaJ homolog subfamily C member 8 OS=Rattus norvegicus OX=10116 GN=Dnajc8 PE=1 SV=1	18	5	12	5	277	32.7	8.76	24.16	109.2	89.5
D3ZTB4	Vps11	VPS11 CORVET/HOPS core subunit OS=Rattus norvegicus OX=10116 GN=Vps11 PE=1 SV=1	8	7	7	7	878	101.1	7.01	16.92	106.4	93.6
A0A0G2K1L0	Tnc	Tenascin C OS=Rattus norvegicus OX=10116 GN=Tnc PE=1 SV=1	5	8	10	8	2019	221.6	4.92	7.8	127.6	76.3
Q6MG98	RT1-Da	Histocompatibility 2, class II antigen E alpha OS=Rattus norvegicus OX=10116 GN=RT1-Da PE=1 SV=1	17	5	11	5	255	29.2	5.19	29.66	105.2	69.6
A0A0G2JTR4	Abr	ABR, RhoGEF and GTPase-activating protein OS=Rattus norvegicus OX=10116 GN=Abr PE=1 SV=1	7	5	8	5	842	95.6	6.48	12.74	135.9	76
F1LPG2	Dock8	Dedicator of cytokinesis 8 OS=Rattus norvegicus OX=10116 GN=Dock8 PE=1 SV=2	4	8	10	6	2099	238.8	7.03	17.1	103.6	89.9
A0A0G2JYA2	Arfip1	ADP-ribosylation factor interacting protein 1, isoform CRA_b OS=Rattus norvegicus OX=10116 GN=Arfip1 PE=1 SV=1	19	7	8	7	373	41.4	6.67	13.14	103.8	93.1
Q62745	Cd81	CD81 antigen OS=Rattus norvegicus OX=10116 GN=Cd81 PE=1 SV=1	15	2	9	2	236	25.9	5.52	24.8	88	128.1
G3V9K0	Cars	Cysteinyl-tRNA synthetase OS=Rattus norvegicus OX=10116 GN=Cars PE=1 SV=1	9	5	7	5	748	85.5	6.52	10.97	112.8	87.7
D4A3X3	Isg15	ISG15 ubiquitin-like modifier OS=Rattus norvegicus OX=10116 GN=Isg15 PE=1 SV=1	40	6	11	6	161	18.2	8.02	19.85	82.3	71.3
P67874	Csnk2b	Casein kinase II subunit beta OS=Rattus norvegicus OX=10116 GN=Csnk2b PE=1 SV=1	26	4	8	4	215	24.9	5.55	20.6	104	89.1
D3Z9K4	Plekho2	Pleckstrin homology domain-containing O2 OS=Rattus norvegicus OX=10116 GN=Plekho2 PE=1 SV=2	16	6	11	6	494	54	5.2	16.82	107.2	81.8
F1LSA1	Cd44	CD44 antigen OS=Rattus norvegicus OX=10116 GN=Cd44 PE=1 SV=1	7	4	8	4	779	85.6	4.89	9.26	116.9	95.7
P19468	Gclc	Glutamate--cysteine ligase catalytic subunit OS=Rattus norvegicus OX=10116 GN=Gclc PE=1 SV=2	12	7	11	7	637	72.6	5.63	13.72	106.3	101.3
Q6AY30	Sccpdh	Saccharopine dehydrogenase-like oxidoreductase OS=Rattus norvegicus OX=10116 GN=Sccpdh PE=1 SV=1	17	6	9	6	429	47.1	8.84	11.99	91.1	105.6
Q9Z1B2	Gstm5	Glutathione S-transferase Mu 5 OS=Rattus norvegicus OX=10116 GN=Gstm5 PE=1 SV=3	38	8	14	6	225	26.6	6.76	20.16	91.5	131.7
D3ZF26	Tnks1bp1	Tankyrase 1-binding protein 1 OS=Rattus norvegicus OX=10116 GN=Tnks1bp1 PE=1 SV=1	7	7	10	7	1705	179.9	4.79	8.63	63	109.9
Q641Z8	Pef1	Peflin OS=Rattus norvegicus OX=10116 GN=Pef1 PE=2 SV=1	18	4	8	4	283	30	6.07	13.83	109.8	95.8
A0A140TAH1	Hgs	Hepatocyte growth factor-regulated tyrosine kinase substrate OS=Rattus norvegicus OX=10116 GN=Hgs PE=1 SV=1	7	7	12	7	914	101.1	7.03	21.99	87.9	103.1
A0A0G2K7Y0	Cr1l	Complement component receptor 1-like protein OS=Rattus norvegicus OX=10116 GN=Cr1l PE=1 SV=1	9	5	15	5	623	68.6	5.58	26.43	83.1	114.3
Q62785	Pdap1	28 kDa heat- and acid-stable phosphoprotein OS=Rattus norvegicus OX=10116 GN=Pdap1 PE=1 SV=1	28	6	8	6	181	20.6	7.39	14.52	95.3	90
F1LSC3	Sf1	Splicing factor 1 OS=Rattus norvegicus OX=10116 GN=Sf1 PE=1 SV=2	11	4	7	4	639	68.3	8.98	8.98	98.5	86.1
Q32PX2	Aimp2	Aminoacyl tRNA synthase complex-interacting multifunctional protein 2 OS=Rattus norvegicus OX=10116 GN=Aimp2 PE=2 SV=1	22	5	7	5	320	35.4	8.31	18.29	111.2	90.9
G3V887	Tcirg1	V-type proton ATPase subunit a OS=Rattus norvegicus OX=10116 GN=Tcirg1 PE=1 SV=1	10	6	11	6	834	93.2	6.43	9.4	109.4	73
A0A0G2JVG4	Pecr	Peroxisomal trans-2-enoyl-CoA reductase OS=Rattus norvegicus OX=10116 GN=Pecr PE=1 SV=1	21	4	7	4	305	32.7	8.59	10.92	88.4	111.4
Q5PQN0	Ncald	Neurocalcin-delta OS=Rattus norvegicus OX=10116 GN=Ncald PE=1 SV=3	33	8	20	3	193	22.2	5.35	24.32	76.6	111.9
Q9WVS2	Osgep	Probable tRNA N6-adenosine threonylcarbamoyltransferase OS=Rattus norvegicus OX=10116 GN=Osgep PE=2 SV=2	14	5	7	5	335	36.3	6.04	8.91	96.6	100.7
Q6TUD3	Rdh11	LRRGT00111 OS=Rattus norvegicus OX=10116 GN=Rdh11 PE=1 SV=1	11	3	5	3	407	44.8	8.95	10.59	103.6	97
F1LW74	Iqgap2	IQ motif-containing GTPase-activating protein 2 OS=Rattus norvegicus OX=10116 GN=Iqgap2 PE=1 SV=3	4	5	15	2	1425	162.9	5.44	36.99	113.9	82.9
D4A8T3	Copz1	Coatomer protein complex, subunit zeta 1 OS=Rattus norvegicus OX=10116 GN=Copz1 PE=1 SV=1	32	4	9	4	177	20.2	4.81	13.13	108.3	81.8
A0A0G2JZQ1	Ddx19b	DEAD-box helicase 19B OS=Rattus norvegicus OX=10116 GN=Ddx19b PE=1 SV=1	17	7	10	7	492	55.3	8.18	16.86	92.9	99.1
F1LS98	Prkca	Protein kinase C OS=Rattus norvegicus OX=10116 GN=Prkca PE=1 SV=3	10	7	13	4	672	76.7	6.95	24.19	87.2	108.3
P27274	Cd59	CD59 glycoprotein OS=Rattus norvegicus OX=10116 GN=Cd59 PE=1 SV=2	36	5	11	5	126	13.8	8.48	24.19	84.2	125.1
O89035	Slc25a10	Mitochondrial dicarboxylate carrier OS=Rattus norvegicus OX=10116 GN=Slc25a10 PE=1 SV=1	16	4	10	4	286	31.4	9.29	23	137.3	77.1
Q6AYR1	Tfg	RCG52996, isoform CRA_a OS=Rattus norvegicus OX=10116 GN=Tfg PE=1 SV=1	19	5	7	5	398	43.1	5.1	16.17	104.5	95.6
P27615	Scarb2	Lysosome membrane protein 2 OS=Rattus norvegicus OX=10116 GN=Scarb2 PE=1 SV=2	8	4	11	4	478	54.1	5.01	22.53	95.9	89.8
Q3ZAV8	Edc4	Enhancer of mRNA-decapping protein 4 OS=Rattus norvegicus OX=10116 GN=Edc4 PE=1 SV=1	5	5	8	5	1407	152.5	5.78	16.73	100.6	97.2
Q6AZ50	Atg3	Ubiquitin-like-conjugating enzyme ATG3 OS=Rattus norvegicus OX=10116 GN=Atg3 PE=2 SV=1	20	5	11	5	314	35.8	4.74	16.45	109.6	92.6
G3V7U6	Capn5	Calpain-5 OS=Rattus norvegicus OX=10116 GN=Capn5 PE=1 SV=2	12	9	10	9	750	84.5	8.27	13.57	89.8	115.4
Q6AYQ9	Ppic	Peptidyl-prolyl cis-trans isomerase OS=Rattus norvegicus OX=10116 GN=Ppic PE=1 SV=1	27	5	13	5	212	23	8.13	27.03	133.8	78.7
D4A720	Srsf7	RCG61762, isoform CRA_d OS=Rattus norvegicus OX=10116 GN=Srsf7 PE=1 SV=1	21	5	17	4	238	27.4	11.82	24.08	103.6	101.4
D3ZUD8	Tm9sf3	Transmembrane 9 superfamily member OS=Rattus norvegicus OX=10116 GN=Tm9sf3 PE=1 SV=2	7	5	9	5	609	69.9	7.37	21.29	111.3	88.6
F2Z3T4	Mbnl2	Muscleblind-like protein 2 OS=Rattus norvegicus OX=10116 GN=Mbnl2 PE=1 SV=1	10	4	10	1	373	40.1	9	18.15	85.5	70.6
Q9ERS3	Cacna2d1	Voltage-dependent calcium channel subunit alpha-2/delta-1 OS=Rattus norvegicus OX=10116 GN=Cacna2d1 PE=1 SV=1	9	7	9	7	1091	123.4	5.27	14.09	77	119
P19939	Apoc1	Apolipoprotein C-I OS=Rattus norvegicus OX=10116 GN=Apoc1 PE=3 SV=1	39	5	13	5	88	9.9	9.09	26.5	63.1	170.7
P07824	Arg1	Arginase-1 OS=Rattus norvegicus OX=10116 GN=Arg1 PE=1 SV=2	11	2	7	2	323	35	7.25	11.77	125	76.9
P17559	Scgb1a1	Uteroglobin OS=Rattus norvegicus OX=10116 GN=Scgb1a1 PE=1 SV=2	24	3	30	3	96	10.4	5.01	73.33	88.2	124.8
Q5M9I2	Man2c1	Alpha-mannosidase 2C1 OS=Rattus norvegicus OX=10116 GN=Man2c1 PE=1 SV=1	6	6	9	6	1039	115.8	6.46	9.42	107.8	96.8
P14841	Cst3	Cystatin-C OS=Rattus norvegicus OX=10116 GN=Cst3 PE=1 SV=2	26	3	10	3	140	15.4	9.22	24.07	110	85.4
A0A0G2K6T8		Uncharacterized protein OS=Rattus norvegicus OX=10116 PE=4 SV=1	42	3	9	1	96	10.3	7.12	21.52	208	116.4
D4ABK7	Hnrnph3	Heterogeneous nuclear ribonucleoprotein H3 (2H9) (Predicted), isoform CRA_c OS=Rattus norvegicus OX=10116 GN=Hnrnph3 PE=1 SV=1	16	5	9	4	346	36.8	6.87	17.85	79.2	102.6
A0A0A0MXU8	Cav2	Caveolin OS=Rattus norvegicus OX=10116 GN=Cav2 PE=1 SV=1	22	2	7	2	162	18.2	5.64	20.6	40.9	116.8
F7ENH8	Hdac2	Histone deacetylase OS=Rattus norvegicus OX=10116 GN=Hdac2 PE=1 SV=1	17	7	10	3	488	55.3	5.91	11.09	90.9	99.6
Q5XI26	Stat2	Signal transducer and activator of transcription OS=Rattus norvegicus OX=10116 GN=Stat2 PE=1 SV=1	8	6	12	6	842	96.8	5.34	15.9	106.8	85.5
M0RA08	Plin3	Perilipin OS=Rattus norvegicus OX=10116 GN=Plin3 PE=1 SV=1	24	6	6	6	438	47.3	5.72	7.06	123.1	95.3
Q6DGF2	Clint1	Clathrin interactor 1 OS=Rattus norvegicus OX=10116 GN=Clint1 PE=1 SV=1	15	7	11	7	472	52.1	6.25	14.52	99.7	102
A0A0G2K6D5	Pitrm1	Pitrilysin metallopeptidase 1 OS=Rattus norvegicus OX=10116 GN=Pitrm1 PE=1 SV=1	6	5	6	5	1035	117.3	6.89	7.94	110.6	85.9
Q6AYP5	Cadm1	Cell adhesion molecule 1 OS=Rattus norvegicus OX=10116 GN=Cadm1 PE=1 SV=1	20	5	9	5	476	51.8	4.83	11.79	79.6	110.2
M0RBS9	Snx27	Sorting nexin family member 27, isoform CRA_a OS=Rattus norvegicus OX=10116 GN=Snx27 PE=1 SV=1	11	6	9	6	539	60.9	6.35	15.68	94.8	99.1
A0A0G2QC21	Arhgef7	Rho guanine nucleotide exchange factor 7 OS=Rattus norvegicus OX=10116 GN=Arhgef7 PE=1 SV=1	9	7	7	6	862	97.1	6.74	10.06	80.7	111.8
A0A0G2KA25	Tm9sf4	Transmembrane 9 superfamily member OS=Rattus norvegicus OX=10116 GN=Tm9sf4 PE=1 SV=1	12	6	7	6	643	74.7	7.06	14.26	104.5	83.2
A0A0G2K290		Uncharacterized protein OS=Rattus norvegicus OX=10116 PE=4 SV=1	33	3	9	1	124	13.9	8.16	16.76	172.6	123.3
F1LMQ3	Psmd8	Proteasome 26S subunit, non-ATPase 8 OS=Rattus norvegicus OX=10116 GN=Psmd8 PE=1 SV=1	17	6	7	6	353	39.9	9.54	15.93	102	86.1
Q4G063	Creld2	Cysteine-rich with EGF-like domain protein 2 OS=Rattus norvegicus OX=10116 GN=Creld2 PE=1 SV=1	19	5	8	5	349	38.2	4.56	14.17	124.9	86.9
A0A0G2JTW1	Rap2a	RCG36946 OS=Rattus norvegicus OX=10116 GN=Rap2a PE=4 SV=1	39	6	9	4	183	20.6	4.82	15.78	74.1	108.3
G3V6C4	Ugdh	UDP-glucose 6-dehydrogenase OS=Rattus norvegicus OX=10116 GN=Ugdh PE=1 SV=1	20	6	6	6	493	54.9	7.34	8.23	146.5	63.6
Q3B7U9	Fkbp8	Peptidyl-prolyl cis-trans isomerase FKBP8 OS=Rattus norvegicus OX=10116 GN=Fkbp8 PE=2 SV=1	17	6	8	6	403	43.5	5.21	12.92	118.6	82.9
Q99068	Lrpap1	Alpha-2-macroglobulin receptor-associated protein OS=Rattus norvegicus OX=10116 GN=Lrpap1 PE=1 SV=2	18	7	9	7	360	42	7.37	15.57	111.8	87.8
A0A0G2K016	Sun1	Sad1 and UNC84 domain-containing 1 OS=Rattus norvegicus OX=10116 GN=Sun1 PE=1 SV=1	9	6	7	6	915	102.3	6.65	8.92	92.7	115.3
D4A0T0	Ndufb10	NADH:ubiquinone oxidoreductase subunit B10 OS=Rattus norvegicus OX=10116 GN=Ndufb10 PE=1 SV=1	30	5	10	5	176	20.8	7.69	15.5	86.7	89.6
A0A0G2K785	Gk	Glycerol kinase OS=Rattus norvegicus OX=10116 GN=Gk PE=1 SV=1	15	8	9	8	559	61.2	5.9	13.32	121.8	73.5
Q9TQA6	RT1-Db1	Class II MHC RT1.D(N) beta chain OS=Rattus norvegicus OX=10116 GN=RT1-Db1 PE=1 SV=1	16	6	11	2	264	30.2	7.74	20.56	107.1	70.7
A0A0G2K350	Napg	NSF attachment protein gamma OS=Rattus norvegicus OX=10116 GN=Napg PE=1 SV=1	22	6	11	6	312	34.6	5.41	16.58	96.8	106.6
Q5XIU9	Pgrmc2	Membrane-associated progesterone receptor component 2 OS=Rattus norvegicus OX=10116 GN=Pgrmc2 PE=1 SV=1	22	5	12	3	217	23.4	5.26	26.69	113.6	88.8
D4AE17	Map3k20	Mitogen-activated protein kinase kinase kinase 20 OS=Rattus norvegicus OX=10116 GN=Map3k20 PE=1 SV=1	15	5	7	5	453	51.3	5.3	13.2	81.4	121.2
F1MAH5	Ppp6r3	Protein phosphatase 6, regulatory subunit 3 OS=Rattus norvegicus OX=10116 GN=Ppp6r3 PE=1 SV=3	8	7	10	7	879	98.3	4.63	9.38	92.1	102.7
F7EWC5	RGD1565410	Similar to Ly6-C antigen gene (Fragment) OS=Rattus norvegicus OX=10116 GN=RGD1565410 PE=4 SV=2	19	2	10	1	111	11.7	7.87	28.98	190.2	37.7
A0A0G2K995	Fblim1	Filamin binding LIM protein 1, isoform CRA_a OS=Rattus norvegicus OX=10116 GN=Fblim1 PE=4 SV=1	13	4	7	4	376	41.5	6.19	17.49	99.4	107
P23928	Cryab	Alpha-crystallin B chain OS=Rattus norvegicus OX=10116 GN=Cryab PE=1 SV=1	35	4	10	4	175	20.1	7.33	18.77	45.6	107.2
Q6AYT0	Cryz	Quinone oxidoreductase OS=Rattus norvegicus OX=10116 GN=Cryz PE=2 SV=1	20	4	8	4	329	35	8.22	10.08	86.3	104.8
D4A9P7	Bola2	BolA family member 2 OS=Rattus norvegicus OX=10116 GN=Bola2 PE=1 SV=1	71	5	8	5	86	10.2	5.78	18.11	116.8	88.2
A0A0G2JSP8	Ckm	Creatine kinase M-type OS=Rattus norvegicus OX=10116 GN=Ckm PE=1 SV=1	17	6	13	5	381	43	7.06	17.83	43	70.3
G3V8H7	Olfml3	Olfactomedin-like 3 (Predicted) OS=Rattus norvegicus OX=10116 GN=Olfml3 PE=4 SV=1	16	5	11	5	418	47.2	6.87	14.23	121.8	95.9
A0A0G2JTA0	Faf2	FAS-associated factor 2 OS=Rattus norvegicus OX=10116 GN=Faf2 PE=1 SV=1	14	4	6	4	445	52.4	5.47	9.9	93.9	99.2
Q9WUC4	Atox1	Copper transport protein ATOX1 OS=Rattus norvegicus OX=10116 GN=Atox1 PE=1 SV=1	32	3	7	3	68	7.3	7.24	11.59	88.8	87
Q68G33	Gorasp2	Golgi reassembly-stacking protein 2 OS=Rattus norvegicus OX=10116 GN=Gorasp2 PE=1 SV=1	18	7	10	6	454	47.3	4.87	14.38	113.2	77
Q9Z272	Git1	ARF GTPase-activating protein GIT1 OS=Rattus norvegicus OX=10116 GN=Git1 PE=1 SV=1	10	8	10	5	770	85.2	6.95	14.24	92.4	104.9
F1LRL9	Map1b	Microtubule-associated protein 1B OS=Rattus norvegicus OX=10116 GN=Map1b PE=1 SV=1	3	5	6	3	2461	269.5	4.81	13.18	86.9	103.1
Q3KRE3	Gng10	Guanine nucleotide-binding protein subunit gamma OS=Rattus norvegicus OX=10116 GN=Gng10 PE=1 SV=1	53	3	6	3	68	7.2	7.85	14.45	97.2	102.6
Q10743	Adam10	Disintegrin and metalloproteinase domain-containing protein 10 OS=Rattus norvegicus OX=10116 GN=Adam10 PE=1 SV=2	9	5	6	5	749	84	7.77	11.23	84.8	124.5
M0R402	Tmx3	Thioredoxin-related transmembrane protein 3 OS=Rattus norvegicus OX=10116 GN=Tmx3 PE=1 SV=2	11	5	8	5	459	52.1	6.01	17.55	94.2	89.8
Q56R17	Kpna4	Importin subunit alpha OS=Rattus norvegicus OX=10116 GN=Kpna4 PE=1 SV=1	17	7	8	4	521	57.9	4.94	11.43	109.8	93.4
Q3SWS8	Rae1	mRNA export factor OS=Rattus norvegicus OX=10116 GN=Rae1 PE=1 SV=1	26	7	9	7	368	40.9	7.85	9.93	107.2	90.1
F1LVL4		Uncharacterized protein OS=Rattus norvegicus OX=10116 PE=4 SV=2	29	3	9	1	119	13.1	5.25	22.11	158	94.6
D3ZDZ1	Apbb1ip	Amyloid beta (A4) protein-binding, family B, member 1 interacting protein OS=Rattus norvegicus OX=10116 GN=Apbb1ip PE=1 SV=2	8	6	11	4	664	73.6	5.4	19.37	131	79.1
D3ZVK7	Hist1h2ak	Histone H2A OS=Rattus norvegicus OX=10116 GN=Hist1h2ak PE=3 SV=1	42	6	30	1	130	14.1	11.05	64.97	92.9	92.7
D4AE02		Uncharacterized protein OS=Rattus norvegicus OX=10116 PE=1 SV=3	15	5	7	5	433	46.4	8.4	10.53	107.1	97.7
Q5RKH0	Glyr1	Putative oxidoreductase GLYR1 OS=Rattus norvegicus OX=10116 GN=Glyr1 PE=1 SV=1	10	4	5	4	552	60.4	9.13	10.03	99.5	101.5
Q5BK81	Ptgr2	Prostaglandin reductase 2 OS=Rattus norvegicus OX=10116 GN=Ptgr2 PE=2 SV=2	17	5	13	5	351	38.1	5.54	15.97	79.4	103.2
P52759	Rida	2-iminobutanoate/2-iminopropanoate deaminase OS=Rattus norvegicus OX=10116 GN=Rida PE=1 SV=3	20	3	9	3	137	14.3	8.1	20.33	88.9	99.5
P16573	Ceacam1	Carcinoembryonic antigen-related cell adhesion molecule 1 OS=Rattus norvegicus OX=10116 GN=Ceacam1 PE=1 SV=4	16	6	7	6	519	57.4	5.92	13.76	69.9	119.8
P62845	Rps15	40S ribosomal protein S15 OS=Rattus norvegicus OX=10116 GN=Rps15 PE=1 SV=2	28	3	12	3	145	17	10.39	31.36	123.1	73.3
Q9QZ86	Nop58	Nucleolar protein 58 OS=Rattus norvegicus OX=10116 GN=Nop58 PE=1 SV=1	14	6	10	6	534	60	8.51	10.36	107	85.6
Q5U2U2	Crkl	Crk-like protein OS=Rattus norvegicus OX=10116 GN=Crkl PE=1 SV=1	20	4	6	4	303	33.8	6.74	10.82	96.6	100
Q5XIG6	Galk2	N-acetylgalactosamine kinase OS=Rattus norvegicus OX=10116 GN=Galk2 PE=2 SV=1	20	6	9	6	458	50.2	6.46	13.76	114.6	93.4
D3ZN95	Hcfc1	Host cell factor C1 OS=Rattus norvegicus OX=10116 GN=Hcfc1 PE=1 SV=1	3	7	11	7	2034	209	7.01	15.28	93.5	93.9
D4AAI2	Arhgap45	Histocompatibility (Minor) HA-1 (Predicted), isoform CRA_b OS=Rattus norvegicus OX=10116 GN=Arhgap45 PE=1 SV=1	6	5	9	5	1116	123	6.13	16.79	131	82.3
G3V9T7	Asna1	ATPase Asna1 OS=Rattus norvegicus OX=10116 GN=Asna1 PE=1 SV=1	25	6	11	6	348	38.8	4.91	15.91	118.8	91.9
Q62894	Ecm1	Extracellular matrix protein 1 OS=Rattus norvegicus OX=10116 GN=Ecm1 PE=1 SV=2	13	6	8	6	562	63.2	6.87	15.21	101.8	102
Q66H94	Fkbp9	Peptidyl-prolyl cis-trans isomerase FKBP9 OS=Rattus norvegicus OX=10116 GN=Fkbp9 PE=2 SV=1	14	6	12	6	570	63.1	5.1	18	116.5	84.5
P62747	Rhob	Rho-related GTP-binding protein RhoB OS=Rattus norvegicus OX=10116 GN=Rhob PE=1 SV=1	22	3	5	2	196	22.1	5.24	14.95	84.5	111.9
P63081	Atp6v0c	V-type proton ATPase 16 kDa proteolipid subunit OS=Rattus norvegicus OX=10116 GN=Atp6v0c PE=2 SV=1	12	1	10	1	155	15.8	9.13	10.71	150.9	75.3
Q9QZ76	Mb	Myoglobin OS=Rattus norvegicus OX=10116 GN=Mb PE=1 SV=3	27	3	9	3	154	17.1	8.1	12.76	53.5	55.4
F1LP30	Mccc1	Methylcrotonoyl-CoA carboxylase subunit alpha, mitochondrial OS=Rattus norvegicus OX=10116 GN=Mccc1 PE=1 SV=1	8	4	5	4	715	79.2	7.14	13.75	92.3	103.5
G3V9M1	Ddx23	DEAD (Asp-Glu-Ala-Asp) box polypeptide 23 (Predicted), isoform CRA_b OS=Rattus norvegicus OX=10116 GN=Ddx23 PE=1 SV=1	6	5	7	5	819	95.4	9.58	9.83	114	91.8
G3V6W2	Preb	Prolactin regulatory element-binding protein OS=Rattus norvegicus OX=10116 GN=Preb PE=1 SV=1	10	2	2	2	417	45.3	8.54	8.4	88	95.6
Q5XIF4	Sumo3	Small ubiquitin-related modifier 3 OS=Rattus norvegicus OX=10116 GN=Sumo3 PE=3 SV=1	23	3	10	3	110	12.4	5.86	26.98	76.5	108
Q5I0H9	Pdia5	Protein disulfide-isomerase A5 OS=Rattus norvegicus OX=10116 GN=Pdia5 PE=2 SV=1	11	5	9	5	517	59.4	7.37	16.49	114.5	87.1
Q64232	Tecr	Very-long-chain enoyl-CoA reductase OS=Rattus norvegicus OX=10116 GN=Tecr PE=1 SV=1	20	7	11	7	308	36.1	9.55	16.16	90.3	81.2
P97519	Hmgcl	Hydroxymethylglutaryl-CoA lyase, mitochondrial OS=Rattus norvegicus OX=10116 GN=Hmgcl PE=2 SV=1	21	6	14	6	325	34.2	8.41	16.91	113.6	82.5
D3ZGE6	Cttn	Cortactin, isoform CRA_c OS=Rattus norvegicus OX=10116 GN=Cttn PE=1 SV=3	11	6	9	6	546	61	5.31	16.85	70.6	104.9
A0A0G2K724	Mcts1	Malignant T-cell-amplified sequence OS=Rattus norvegicus OX=10116 GN=Mcts1 PE=1 SV=1	39	5	7	5	181	20.5	8.82	19.27	100.3	102.3
B2GUZ3	Mthfd1l	Methylenetetrahydrofolate dehydrogenase (NADP+-dependent) 1-like OS=Rattus norvegicus OX=10116 GN=Mthfd1l PE=1 SV=1	5	5	8	4	977	105.8	7.5	14.35	119.7	83.8
P06302	Ptma	Prothymosin alpha OS=Rattus norvegicus OX=10116 GN=Ptma PE=1 SV=2	13	2	8	2	112	12.4	3.84	15.02	48.5	62.9
A0A140TA89	Gatm	Glycine amidinotransferase, mitochondrial OS=Rattus norvegicus OX=10116 GN=Gatm PE=1 SV=1	19	5	7	5	462	52.1	8.16	5.57	108.8	99.2
A0A0H2UHF6	Arl6ip5	PRA1 family protein OS=Rattus norvegicus OX=10116 GN=Arl6ip5 PE=1 SV=1	22	5	15	5	207	23.6	9.6	19.55	101	103
P55314	C8b	Complement component C8 beta chain OS=Rattus norvegicus OX=10116 GN=C8b PE=2 SV=2	15	8	10	8	589	66.6	8.05	9.63	115.5	94.9
P24051	Rps27l	40S ribosomal protein S27-like OS=Rattus norvegicus OX=10116 GN=Rps27l PE=1 SV=3	38	3	11	3	84	9.5	9.45	20.1	112.9	83.2
P62628	Dynlrb1	Dynein light chain roadblock-type 1 OS=Rattus norvegicus OX=10116 GN=Dynlrb1 PE=1 SV=3	51	3	8	3	96	11	7.25	12.54	100.7	97.5
P30152	Lcn2	Neutrophil gelatinase-associated lipocalin OS=Rattus norvegicus OX=10116 GN=Lcn2 PE=1 SV=2	13	3	13	3	198	22.5	7.83	28.37	180.8	31.2
G3V7N8	Lgals9	Galectin OS=Rattus norvegicus OX=10116 GN=Lgals9 PE=1 SV=1	19	5	6	3	354	39.9	9.23	8.09	83.9	129.1
D4ABI6	Uchl3	Ubiquitin carboxyl-terminal hydrolase OS=Rattus norvegicus OX=10116 GN=Uchl3 PE=1 SV=2	22	5	9	5	230	26.1	5.11	14.27	84.4	103.8
A0A0G2JUM3	Rp2	RP2, ARL3 GTPase-activating protein OS=Rattus norvegicus OX=10116 GN=Rp2 PE=1 SV=1	8	3	5	3	409	44.7	5.8	11.41	98.7	95.4
D3ZER6	Tnpo2	Transportin 2 OS=Rattus norvegicus OX=10116 GN=Tnpo2 PE=1 SV=2	6	5	8	2	913	102.8	5	16.33	84.8	93.8
A0A0G2K5Q8	Clk2	Secretory carrier-associated membrane protein OS=Rattus norvegicus OX=10116 GN=Clk2 PE=1 SV=1	5	3	5	3	799	92.5	9.26	8.81	98.5	97.4
A0A0G2K1M7	Ano6	Anoctamin OS=Rattus norvegicus OX=10116 GN=Ano6 PE=1 SV=1	7	5	8	5	909	105.8	7.74	12.88	91.9	111.7
D4A830	Ppa2	Pyrophosphatase (inorganic) 2 OS=Rattus norvegicus OX=10116 GN=Ppa2 PE=1 SV=2	21	6	13	6	304	35	6.52	9.1	92.8	97.7
A0A0G2K8N9	Nek9	NIMA-related kinase 9 OS=Rattus norvegicus OX=10116 GN=Nek9 PE=1 SV=1	7	6	7	6	958	104.8	6.19	12.07	110.3	103.8
Q5RJK6	Inpp1	Inositol polyphosphate-1-phosphatase OS=Rattus norvegicus OX=10116 GN=Inpp1 PE=1 SV=1	18	5	10	5	396	43.3	5.05	3.9	78.5	122.9
P28042	Ssbp1	Single-stranded DNA-binding protein, mitochondrial OS=Rattus norvegicus OX=10116 GN=Ssbp1 PE=1 SV=2	28	4	7	4	151	17.4	9.83	12.57	126.6	88.2
P18437	Hmgn2	Non-histone chromosomal protein HMG-17 OS=Rattus norvegicus OX=10116 GN=Hmgn2 PE=1 SV=2	39	3	15	3	90	9.4	9.88	36.13	71.3	96.7
Q02765	Ctss	Cathepsin S OS=Rattus norvegicus OX=10116 GN=Ctss PE=2 SV=1	11	3	14	3	330	36.8	6.09	27.96	145.6	59.7
D4A5K6	Zmpste24	Zinc metallopeptidase STE24 OS=Rattus norvegicus OX=10116 GN=Zmpste24 PE=1 SV=1	15	5	9	5	475	54.8	7.23	17.37	87.6	89.3
Q6T5E8	Ugt1a7c	UDP-glucuronosyltransferase OS=Rattus norvegicus OX=10116 GN=Ugt1a7c PE=1 SV=1	14	5	7	2	531	59.5	8.34	11.77	161.3	71
Q5M883	Clic2	Chloride intracellular channel protein 2 OS=Rattus norvegicus OX=10116 GN=Clic2 PE=2 SV=1	42	7	11	7	245	28.1	5.59	6.53	103.8	85.3
G3V6G1	Jchain	Immunoglobulin J chain OS=Rattus norvegicus OX=10116 GN=Jchain PE=1 SV=1	23	3	14	3	159	17.8	5.34	21.37	174.8	60.7
A0A0G2JTH4	Cd47	Leukocyte surface antigen CD47 OS=Rattus norvegicus OX=10116 GN=Cd47 PE=1 SV=1	11	4	13	4	359	38.9	7.94	24.13	74.5	107.3
A0A0G2K1M2	Dlg1	Disks large homolog 1 OS=Rattus norvegicus OX=10116 GN=Dlg1 PE=1 SV=1	6	5	7	5	917	101.1	5.71	17.66	94.9	108.3
G3V661	Baz1b	Bromodomain adjacent to zinc finger domain protein 1B OS=Rattus norvegicus OX=10116 GN=Baz1b PE=1 SV=1	6	7	9	7	1476	170.2	8.53	3.62	109.5	93.7
F1LML7	Hip1r	Huntingtin-interacting protein 1-related OS=Rattus norvegicus OX=10116 GN=Hip1r PE=1 SV=1	7	6	6	6	1069	119.5	6.55	9.41	109.7	90
G3V7W1	Pdcd6	Programmed cell death protein 6 OS=Rattus norvegicus OX=10116 GN=Pdcd6 PE=2 SV=1	33	6	8	6	191	21.9	5.64	15.02	98.5	98.8
F1M790	Ptgfrn	Prostaglandin F2 receptor negative regulator OS=Rattus norvegicus OX=10116 GN=Ptgfrn PE=1 SV=3	9	7	8	7	879	98.6	6.61	9.79	88	116.4
F7FM32	RGD1311345	Queuosine salvage protein OS=Rattus norvegicus OX=10116 GN=RGD1311345 PE=1 SV=1	15	4	11	4	341	39	5.77	11.92	111.9	98.5
Q63538	Mapk12	Mitogen-activated protein kinase 12 OS=Rattus norvegicus OX=10116 GN=Mapk12 PE=1 SV=1	21	5	6	4	367	42	6.29	10.3	81.6	125
Q66HD3	Nasp	Nuclear autoantigenic sperm protein OS=Rattus norvegicus OX=10116 GN=Nasp PE=1 SV=1	8	6	8	5	776	84.1	4.34	13.96	132.2	75.2
Q6IMX3	Acads	Acetyl-Coenzyme A dehydrogenase, short chain, isoform CRA_a OS=Rattus norvegicus OX=10116 GN=Acads PE=1 SV=1	14	4	9	4	414	44.9	8.28	13.17	104.4	91.2
Q78ZR5	Hopx	Homeodomain-only protein OS=Rattus norvegicus OX=10116 GN=Hopx PE=1 SV=1	49	4	8	4	73	8.3	4.88	15.63	97.3	97.9
Q7TMC3	Saa4	Aa2-028 OS=Rattus norvegicus OX=10116 GN=Saa4 PE=1 SV=1	8	6	7	6	830	92.8	5.43	9.9	95.4	118.9
Q5XI22	Acat2	Acetyl-CoA acetyltransferase, cytosolic OS=Rattus norvegicus OX=10116 GN=Acat2 PE=1 SV=1	17	5	10	5	397	41.1	7.3	19.81	106.6	80.6
B0K030	Dnajb1	DnaJ (Hsp40) homolog, subfamily B, member 1 (Predicted), isoform CRA_b OS=Rattus norvegicus OX=10116 GN=Dnajb1 PE=1 SV=1	17	6	9	5	340	38.1	8.63	11.82	105.3	89.5
Q66H41	Snx7	RCG28719 OS=Rattus norvegicus OX=10116 GN=Snx7 PE=1 SV=1	16	7	7	7	387	45	5	10.57	92.1	98.8
Q9JHZ4	Gripap1	GRIP1-associated protein 1 OS=Rattus norvegicus OX=10116 GN=Gripap1 PE=1 SV=1	7	6	7	6	837	96	5.21	11.02	102.6	94.4
Q5U1Z2	Trappc3	Trafficking protein particle complex subunit 3 OS=Rattus norvegicus OX=10116 GN=Trappc3 PE=2 SV=1	26	5	8	5	180	20.3	4.96	15	109.2	96.7
Q6AYT7	Abhd12	Monoacylglycerol lipase ABHD12 OS=Rattus norvegicus OX=10116 GN=Abhd12 PE=2 SV=1	18	5	8	5	398	45.3	8.72	11.7	94.9	95.1
[truncated: 2,413 more rows]

## Sheet: Proteins 2
Accession	Gena Name	Description	Coverage [%]	# Peptides	# PSMs	# Unique Peptides	# AAs	MW [kDa]	calc. pI	Score Sequest HT: Sequest HT	Abundances (Grouped):28S22	Abundances (Grouped):28C16
Q6IRK8	Sptan1	Spectrin alpha chain, non-erythrocytic 1 OS=Rattus norvegicus OX=10116 GN=Sptan1 PE=1 SV=1	69	153	570	2	2452	282.2	5.31	1313.71	69.3	127.6
G3V6P7	Myh9	Myosin, heavy polypeptide 9, non-muscle OS=Rattus norvegicus OX=10116 GN=Myh9 PE=1 SV=1	60	125	704	5	1960	226.3	5.66	1703.75	89.2	108.3
A0A0G2JZ69	Sptan1	Spectrin alpha chain, non-erythrocytic 1 OS=Rattus norvegicus OX=10116 GN=Sptan1 PE=1 SV=1	68	155	570	4	2489	286.5	5.39	1309.91	68.7	119.8
A0A0G2JUA5	Ahnak	AHNAK nucleoprotein OS=Rattus norvegicus OX=10116 GN=Ahnak PE=1 SV=1	68	191	683	191	5450	580.8	6.14	1351.18	61.1	127.2
C0JPT7	Flna	Filamin A OS=Rattus norvegicus OX=10116 GN=Flna PE=1 SV=1	60	127	583	115	2639	280.3	6.04	1488.15	83	114.7
F7F9U6	Plec	Plectin OS=Rattus norvegicus OX=10116 GN=Plec PE=1 SV=1	54	219	511	1	4544	517.1	5.76	1095.7
Q6S3A0	Plec	Plectin OS=Rattus norvegicus OX=10116 GN=Plec PE=1 SV=1	52	220	512	1	4688	533.5	5.91	1096.28	103.2	97.4
Q6S395	Plec	Plectin OS=Rattus norvegicus OX=10116 GN=Plec PE=1 SV=1	53	219	511	1	4545	517.2	5.76	1094.32	53.2	114.5
Q62812	Myh9	Myosin-9 OS=Rattus norvegicus OX=10116 GN=Myh9 PE=1 SV=3	55	118	662	1	1961	226.2	5.6	1618.17	77.8	135.2
G3V852	Tln1	RCG55135, isoform CRA_b OS=Rattus norvegicus OX=10116 GN=Tln1 PE=1 SV=1	64	130	523	114	2541	269.5	6.2	1174.97	88.6	120
A0A0G2K8W9	Sptbn1	Spectrin beta chain OS=Rattus norvegicus OX=10116 GN=Sptbn1 PE=1 SV=1	58	124	449	112	2358	273.3	5.64	1000.18	67.9	121.6
E9PTU4	Myh11	Myosin-11 OS=Rattus norvegicus OX=10116 GN=Myh11 PE=1 SV=2	56	115	465	1	1972	227.2	5.49	1069.94	72.1	127.2
A0A0G2K6S9	Myh11	Myosin-11 OS=Rattus norvegicus OX=10116 GN=Myh11 PE=1 SV=1	56	115	459	1	1979	227.9	5.49	1054.9	72.3	143.3
G3V9Y1	Myh10	Myosin, heavy polypeptide 10, non-muscle, isoform CRA_b OS=Rattus norvegicus OX=10116 GN=Myh10 PE=1 SV=1	57	117	383	91	1976	228.9	5.54	879.05	84.1	108.3
M0R9X8	Dync1h1	Cytoplasmic dynein 1 heavy chain 1 OS=Rattus norvegicus OX=10116 GN=Dync1h1 PE=1 SV=2	35	148	373	148	4644	531.7	6.42	724.91	98	105
A0A0G2K9T4	Macf1	Microtubule-actin cross-linking factor 1 OS=Rattus norvegicus OX=10116 GN=Macf1 PE=1 SV=1	28	175	277	33	7384	834.6	5.38	499.84	79.6	111
P02770	Alb	Serum albumin OS=Rattus norvegicus OX=10116 GN=Alb PE=1 SV=2	75	49	965	2	608	68.7	6.48	2406.43	107.2	106.1
A0A0G2JSH5	Alb	Serum albumin OS=Rattus norvegicus OX=10116 GN=Alb PE=1 SV=1	75	49	945	2	608	68.7	6.48	2360.37	95.8	120.9
A0A0G2K8V2	Vcl	Vinculin OS=Rattus norvegicus OX=10116 GN=Vcl PE=1 SV=1	70	76	399	76	1134	123.5	5.71	903.34	72.9	129.4
F1LNF0	Myh14	Myosin heavy chain 14 OS=Rattus norvegicus OX=10116 GN=Myh14 PE=1 SV=1	48	92	267	82	2000	228.8	5.55	626.96	70.5	114.2
D3ZHV2	Macf1	Microtubule-actin cross-linking factor 1 OS=Rattus norvegicus OX=10116 GN=Macf1 PE=1 SV=1	31	142	231	1	5430	619.2	5.4	424.9	72.9	101
M0RBF1	C3	Complement C3 OS=Rattus norvegicus OX=10116 GN=C3 PE=1 SV=1	49	78	331	78	1663	186.2	6.47	728.01	128.1	104.8
P12785	Fasn	Fatty acid synthase OS=Rattus norvegicus OX=10116 GN=Fasn PE=1 SV=3	39	82	295	82	2505	272.5	6.39	600.66	121	70.1
F1M779	Cltc	Clathrin heavy chain OS=Rattus norvegicus OX=10116 GN=Cltc PE=1 SV=1	51	71	254	71	1675	191.4	5.69	609.17	100.6	98.3
G3V7Q7	Iqgap1	IQ motif containing GTPase activating protein 1 (Predicted), isoform CRA_b OS=Rattus norvegicus OX=10116 GN=Iqgap1 PE=1 SV=1	51	63	253	61	1657	188.7	6.43	523.89	109.2	97.6
Q9QXQ0	Actn4	Alpha-actinin-4 OS=Rattus norvegicus OX=10116 GN=Actn4 PE=1 SV=2	65	51	227	36	911	104.8	5.44	549.01	93.1	98.7
P14046	A1i3	Alpha-1-inhibitor 3 OS=Rattus norvegicus OX=10116 GN=A1i3 PE=1 SV=1	33	43	276	1	1477	163.7	6.04	565.45	104.2	132.8
A0A0G2K3K2	Actb	Actin, cytoplasmic 1 OS=Rattus norvegicus OX=10116 GN=Actb PE=1 SV=1	70	21	788	10	378	42.1	5.48	1620.47	90.2	102
A0A0G2K926	LOC297568	Murinoglobulin-1 OS=Rattus norvegicus OX=10116 GN=LOC297568 PE=1 SV=1	33	43	275	1	1477	163.6	6.01	559.6	91.4	128.7
G3V885	Myh6	Myosin-6 OS=Rattus norvegicus OX=10116 GN=Myh6 PE=1 SV=2	48	86	189	84	1938	223.2	5.73	374.88	34.1	36
A0A096MK30	Msn	Moesin OS=Rattus norvegicus OX=10116 GN=Msn PE=1 SV=1	70	55	299	39	577	67.8	6.47	671.32	77.2	111.3
P34058	Hsp90ab1	Heat shock protein HSP 90-beta OS=Rattus norvegicus OX=10116 GN=Hsp90ab1 PE=1 SV=4	60	44	279	27	724	83.2	5.03	664.66	114.3	82.1
A0A0G2QC06	Tf	Serotransferrin OS=Rattus norvegicus OX=10116 GN=Tf PE=1 SV=1	44	45	342	8	979	107.3	8.05	847	119	110.4
Q6T487	Actn1	Alpha-actinin-1 OS=Rattus norvegicus OX=10116 GN=Actn1 PE=1 SV=1	54	47	189	3	914	105.4	5.39	436.88	82.5	112.9
P82995	Hsp90aa1	Heat shock protein HSP 90-alpha OS=Rattus norvegicus OX=10116 GN=Hsp90aa1 PE=1 SV=3	57	42	238	27	733	84.8	5.01	574.16	105.4	89.1
Q9Z1P2	Actn1	Alpha-actinin-1 OS=Rattus norvegicus OX=10116 GN=Actn1 PE=1 SV=1	55	45	185	1	892	102.9	5.38	431.05	105.1	115.9
P63018	Hspa8	Heat shock cognate 71 kDa protein OS=Rattus norvegicus OX=10116 GN=Hspa8 PE=1 SV=1	69	43	270	30	646	70.8	5.52	620.13	119.5	85.1
G3V8C3	Vim	Vimentin OS=Rattus norvegicus OX=10116 GN=Vim PE=1 SV=1	76	40	303	34	466	53.7	5.12	717.95	137.5	71
P12346	Tf	Serotransferrin OS=Rattus norvegicus OX=10116 GN=Tf PE=1 SV=3	50	38	340	1	698	76.3	7.28	859.82	117.9	107.9
Q6IMZ3	Anxa6	Annexin OS=Rattus norvegicus OX=10116 GN=Anxa6 PE=1 SV=1	68	46	204	45	673	75.7	5.57	455.35	96.6	102.1
P06761	Hspa5	Endoplasmic reticulum chaperone BiP OS=Rattus norvegicus OX=10116 GN=Hspa5 PE=1 SV=1	59	41	259	38	654	72.3	5.16	626.93	124.4	75.4
Q03626	Mug1	Murinoglobulin-1 OS=Rattus norvegicus OX=10116 GN=Mug1 PE=2 SV=1	33	41	226	17	1487	165.2	6.01	464.54	91.1	123.5
P08649	C4	Complement C4 OS=Rattus norvegicus OX=10116 GN=C4 PE=1 SV=3	34	56	185	14	1737	192	7.33	387.74	176.8	60
D4A5T8	Ppl	Periplakin OS=Rattus norvegicus OX=10116 GN=Ppl PE=1 SV=1	47	73	164	73	1754	204	5.45	285.82	64	123.5
Q63041	A1m	Alpha-1-macroglobulin OS=Rattus norvegicus OX=10116 GN=A1m PE=1 SV=1	36	43	181	43	1500	167	6.9	391.32	90.5	129.2
A0A0G2JXT8	Flnb	Filamin B OS=Rattus norvegicus OX=10116 GN=Flnb PE=1 SV=1	33	72	153	60	2602	277.7	5.67	309.69	92.6	99
A0A096P6L8	Fn1	Fibronectin OS=Rattus norvegicus OX=10116 GN=Fn1 PE=1 SV=2	29	55	180	55	2477	272.3	5.67	348.69	135.8	72.8
F1LTJ5		Uncharacterized protein OS=Rattus norvegicus OX=10116 PE=1 SV=3	30	55	168	55	2449	262.9	5.99	332.1	72.6	107.6
G3V8L3	Lmna	Lamin A, isoform CRA_b OS=Rattus norvegicus OX=10116 GN=Lmna PE=1 SV=1	69	45	184	44	665	74.3	6.98	451.53	104.7	100.5
G3V9M6	Fbn1	Fibrillin 1 OS=Rattus norvegicus OX=10116 GN=Fbn1 PE=1 SV=1	25	63	161	63	2872	311.7	4.93	285.02	89.1	100.9
F1M853	Rrbp1	Ribosome-binding protein 1 OS=Rattus norvegicus OX=10116 GN=Rrbp1 PE=1 SV=3	53	58	147	57	1453	157.4	9.07	322.94	124.5	76.4
P05197	Eef2	Elongation factor 2 OS=Rattus norvegicus OX=10116 GN=Eef2 PE=1 SV=4	48	41	185	40	858	95.2	6.83	378.72	126.8	78.5
G3V826	Tkt	Transketolase OS=Rattus norvegicus OX=10116 GN=Tkt PE=1 SV=1	53	29	163	29	655	71.1	7.62	379.14	139.3	81.3
P62738	Acta2	Actin, aortic smooth muscle OS=Rattus norvegicus OX=10116 GN=Acta2 PE=2 SV=1	63	20	438	3	377	42	5.39	892.52	81.1	106.1
P07150	Anxa1	Annexin A1 OS=Rattus norvegicus OX=10116 GN=Anxa1 PE=1 SV=2	75	30	169	29	346	38.8	7.34	364.82	115.5	88.1
P47942	Dpysl2	Dihydropyrimidinase-related protein 2 OS=Rattus norvegicus OX=10116 GN=Dpysl2 PE=1 SV=1	67	28	183	24	572	62.2	6.38	443.57	93.4	103.1
F1MAA7	Lamc1	Laminin subunit gamma 1 OS=Rattus norvegicus OX=10116 GN=Lamc1 PE=1 SV=1	35	49	147	49	1607	177.3	5.22	287.54	69.2	108
M0R6K0	Lamb2	Laminin subunit beta-2 OS=Rattus norvegicus OX=10116 GN=Lamb2 PE=1 SV=1	33	53	137	51	1801	196.4	6.8	292.42	75.4	105.3
A0A0G2K014	Lcp1	Lymphocyte cytosolic protein 1 OS=Rattus norvegicus OX=10116 GN=Lcp1 PE=1 SV=1	56	33	171	31	645	71.9	5.34	330.41	131.2	76.5
A0A0G2JTX7	Col6a5	Collagen type VI alpha 5 chain OS=Rattus norvegicus OX=10116 GN=Col6a5 PE=1 SV=1	24	59	144	52	2632	288.8	6.39	281.03	82	111
A0A0G2JVG3	Pkm	Pyruvate kinase OS=Rattus norvegicus OX=10116 GN=Pkm PE=1 SV=1	52	24	145	4	489	53.2	7.83	329.75	147.2	79.5
P46462	Vcp	Transitional endoplasmic reticulum ATPase OS=Rattus norvegicus OX=10116 GN=Vcp PE=1 SV=3	56	36	139	36	806	89.3	5.26	281.66	117.6	87.1
P11980	Pkm	Pyruvate kinase PKM OS=Rattus norvegicus OX=10116 GN=Pkm PE=1 SV=3	51	25	155	5	531	57.8	7.06	345.57	136.5	73.4
G3V7U4	Lmnb1	Lamin-B1 OS=Rattus norvegicus OX=10116 GN=Lmnb1 PE=1 SV=1	54	37	144	34	587	66.6	5.16	317.36	91.1	96.1
A0A0A0MY09	Hsp90b1	Endoplasmin OS=Rattus norvegicus OX=10116 GN=Hsp90b1 PE=1 SV=1	45	35	194	33	804	92.8	4.81	375.43	121.1	76.7
A0A0H2UHP1	Aldh1a1	Retinal dehydrogenase 1 OS=Rattus norvegicus OX=10116 GN=Aldh1a1 PE=1 SV=1	59	28	159	26	521	56.6	7.8	334.35	60.6	144.2
A0A0G2K695	Myof	Myoferlin OS=Rattus norvegicus OX=10116 GN=Myof PE=1 SV=1	35	62	117	61	2061	234.5	6.09	190.42	100.1	104.4
Q6MG90	C4b	Complement C4B (Chido blood group) OS=Rattus norvegicus OX=10116 GN=C4b PE=1 SV=1	26	45	157	3	1737	192	7.05	321.23	130.8	82
Q5XIF6	Tuba4a	Tubulin alpha-4A chain OS=Rattus norvegicus OX=10116 GN=Tuba4a PE=1 SV=1	56	21	206	7	448	49.9	5.06	513.01	89.6	119.9
G3V888	Acly	ATP-citrate synthase OS=Rattus norvegicus OX=10116 GN=Acly PE=1 SV=1	44	43	124	43	1101	120.7	7.44	255.53	101.3	89.6
G3V6D3	Atp5f1b	ATP synthase subunit beta OS=Rattus norvegicus OX=10116 GN=Atp5f1b PE=1 SV=1	70	24	170	24	529	56.3	5.27	333.81	106	89.9
O88600	Hspa4	Heat shock 70 kDa protein 4 OS=Rattus norvegicus OX=10116 GN=Hspa4 PE=1 SV=1	63	47	107	44	840	94	5.21	226.5	110.9	92.1
G3V7C6	Tubb4b	Tubulin beta chain OS=Rattus norvegicus OX=10116 GN=Tubb4b PE=1 SV=2	52	18	240	3	548	61.1	4.86	495.11	84.4	113
A0A0H2UHM5	Pdia3	Protein disulfide-isomerase OS=Rattus norvegicus OX=10116 GN=Pdia3 PE=1 SV=1	63	33	162	33	510	57	6.21	376.67	107.9	77.7
F1LRJ9	Selenbp1	Methanethiol oxidase OS=Rattus norvegicus OX=10116 GN=Selenbp1 PE=1 SV=2	57	24	128	24	496	55.1	6.86	288.13	66.4	143.2
M0R757	LOC100360413	Elongation factor 1-alpha OS=Rattus norvegicus OX=10116 GN=LOC100360413 PE=3 SV=1	55	24	215	24	462	50.1	9.01	544.61	119.3	80.8
P68136	Acta1	Actin, alpha skeletal muscle OS=Rattus norvegicus OX=10116 GN=Acta1 PE=1 SV=1	63	19	417	1	377	42	5.39	828.41	87.3	53.9
P04797	Gapdh	Glyceraldehyde-3-phosphate dehydrogenase OS=Rattus norvegicus OX=10116 GN=Gapdh PE=1 SV=3	61	17	160	2	333	35.8	8.03	349.27	123.2	82.7
F1MAN8	Lama5	Laminin subunit alpha 5 OS=Rattus norvegicus OX=10116 GN=Lama5 PE=1 SV=2	16	46	110	45	3713	403.5	6.68	217.29	71.5	112.5
D3ZUL3	Col6a1	Collagen type VI alpha 1 chain OS=Rattus norvegicus OX=10116 GN=Col6a1 PE=1 SV=1	33	28	128	28	1025	108.7	5.36	308.55	70.4	103.7
P31977	Ezr	Ezrin OS=Rattus norvegicus OX=10116 GN=Ezr PE=1 SV=3	54	40	179	27	586	69.3	6.1	384.99	76.1	116.5
G3V7L1	Utrn	Utrophin OS=Rattus norvegicus OX=10116 GN=Utrn PE=1 SV=3	23	59	86	57	3419	391.1	5.29	150.29	79.2	117.4
D3ZFU9	Mylk	Myosin light chain kinase OS=Rattus norvegicus OX=10116 GN=Mylk PE=1 SV=2	29	44	99	43	1961	214.8	6.02	203.65	76	122.1
P69897	Tubb5	Tubulin beta-5 chain OS=Rattus norvegicus OX=10116 GN=Tubb5 PE=1 SV=1	59	18	237	4	444	49.6	4.89	493.32	83.8	102
P06685	Atp1a1	Sodium/potassium-transporting ATPase subunit alpha-1 OS=Rattus norvegicus OX=10116 GN=Atp1a1 PE=1 SV=1	40	36	113	21	1023	113	5.45	267.87	112.7	80.3
Q6AYZ1	Tuba1c	Tubulin alpha-1C chain OS=Rattus norvegicus OX=10116 GN=Tuba1c PE=1 SV=1	56	21	191	7	449	49.9	5.1	476.1	85.9	108.1
A0A0G2K9I6	Cp	Ceruloplasmin OS=Rattus norvegicus OX=10116 GN=Cp PE=1 SV=1	36	35	130	35	1084	123.6	5.68	274.52	121.7	102.7
M0R5J4		Uncharacterized protein OS=Rattus norvegicus OX=10116 PE=3 SV=1	59	20	134	16	434	47	6.37	310.66	124.1	77.1
Q9WVJ6	Tgm2	Tissue-type transglutaminase OS=Rattus norvegicus OX=10116 GN=Tgm2 PE=1 SV=1	50	32	141	32	686	76.9	5.1	294.55	80.7	98
M0R660		Glyceraldehyde-3-phosphate dehydrogenase OS=Rattus norvegicus OX=10116 PE=1 SV=1	61	17	159	2	333	35.8	8.25	344.13	133.9	79.4
A0A140TAE0	Mvp	Major vault protein OS=Rattus norvegicus OX=10116 GN=Mvp PE=1 SV=1	52	33	110	33	871	96.8	5.63	216.69	110.2	90
A0A0G2JZI2	Eprs	Glutamyl-prolyl-tRNA synthetase OS=Rattus norvegicus OX=10116 GN=Eprs PE=1 SV=1	40	50	100	50	1512	169.8	7.44	196.83	108.2	89.3
Q5U302	Ctnna1	Catenin (Cadherin associated protein), alpha 1 OS=Rattus norvegicus OX=10116 GN=Ctnna1 PE=1 SV=1	49	40	100	40	908	100.2	6.23	209.31	77.6	116.3
P04785	P4hb	Protein disulfide-isomerase OS=Rattus norvegicus OX=10116 GN=P4hb PE=1 SV=2	47	28	148	28	509	56.9	4.93	361.64	136.6	68.3
P18418	Calr	Calreticulin OS=Rattus norvegicus OX=10116 GN=Calr PE=1 SV=1	56	23	134	23	416	48	4.49	291.29	127.3	73.3
F1LM84	Nid1	Nidogen-1 OS=Rattus norvegicus OX=10116 GN=Nid1 PE=1 SV=1	35	34	105	33	1246	137	5.47	221.85	67.5	113.5
Q63355	Myo1c	Unconventional myosin-Ic OS=Rattus norvegicus OX=10116 GN=Myo1c PE=1 SV=2	46	40	113	40	1044	119.7	9.39	212	71.2	129.5
Q10758	Krt8	Keratin, type II cytoskeletal 8 OS=Rattus norvegicus OX=10116 GN=Krt8 PE=1 SV=3	60	34	132	27	483	54	6	308.42	80.6	108.8
Q9JKB7	Gda	Guanine deaminase OS=Rattus norvegicus OX=10116 GN=Gda PE=1 SV=1	63	26	115	26	454	50.9	5.72	257.34	109.6	96
Q4V8H8	Ehd2	EH domain-containing protein 2 OS=Rattus norvegicus OX=10116 GN=Ehd2 PE=1 SV=1	62	27	130	25	543	61.2	6.55	276.31	61.4	137.7
P14480	Fgb	Fibrinogen beta chain OS=Rattus norvegicus OX=10116 GN=Fgb PE=1 SV=4	59	28	100	28	479	54.2	7.78	239.89	89.7	148.9
E9PT65	Rdx	Radixin OS=Rattus norvegicus OX=10116 GN=Rdx PE=1 SV=2	49	36	140	27	583	68.4	5.74	286.74	71.3	116.1
P16617	Pgk1	Phosphoglycerate kinase 1 OS=Rattus norvegicus OX=10116 GN=Pgk1 PE=1 SV=2	71	28	124	28	417	44.5	7.9	257.91	117.7	88.8
P04276	Gc	Vitamin D-binding protein OS=Rattus norvegicus OX=10116 GN=Gc PE=1 SV=3	61	26	122	26	476	53.5	5.86	261.07	111	115.7
P62944	Ap2b1	AP-2 complex subunit beta OS=Rattus norvegicus OX=10116 GN=Ap2b1 PE=1 SV=1	43	42	91	20	937	104.5	5.38	180.89	94.6	105.6
G3V6T7	Pdia4	Protein disulfide-isomerase A4 OS=Rattus norvegicus OX=10116 GN=Pdia4 PE=1 SV=1	46	30	101	30	643	72.7	5.15	209	117.2	76.1
D3ZHA0	Flnc	Filamin-C OS=Rattus norvegicus OX=10116 GN=Flnc PE=1 SV=1	21	47	99	32	2726	290.8	5.9	200.23	89.2	104.8
P85108	Tubb2a	Tubulin beta-2A chain OS=Rattus norvegicus OX=10116 GN=Tubb2a PE=1 SV=1	53	16	203	3	445	49.9	4.89	427.71	79.1	113.9
Q8R3Z7	Ehd4	EH-domain-containing 4 OS=Rattus norvegicus OX=10116 GN=Ehd4 PE=1 SV=1	60	28	114	24	541	61.4	6.76	238.13	64.7	126.9
Q68FP1	Gsn	Gelsolin OS=Rattus norvegicus OX=10116 GN=Gsn PE=1 SV=1	43	29	129	29	780	86	6.09	300.52	81.6	118.9
P63039	Hspd1	60 kDa heat shock protein, mitochondrial OS=Rattus norvegicus OX=10116 GN=Hspd1 PE=1 SV=1	64	33	102	33	573	60.9	6.18	197.9	118.8	81.9
A0A0G2JSW3	Hbb	Globin a4 OS=Rattus norvegicus OX=10116 GN=Hbb PE=1 SV=1	78	12	440	4	147	16	8.07	972.47	49.6	172.6
F1LQS6	Xdh	RCG61833 OS=Rattus norvegicus OX=10116 GN=Xdh PE=1 SV=2	32	34	92	31	1331	146.2	7.25	199.44	118.5	91.6
P20059	Hpx	Hemopexin OS=Rattus norvegicus OX=10116 GN=Hpx PE=1 SV=3	46	23	159	23	460	51.3	7.65	434.71	130.2	107.4
P11517		Hemoglobin subunit beta-2 OS=Rattus norvegicus OX=10116 PE=1 SV=2	76	12	327	4	147	16	8.79	800.04	55.3	173.2
G3V712	Krt7	Keratin complex 2, basic, gene 7, isoform CRA_a OS=Rattus norvegicus OX=10116 GN=Krt7 PE=1 SV=1	53	27	116	22	457	50.8	5.87	266.26	73.9	108.5
P16303	Ces1d	Carboxylesterase 1D OS=Rattus norvegicus OX=10116 GN=Ces1d PE=1 SV=2	42	21	117	5	565	62.1	6.54	263.13	87.1	133.8
F1LW91	Numa1	Nuclear mitotic apparatus protein 1 OS=Rattus norvegicus OX=10116 GN=Numa1 PE=1 SV=2	26	47	77	46	2019	226.8	5.64	152.61	95.3	95.8
P15999	Atp5f1a	ATP synthase subunit alpha, mitochondrial OS=Rattus norvegicus OX=10116 GN=Atp5f1a PE=1 SV=2	54	29	123	29	553	59.7	9.19	275.44	105.2	85.5
G3V6T1	Copa	Coatomer subunit alpha OS=Rattus norvegicus OX=10116 GN=Copa PE=1 SV=1	35	35	82	35	1224	138.3	7.65	172.07	118.6	85.9
P05544	Serpina3l	Serine protease inhibitor A3L OS=Rattus norvegicus OX=10116 GN=Serpina3l PE=1 SV=3	46	22	103	17	413	46.2	5.67	225.25	83.6	126.3
Q6P502	Cct3	T-complex protein 1 subunit gamma OS=Rattus norvegicus OX=10116 GN=Cct3 PE=1 SV=1	56	29	98	29	545	60.6	6.64	217.42	111.6	88.7
Q6P725	Des	Desmin OS=Rattus norvegicus OX=10116 GN=Des PE=1 SV=1	62	31	130	26	469	53.4	5.27	321.86	111.5	98.1
Q9ER34	Aco2	Aconitate hydratase, mitochondrial OS=Rattus norvegicus OX=10116 GN=Aco2 PE=1 SV=2	47	31	102	31	780	85.4	7.83	176.86	105	87.3
Q641Z6	Ehd1	EH domain-containing protein 1 OS=Rattus norvegicus OX=10116 GN=Ehd1 PE=1 SV=1	55	27	108	17	534	60.6	6.83	242.89	69	131.1
Q5U300	Uba1	Ubiquitin-like modifier-activating enzyme 1 OS=Rattus norvegicus OX=10116 GN=Uba1 PE=1 SV=1	34	28	89	28	1058	117.7	5.57	216.04	103.4	94.9
Q08163	Cap1	Adenylyl cyclase-associated protein 1 OS=Rattus norvegicus OX=10116 GN=Cap1 PE=1 SV=3	63	24	98	24	474	51.6	7.52	218.14	107.3	97
A0A140TAA4	Pdcd6ip	Programmed cell death 6-interacting protein OS=Rattus norvegicus OX=10116 GN=Pdcd6ip PE=1 SV=1	43	35	73	35	868	95.8	6.52	150.19	102.9	96.7
O35814	Stip1	Stress-induced-phosphoprotein 1 OS=Rattus norvegicus OX=10116 GN=Stip1 PE=1 SV=1	58	38	88	38	543	62.5	6.8	197.96	113.8	86.3
A0A097BW25	Postn	Periostin OS=Rattus norvegicus OX=10116 GN=Postn PE=1 SV=1	43	27	105	27	783	87.1	7.25	200.05	78.6	114.2
A0A140UHX6	Sptb	Spectrin beta chain OS=Rattus norvegicus OX=10116 GN=Sptb PE=1 SV=1	21	39	73	34	2329	267.9	5.45	131.44	63.6	158.5
F1LPK7	Pls3	Plastin 3 (T-isoform), isoform CRA_a OS=Rattus norvegicus OX=10116 GN=Pls3 PE=1 SV=2	52	26	95	22	630	70.7	5.54	196.62	100.2	97
P45592	Cfl1	Cofilin-1 OS=Rattus norvegicus OX=10116 GN=Cfl1 PE=1 SV=3	75	18	102	14	166	18.5	8.09	243.44	110	89.1
Q6Q0N1	Cndp2	Cytosolic non-specific dipeptidase OS=Rattus norvegicus OX=10116 GN=Cndp2 PE=1 SV=1	49	21	93	21	475	52.7	5.66	209.34	111.6	90.7
A0A0G2JV65	Ywhaz	14-3-3 protein zeta/delta OS=Rattus norvegicus OX=10116 GN=Ywhaz PE=1 SV=1	69	18	118	12	256	29	4.78	277.68	96.8	99.7
Q5RJR9	Serpinh1	Serine (Or cysteine) proteinase inhibitor, clade H, member 1, isoform CRA_b OS=Rattus norvegicus OX=10116 GN=Serpinh1 PE=1 SV=1	50	19	103	19	417	46.5	8.82	269.4	131.6	69
Q07936	Anxa2	Annexin A2 OS=Rattus norvegicus OX=10116 GN=Anxa2 PE=1 SV=2	67	24	132	24	339	38.7	7.69	305.98	106.5	92
P50399	Gdi2	Rab GDP dissociation inhibitor beta OS=Rattus norvegicus OX=10116 GN=Gdi2 PE=1 SV=2	69	27	96	22	445	50.5	6.25	182.82	91.6	103.4
D4ACB8	Cct8	Chaperonin subunit 8 (Theta) (Predicted), isoform CRA_a OS=Rattus norvegicus OX=10116 GN=Cct8 PE=1 SV=1	54	27	85	27	548	59.6	5.54	197.69	111.4	90.3
D3ZF77	Akr1cl	Aldo-keto reductase family 1, member C-like OS=Rattus norvegicus OX=10116 GN=Akr1cl PE=1 SV=1	70	20	86	20	324	37.2	7.46	175.99	75.6	118.3
G3V8D2	Prx	Periaxin OS=Rattus norvegicus OX=10116 GN=Prx PE=1 SV=3	33	37	103	37	1383	146.2	8.1	173.92	53.7	140.9
Q5XIM9	Cct2	T-complex protein 1 subunit beta OS=Rattus norvegicus OX=10116 GN=Cct2 PE=1 SV=3	59	27	81	27	535	57.4	6.46	172.09	115.8	85.7
P68255	Ywhaq	14-3-3 protein theta OS=Rattus norvegicus OX=10116 GN=Ywhaq PE=1 SV=1	69	19	104	13	245	27.8	4.78	251.12	88.8	110.9
A0A0G2K174	Lmo7	LIM domain 7 OS=Rattus norvegicus OX=10116 GN=Lmo7 PE=1 SV=1	31	38	75	38	1395	156.7	6.21	141.9	56.2	115
P23514	Copb1	Coatomer subunit beta OS=Rattus norvegicus OX=10116 GN=Copb1 PE=1 SV=1	38	31	70	31	953	106.9	5.96	140.92	125.2	83.1
F1M957	Vwf	von Willebrand factor OS=Rattus norvegicus OX=10116 GN=Vwf PE=1 SV=3	19	44	77	44	2812	308.8	5.57	117.9	76.6	136.3
Q64428	Hadha	Trifunctional enzyme subunit alpha, mitochondrial OS=Rattus norvegicus OX=10116 GN=Hadha PE=1 SV=2	41	26	84	26	763	82.6	9.06	158.25	110.7	81.3
F1LN42	Tns1	Tensin 1 OS=Rattus norvegicus OX=10116 GN=Tns1 PE=1 SV=2	21	31	84	28	1909	203.8	7.77	181.97	63.1	127.2
A0A0G2JY66	Ces1d	Carboxylic ester hydrolase OS=Rattus norvegicus OX=10116 GN=Ces1d PE=1 SV=1	38	19	104	2	564	62	6.42	225.6	81.3	127.9
P05545	Serpina3k	Serine protease inhibitor A3K OS=Rattus norvegicus OX=10116 GN=Serpina3k PE=1 SV=3	37	17	86	4	416	46.5	5.44	210.49	95.2	117.1
Q5RKI0	Wdr1	WD repeat-containing protein 1 OS=Rattus norvegicus OX=10116 GN=Wdr1 PE=1 SV=3	43	24	86	24	606	66.1	6.62	235.01	107.3	99.3
A0A0G2JSV6	Hba-a2	Globin c2 OS=Rattus norvegicus OX=10116 GN=Hba-a2 PE=1 SV=1	75	9	313	7	142	15.3	8.31	991.24	51.6	162.2
P62260	Ywhae	14-3-3 protein epsilon OS=Rattus norvegicus OX=10116 GN=Ywhae PE=1 SV=1	67	20	124	17	255	29.2	4.74	295.09	90.9	103.6
G3V928	Lrp1	LDL receptor-related protein 1 OS=Rattus norvegicus OX=10116 GN=Lrp1 PE=1 SV=1	10	41	68	41	4545	504.6	5.36	122.39	111.7	95.3
A0A0G2JWC7	Fermt2	Fermitin family member 2 OS=Rattus norvegicus OX=10116 GN=Fermt2 PE=1 SV=1	43	29	83	29	695	79.6	6.92	184.78	70.1	127.6
F1LN88	Aldh2	Aldehyde dehydrogenase, mitochondrial OS=Rattus norvegicus OX=10116 GN=Aldh2 PE=1 SV=2	40	21	106	18	519	56.5	7.33	222.54	114.3	93.4
P04636	Mdh2	Malate dehydrogenase, mitochondrial OS=Rattus norvegicus OX=10116 GN=Mdh2 PE=1 SV=2	58	17	111	17	338	35.7	8.68	267.19	115.1	84.3
Q63279	Krt19	Keratin, type I cytoskeletal 19 OS=Rattus norvegicus OX=10116 GN=Krt19 PE=1 SV=2	64	28	101	25	403	44.6	5.31	236.26	81.1	106.1
Q9Z1J8	Sec14l3	SEC14-like protein 3 OS=Rattus norvegicus OX=10116 GN=Sec14l3 PE=1 SV=1	60	18	100	15	400	46	5.92	200.09	62.7	144.9
Q6P136	Hyou1	Hyou1 protein OS=Rattus norvegicus OX=10116 GN=Hyou1 PE=1 SV=1	33	28	66	28	998	111.2	5.19	127.58	115.2	76.4
A0A0G2K7F7	Tpm1	Tropomyosin alpha-1 chain OS=Rattus norvegicus OX=10116 GN=Tpm1 PE=1 SV=1	61	28	117	2	303	34.6	4.81	250.36	73.6	108.5
P11507	Atp2a2	Sarcoplasmic/endoplasmic reticulum calcium ATPase 2 OS=Rattus norvegicus OX=10116 GN=Atp2a2 PE=1 SV=1	31	31	70	25	1043	114.7	5.34	142.68	98.4	84.8
Q5U362	Anxa4	Annexin OS=Rattus norvegicus OX=10116 GN=Anxa4 PE=1 SV=1	66	21	97	21	319	35.9	5.57	227.18	93.8	109.1
Q63610	Tpm3	Tropomyosin alpha-3 chain OS=Rattus norvegicus OX=10116 GN=Tpm3 PE=1 SV=2	67	26	142	13	248	29	4.78	286.46	102.1	95.9
P14669	Anxa3	Annexin A3 OS=Rattus norvegicus OX=10116 GN=Anxa3 PE=1 SV=4	71	24	88	23	324	36.3	6.35	193.01	63.7	136.4
Q6P7A7	Rpn1	Dolichyl-diphosphooligosaccharide--protein glycosyltransferase subunit 1 OS=Rattus norvegicus OX=10116 GN=Rpn1 PE=1 SV=1	48	28	86	28	606	68.4	6.51	190.53	114	75.6
A0A0G2JSK1	Serpina3c	RCG20603 OS=Rattus norvegicus OX=10116 GN=Serpina3c PE=3 SV=1	39	16	83	2	416	46.4	5.44	197.42	97.7	236.8
A0A0G2K2P5	Tjp1	Tight junction protein ZO-1 OS=Rattus norvegicus OX=10116 GN=Tjp1 PE=1 SV=1	23	33	73	33	1765	197	6.6	130.69	70.8	119.9
P25304	Agrn	Agrin OS=Rattus norvegicus OX=10116 GN=Agrn PE=1 SV=2	22	32	61	32	1959	208.5	6.15	112.43	71.9	110.9
Q01177	Plg	Plasminogen OS=Rattus norvegicus OX=10116 GN=Plg PE=2 SV=2	46	32	74	32	812	90.5	7.08	142.27	101.7	113.1
Q6P3V8	Eif4a1	Eukaryotic translation initiation factor 4A1 OS=Rattus norvegicus OX=10116 GN=Eif4a1 PE=1 SV=1	55	20	74	10	406	46.1	5.48	173.04	127.6	76.5
P09495	Tpm4	Tropomyosin alpha-4 chain OS=Rattus norvegicus OX=10116 GN=Tpm4 PE=1 SV=3	63	24	140	11	248	28.5	4.69	317.65	86.5	106.9
Q05096	Myo1b	Unconventional myosin-Ib OS=Rattus norvegicus OX=10116 GN=Myo1b PE=1 SV=1	31	36	90	36	1136	131.8	9.36	172.74	83.5	111.7
Q66X93	Snd1	Staphylococcal nuclease domain-containing protein 1 OS=Rattus norvegicus OX=10116 GN=Snd1 PE=1 SV=1	36	30	78	30	909	101.9	7.18	160.12	116.8	82.2
P0DMW0	Hspa1a	Heat shock 70 kDa protein 1A OS=Rattus norvegicus OX=10116 GN=Hspa1a PE=2 SV=1	51	26	86	18	641	70.1	5.82	178.01	91.8	123.4
A7VJC2	Hnrnpa2b1	Heterogeneous nuclear ribonucleoproteins A2/B1 OS=Rattus norvegicus OX=10116 GN=Hnrnpa2b1 PE=1 SV=1	53	18	115	16	353	37.5	8.95	267.73	90.5	93.2
P04642	Ldha	L-lactate dehydrogenase A chain OS=Rattus norvegicus OX=10116 GN=Ldha PE=1 SV=1	45	18	111	16	332	36.4	8.27	252.79	126	79.5
P35565	Canx	Calnexin OS=Rattus norvegicus OX=10116 GN=Canx PE=1 SV=1	37	24	88	24	591	67.2	4.63	199.01	105.9	84.2
A0A0G2JSK5	Itgb1	Integrin beta OS=Rattus norvegicus OX=10116 GN=Itgb1 PE=1 SV=1	33	23	85	23	798	88.3	6.01	197.1	71.4	118.9
Q68FQ0	Cct5	T-complex protein 1 subunit epsilon OS=Rattus norvegicus OX=10116 GN=Cct5 PE=1 SV=1	53	26	76	25	541	59.5	5.72	169.09	115.2	88.9
P47875	Csrp1	Cysteine and glycine-rich protein 1 OS=Rattus norvegicus OX=10116 GN=Csrp1 PE=1 SV=2	68	14	61	14	193	20.6	8.57	164.72	82.9	116.2
D4A678	Spta1	Spectrin, alpha, erythrocytic 1 OS=Rattus norvegicus OX=10116 GN=Spta1 PE=1 SV=3	20	38	67	36	2416	279.9	5.03	118.8	83.7	131.7
P06866	Hp	Haptoglobin OS=Rattus norvegicus OX=10116 GN=Hp PE=1 SV=3	50	21	100	21	347	38.5	6.54	214.76	134	100.4
Q9ESS6	Bcam	Basal cell adhesion molecule OS=Rattus norvegicus OX=10116 GN=Bcam PE=2 SV=1	43	19	71	19	624	67.5	5.78	161.5	71	120.9
P28480	Tcp1	T-complex protein 1 subunit alpha OS=Rattus norvegicus OX=10116 GN=Tcp1 PE=1 SV=1	57	24	62	24	556	60.3	6.21	109.39	117.9	87.9
A0A0G2K639	Pigr	Polymeric immunoglobulin receptor OS=Rattus norvegicus OX=10116 GN=Pigr PE=1 SV=1	31	24	74	24	782	86.9	6.39	132.74	159.3	56.6
Q5U328	Ncl	Nucleolin OS=Rattus norvegicus OX=10116 GN=Ncl PE=1 SV=1	43	34	82	34	714	77.2	4.73	160.14	99.5	81.1
Q499P2	Lta4h	Leukotriene A(4) hydrolase OS=Rattus norvegicus OX=10116 GN=Lta4h PE=1 SV=1	44	24	77	24	611	69	6.2	175.26	102.2	97.2
A0A0G2JZ52	Hnrnpu	Heterogeneous nuclear ribonucleoprotein U OS=Rattus norvegicus OX=10116 GN=Hnrnpu PE=1 SV=1	35	24	95	24	803	87.9	6.09	198.02	102	93.6
A0A0G2K1C0	Actr3	Actin-related protein 3 OS=Rattus norvegicus OX=10116 GN=Actr3 PE=1 SV=1	55	21	84	21	419	47.6	6.18	171.97	114.8	89
Q499S4	Mx1	Interferon-induced GTP-binding protein Mx1 OS=Rattus norvegicus OX=10116 GN=Mx1 PE=1 SV=1	51	27	56	19	652	74.5	6.87	133.26	68.8	41.5
Q9EPT8	Clic5	Chloride intracellular channel protein 5 OS=Rattus norvegicus OX=10116 GN=Clic5 PE=1 SV=1	58	14	90	14	251	28.3	5.94	154.42	64.9	135.5
P06399	Fga	Fibrinogen alpha chain OS=Rattus norvegicus OX=10116 GN=Fga PE=1 SV=3	31	25	110	25	782	86.6	5.74	219.32	85.9	157.3
Q68FS4	Lap3	Cytosol aminopeptidase OS=Rattus norvegicus OX=10116 GN=Lap3 PE=1 SV=1	54	22	64	22	519	56.1	7.21	125.38	103.3	90.5
Q923Z2	Tpm1	Tropomyosin 1, alpha, isoform CRA_a OS=Rattus norvegicus OX=10116 GN=Tpm1 PE=1 SV=1	62	28	114	9	284	32.8	4.75	247.13	74.7	114.7
P07335	Ckb	Creatine kinase B-type OS=Rattus norvegicus OX=10116 GN=Ckb PE=1 SV=2	57	15	75	14	381	42.7	5.67	157	107	92
A0A0G2K654	Hist1h1c	Histone cluster 1 H1 family member c OS=Rattus norvegicus OX=10116 GN=Hist1h1c PE=1 SV=1	41	14	144	3	212	21.3	11	398.07	80.3	101.6
F7EUK4	Kng1	Kininogen-1 OS=Rattus norvegicus OX=10116 GN=Kng1 PE=4 SV=2	44	18	61	5	432	47.9	6.42	140.81	126.8	93.2
F2Z3Q8	Kpnb1	Importin subunit beta-1 OS=Rattus norvegicus OX=10116 GN=Kpnb1 PE=1 SV=1	32	23	58	23	876	97.1	4.78	137.45	113.5	93.5
P05065	Aldoa	Fructose-bisphosphate aldolase A OS=Rattus norvegicus OX=10116 GN=Aldoa PE=1 SV=2	57	23	99	20	364	39.3	8.09	225.57	140.8	82.6
Q4FZT9	Psmd2	26S proteasome non-ATPase regulatory subunit 2 OS=Rattus norvegicus OX=10116 GN=Psmd2 PE=1 SV=1	34	27	60	27	908	100.1	5.2	139.47	110.8	86.9
P56574	Idh2	Isocitrate dehydrogenase [NADP], mitochondrial OS=Rattus norvegicus OX=10116 GN=Idh2 PE=1 SV=2	42	20	77	20	452	50.9	8.69	181.29	103.6	87.4
Q7TPB1	Cct4	T-complex protein 1 subunit delta OS=Rattus norvegicus OX=10116 GN=Cct4 PE=1 SV=3	58	28	62	27	539	58.1	8.02	120.85	107.2	94.4
O35244	Prdx6	Peroxiredoxin-6 OS=Rattus norvegicus OX=10116 GN=Prdx6 PE=1 SV=3	69	15	97	15	224	24.8	5.94	199.04	71.7	123.6
P15865	Hist1h1e	Histone H1.4 OS=Rattus norvegicus OX=10116 GN=Hist1h1e PE=1 SV=3	43	15	140	4	219	22	11.11	387.29	87.2	102.9
F1M953	Hspa9	Stress-70 protein, mitochondrial OS=Rattus norvegicus OX=10116 GN=Hspa9 PE=1 SV=1	39	25	82	25	679	73.7	6.16	178.12	125.9	79.9
F1LPQ9	Akap2	A-kinase anchor protein 2 OS=Rattus norvegicus OX=10116 GN=Akap2 PE=1 SV=2	36	26	50	26	870	95.9	5.17	127.35	55.3	128.2
G3V615	Cfb	Complement factor B OS=Rattus norvegicus OX=10116 GN=Cfb PE=1 SV=1	36	26	72	26	763	85.3	6.96	133.84	137.1	70.4
F1LNH3	Col6a2	Collagen type VI alpha 2 chain OS=Rattus norvegicus OX=10116 GN=Col6a2 PE=1 SV=2	20	21	87	21	1027	109.6	6.61	192.92	77.6	111.2
Q9JLA3	Uggt1	UDP-glucose:glycoprotein glucosyltransferase 1 OS=Rattus norvegicus OX=10116 GN=Uggt1 PE=1 SV=2	26	33	66	33	1551	176.3	5.66	121.15	110.9	83.2
P85973	Pnp	Purine nucleoside phosphorylase OS=Rattus norvegicus OX=10116 GN=Pnp PE=1 SV=1	63	12	87	12	289	32.3	6.93	206.65	99.6	101.2
Q9Z1X1	Esyt1	Extended synaptotagmin-1 OS=Rattus norvegicus OX=10116 GN=Esyt1 PE=1 SV=1	32	28	61	3	1088	121.1	5.69	109.26	106.6	90.7
P10860	Glud1	Glutamate dehydrogenase 1, mitochondrial OS=Rattus norvegicus OX=10116 GN=Glud1 PE=1 SV=2	40	21	66	21	558	61.4	8	146.27	100.8	99.2
Q2PQA9	Kif5b	Kinesin-1 heavy chain OS=Rattus norvegicus OX=10116 GN=Kif5b PE=1 SV=1	31	29	51	29	963	109.5	6.44	102.69	99.2	98.2
P02680	Fgg	Fibrinogen gamma chain OS=Rattus norvegicus OX=10116 GN=Fgg PE=1 SV=3	35	19	76	19	445	50.6	5.96	188.89	94.1	156.1
P02651	Apoa4	Apolipoprotein A-IV OS=Rattus norvegicus OX=10116 GN=Apoa4 PE=1 SV=2	68	21	64	21	391	44.4	5.22	151.42	90.9	112.1
D3ZL10	Col6a6	Collagen type VI alpha 6 chain OS=Rattus norvegicus OX=10116 GN=Col6a6 PE=1 SV=3	17	34	73	27	2264	246.6	6.71	130.07	82.7	95.4
Q66HH8	Anxa5	Annexin OS=Rattus norvegicus OX=10116 GN=Anxa5 PE=1 SV=1	74	21	116	1	319	35.8	5.05	242.85	99.3	95.7
D3ZM69	Epb41l2	Erythrocyte membrane protein band 4.1-like 2 OS=Rattus norvegicus OX=10116 GN=Epb41l2 PE=1 SV=2	33	29	72	26	996	110.6	5.43	143.64	67.9	114.9
P04639	Apoa1	Apolipoprotein A-I OS=Rattus norvegicus OX=10116 GN=Apoa1 PE=1 SV=2	66	18	81	18	259	30	5.74	180.55	83.3	126.6
Q6AYI1	Ddx5	DEAD (Asp-Glu-Ala-Asp) box polypeptide 5 OS=Rattus norvegicus OX=10116 GN=Ddx5 PE=1 SV=1	41	26	89	18	615	69.2	8.92	166.24	102.2	90.5
Q07009	Capn2	Calpain-2 catalytic subunit OS=Rattus norvegicus OX=10116 GN=Capn2 PE=1 SV=3	35	23	66	22	700	79.9	4.96	123.1	93.5	111.3
G3V9R9	Afm	Afamin OS=Rattus norvegicus OX=10116 GN=Afm PE=1 SV=1	45	25	76	25	608	69.2	6.21	138.68	98.4	121.4
B2RYB8	Itgb2	Integrin beta OS=Rattus norvegicus OX=10116 GN=Itgb2 PE=1 SV=1	43	27	61	27	768	84.8	7.23	110.18	164.4	57
P10760	Ahcy	Adenosylhomocysteinase OS=Rattus norvegicus OX=10116 GN=Ahcy PE=1 SV=3	46	18	70	16	432	47.5	6.54	149.27	106.1	103.9
A0A0G2JXJ7	Esyt1	Extended synaptotagmin-1 OS=Rattus norvegicus OX=10116 GN=Esyt1 PE=1 SV=1	30	26	57	1	1089	121.1	5.62	108.49	90.6	90.8
G3V9E3	Cald1	Caldesmon 1, isoform CRA_b OS=Rattus norvegicus OX=10116 GN=Cald1 PE=1 SV=1	42	22	59	1	531	60.6	6.58	131.99	31.8	129.3
P97536	Cand1	Cullin-associated NEDD8-dissociated protein 1 OS=Rattus norvegicus OX=10116 GN=Cand1 PE=1 SV=1	24	27	69	27	1230	136.3	5.78	123.7	105.4	98.7
Q66HA8	Hsph1	Heat shock protein 105 kDa OS=Rattus norvegicus OX=10116 GN=Hsph1 PE=1 SV=1	34	25	57	22	858	96.4	5.55	93.79	118.6	86.3
P27139	Ca2	Carbonic anhydrase 2 OS=Rattus norvegicus OX=10116 GN=Ca2 PE=1 SV=2	51	11	70	11	260	29.1	7.4	176.92	77.5	145.3
P18484	Ap2a2	AP-2 complex subunit alpha-2 OS=Rattus norvegicus OX=10116 GN=Ap2a2 PE=1 SV=3	37	28	68	20	938	104	6.93	119.94	102.9	104
Q5XFX0	Tagln2	Transgelin-2 OS=Rattus norvegicus OX=10116 GN=Tagln2 PE=1 SV=1	68	13	115	11	199	22.4	8.25	198.3	91	111.9
P01048	Map1	T-kininogen 1 OS=Rattus norvegicus OX=10116 GN=Map1 PE=1 SV=2	34	13	50	4	430	47.7	6.52	123.48	142.2	86.5
P14668	Anxa5	Annexin A5 OS=Rattus norvegicus OX=10116 GN=Anxa5 PE=1 SV=3	74	21	114	1	319	35.7	5.05	239.96	94	106.9
Q6P9V7	Psme1	Proteasome (Prosome, macropain) activator subunit 1 OS=Rattus norvegicus OX=10116 GN=Psme1 PE=1 SV=1	69	19	78	19	249	28.6	5.81	159.81	103.1	87.3
A0A0G2JVH4	Immt	MICOS complex subunit MIC60 OS=Rattus norvegicus OX=10116 GN=Immt PE=1 SV=1	32	22	55	22	776	86.2	5.85	130.6	100.7	92.5
Q6P792	Fhl1	Four and a half LIM domains 1 OS=Rattus norvegicus OX=10116 GN=Fhl1 PE=1 SV=1	61	16	77	16	296	33.6	8.46	185.4	74.9	120.5
F1M3D3	Hnrnpm	Heterogeneous nuclear ribonucleoprotein M OS=Rattus norvegicus OX=10116 GN=Hnrnpm PE=1 SV=1	46	28	72	28	729	77.6	8.63	136.84	103	94.8
G3V9N8	Ap1b1	AP complex subunit beta OS=Rattus norvegicus OX=10116 GN=Ap1b1 PE=1 SV=3	31	33	60	11	949	104.5	5.1	110.36	103.1	99.1
P08010	Gstm2	Glutathione S-transferase Mu 2 OS=Rattus norvegicus OX=10116 GN=Gstm2 PE=1 SV=2	75	18	79	9	218	25.7	7.39	175.78	71.3	150
D3ZQN7	Lamb1	Laminin subunit beta 1 OS=Rattus norvegicus OX=10116 GN=Lamb1 PE=1 SV=3	21	33	60	31	1786	197.3	4.97	128.01	75.4	99.7
A0A0G2JSQ4	Tpm1	Tropomyosin 1, alpha, isoform CRA_p OS=Rattus norvegicus OX=10116 GN=Tpm1 PE=1 SV=1	58	22	103	2	248	28.5	4.77	235.47	77.3	117.8
A0A0G2JWK7	Tagln	Transgelin OS=Rattus norvegicus OX=10116 GN=Tagln PE=1 SV=1	66	15	99	14	207	23.3	8.66	200.96	77.1	128.7
A0A0G2K896	RGD1310507	Similar to RIKEN cDNA 1300017J02 OS=Rattus norvegicus OX=10116 GN=RGD1310507 PE=1 SV=1	45	27	65	26	700	76.7	6.96	145.46	102.9	103.1
Q7M0E3	Dstn	Destrin OS=Rattus norvegicus OX=10116 GN=Dstn PE=1 SV=3	72	15	92	14	165	18.5	8.03	180.84	91.8	111.6
A0A0G2K3Z9		Uncharacterized protein OS=Rattus norvegicus OX=10116 PE=4 SV=1	61	12	115	10	199	22.2	8.4	265.64	115.8	89.9
P18589	Mx2	Interferon-induced GTP-binding protein Mx2 OS=Rattus norvegicus OX=10116 GN=Mx2 PE=2 SV=1	40	22	48	14	659	75	5.64	104.68	42.9	60.5
A0A0G2JTV2	Cald1	Non-muscle caldesmon OS=Rattus norvegicus OX=10116 GN=Cald1 PE=1 SV=1	34	22	56	1	636	72.2	6.71	130.29	60.8	123.3
P63159	Hmgb1	High mobility group protein B1 OS=Rattus norvegicus OX=10116 GN=Hmgb1 PE=1 SV=2	40	14	74	13	215	24.9	5.74	210.1	85.1	109.4
P25113	Pgam1	Phosphoglycerate mutase 1 OS=Rattus norvegicus OX=10116 GN=Pgam1 PE=1 SV=4	52	12	70	9	254	28.8	7.18	139.76	124.3	83.1
Q4AEF8	Copg1	Coatomer subunit gamma-1 OS=Rattus norvegicus OX=10116 GN=Copg1 PE=2 SV=1	35	24	57	21	874	97.6	5.39	108.41	115.8	86.2
P85968	Pgd	6-phosphogluconate dehydrogenase, decarboxylating OS=Rattus norvegicus OX=10116 GN=Pgd PE=1 SV=1	40	20	87	19	483	53.2	7.02	198.8	151.6	75.3
A0A0G2JZ73	Serpina1	Alpha-1-antiproteinase OS=Rattus norvegicus OX=10116 GN=Serpina1 PE=1 SV=1	38	15	88	15	415	46.6	6.34	215.49	79.4	132
Q1JU68	Eif3a	Eukaryotic translation initiation factor 3 subunit A OS=Rattus norvegicus OX=10116 GN=Eif3a PE=2 SV=2	22	35	64	35	1354	163.1	6.77	121.78	112.7	85
P15684	Anpep	Aminopeptidase N OS=Rattus norvegicus OX=10116 GN=Anpep PE=1 SV=2	26	25	48	4	965	109.4	5.47	86	131.3	77.9
G3V8L9	Cavin1	Caveolae-associated protein 1 OS=Rattus norvegicus OX=10116 GN=Cavin1 PE=1 SV=1	33	14	80	14	392	43.9	5.52	185.04	52.1	126.1
Q6URK4	Hnrnpa3	Heterogeneous nuclear ribonucleoprotein A3 OS=Rattus norvegicus OX=10116 GN=Hnrnpa3 PE=1 SV=1	41	18	68	17	379	39.6	9.01	130.56	97.2	89.6
O35567	Atic	Bifunctional purine biosynthesis protein PURH OS=Rattus norvegicus OX=10116 GN=Atic PE=1 SV=2	43	18	55	18	592	64.2	7.14	98.88	111.5	90.7
Q5EBC0	Itih4	Inter alpha-trypsin inhibitor, heavy chain 4 OS=Rattus norvegicus OX=10116 GN=Itih4 PE=1 SV=1	27	20	59	20	933	103.7	6.2	105.56	102.5	115.8
Q5XI73	Arhgdia	Rho GDP-dissociation inhibitor 1 OS=Rattus norvegicus OX=10116 GN=Arhgdia PE=1 SV=1	50	10	51	10	204	23.4	5.2	129.68	103.2	96.8
Q5BJZ3	Nnt	Nicotinamide nucleotide transhydrogenase OS=Rattus norvegicus OX=10116 GN=Nnt PE=1 SV=1	23	23	58	23	1086	113.8	7.88	129.01	90	91.3
P58775	Tpm2	Tropomyosin beta chain OS=Rattus norvegicus OX=10116 GN=Tpm2 PE=1 SV=1	43	20	99	5	284	32.8	4.7	215.93	75.3	97.9
D4A781	Ipo5	Importin 5 OS=Rattus norvegicus OX=10116 GN=Ipo5 PE=1 SV=1	31	25	44	25	1097	123.6	4.96	76.08	110.5	92
Q6P6V0	Gpi	Glucose-6-phosphate isomerase OS=Rattus norvegicus OX=10116 GN=Gpi PE=1 SV=1	36	23	87	23	558	62.8	7.77	190.95	127.5	85.7
Q66HF1	Ndufs1	NADH-ubiquinone oxidoreductase 75 kDa subunit, mitochondrial OS=Rattus norvegicus OX=10116 GN=Ndufs1 PE=1 SV=1	40	22	45	22	727	79.4	5.9	80.75	97.1	88.6
P07943	Akr1b1	Aldose reductase OS=Rattus norvegicus OX=10116 GN=Akr1b1 PE=1 SV=3	63	17	86	15	316	35.8	6.71	182.11	100.6	106.2
Q5XI78	Ogdh	2-oxoglutarate dehydrogenase, mitochondrial OS=Rattus norvegicus OX=10116 GN=Ogdh PE=1 SV=1	34	28	49	28	1023	116.2	6.77	92.4	97.2	99.2
G3V6Y6	Pygb	Alpha-1,4 glucan phosphorylase OS=Rattus norvegicus OX=10116 GN=Pygb PE=1 SV=2	36	27	64	19	846	96.7	6.9	112.62	98.4	101.6
Q5XI34	Ppp2r1a	Protein phosphatase 2 (Formerly 2A), regulatory subunit A (PR 65), alpha isoform, isoform CRA_a OS=Rattus norvegicus OX=10116 GN=Ppp2r1a PE=1 SV=1	42	20	65	17	589	65.3	5.11	127.96	94.2	103.1
Q3MHS9	Cct6a	Chaperonin containing Tcp1, subunit 6A (Zeta 1) OS=Rattus norvegicus OX=10116 GN=Cct6a PE=1 SV=1	45	19	73	19	531	58	7.08	158.37	114.7	89.1
P35213	Ywhab	14-3-3 protein beta/alpha OS=Rattus norvegicus OX=10116 GN=Ywhab PE=1 SV=3	63	14	76	6	246	28	4.88	184.08	82.3	99.6
D4AC23	Cct7	Chaperonin-containing TCP1 subunit 7 OS=Rattus norvegicus OX=10116 GN=Cct7 PE=1 SV=1	50	24	58	24	544	59.6	8	111.76	116.2	87.5
P25235	Rpn2	Dolichyl-diphosphooligosaccharide--protein glycosyltransferase subunit 2 OS=Rattus norvegicus OX=10116 GN=Rpn2 PE=2 SV=2	34	16	43	16	631	69	5.97	78.53	110.1	93.5
A0A0G2JSZ5	Pdia6	Protein disulfide-isomerase A6 OS=Rattus norvegicus OX=10116 GN=Pdia6 PE=1 SV=1	47	16	64	16	445	48.7	5.19	133.09	125.1	72.3
M0R7B4	Hist1h1d	Histone cluster 1 H1 family member d OS=Rattus norvegicus OX=10116 GN=Hist1h1d PE=1 SV=2	43	15	126	8	220	22.2	11.11	364.34	99.8	98.3
F1M9V7	Npepps	Aminopeptidase OS=Rattus norvegicus OX=10116 GN=Npepps PE=1 SV=1	32	26	53	26	920	103.3	5.77	101.64	106.5	95.1
P11505	Atp2b1	Plasma membrane calcium-transporting ATPase 1 OS=Rattus norvegicus OX=10116 GN=Atp2b1 PE=1 SV=2	21	21	42	13	1258	138.6	6	94.28	91.1	111.9
Q62669	LOC103694855	Globin a1 OS=Rattus norvegicus OX=10116 GN=LOC103694855 PE=1 SV=1	61	8	225	5	147	16	8.19	533.39	50.6	171.4
F1MA98	Tpr	Nucleoprotein TPR OS=Rattus norvegicus OX=10116 GN=Tpr PE=1 SV=1	18	35	45	35	2360	267.1	5	75.61	112	93.3
Q4QQV0	Tubb6	Tubulin beta chain OS=Rattus norvegicus OX=10116 GN=Tubb6 PE=1 SV=1	37	13	103	5	447	50	4.89	204.47	89.4	99.5
O35142	Copb2	Coatomer subunit beta' OS=Rattus norvegicus OX=10116 GN=Copb2 PE=1 SV=3	30	23	50	23	905	102.5	5.27	108.42	118.6	82.9
Q9EPH8	Pabpc1	Polyadenylate-binding protein 1 OS=Rattus norvegicus OX=10116 GN=Pabpc1 PE=1 SV=1	26	18	57	13	636	70.7	9.5	133.9	120.3	78.3
A0A0G2JX93	Stat1	Signal transducer and activator of transcription OS=Rattus norvegicus OX=10116 GN=Stat1 PE=1 SV=1	21	20	55	20	1083	125.2	6.71	121.01	94.4	70.9
G3V6H2	Prpf8	Pre-mRNA processing factor 8, isoform CRA_a OS=Rattus norvegicus OX=10116 GN=Prpf8 PE=1 SV=1	20	38	60	38	2335	273.4	8.84	78.23	106.3	93.9
P04897	Gnai2	Guanine nucleotide-binding protein G(i) subunit alpha-2 OS=Rattus norvegicus OX=10116 GN=Gnai2 PE=1 SV=3	58	16	78	8	355	40.5	5.45	154.72	99.5	108.3
B0BMT9	Sqor	Sqrdl protein OS=Rattus norvegicus OX=10116 GN=Sqor PE=1 SV=1	39	18	45	18	450	50.2	9.07	118.02	95.6	98
Q6P6U2	Psmc3	26S proteasome regulatory subunit 6A OS=Rattus norvegicus OX=10116 GN=Psmc3 PE=1 SV=1	58	22	50	22	442	49.5	5.19	89.52	116.9	85.6
G3V9U2	Acaa2	3-ketoacyl-CoA thiolase, mitochondrial OS=Rattus norvegicus OX=10116 GN=Acaa2 PE=1 SV=3	74	19	45	19	397	41.9	8.15	93.56	98.9	95.9
P04762	Cat	Catalase OS=Rattus norvegicus OX=10116 GN=Cat PE=1 SV=3	43	21	52	21	527	59.7	7.5	121.09	80.7	117.7
A0A096MIX2	Ddx17	DEAD (Asp-Glu-Ala-Asp) box polypeptide 17, isoform CRA_a OS=Rattus norvegicus OX=10116 GN=Ddx17 PE=1 SV=1	30	21	60	13	652	72.6	8.68	114.24	101.2	89
F1LPR6		Uncharacterized protein OS=Rattus norvegicus OX=10116 PE=1 SV=3	42	11	62	11	470	51.4	5.6	116.3	211.2	42.1
F1LQ48	Hnrnpl	Heterogeneous nuclear ribonucleoprotein L OS=Rattus norvegicus OX=10116 GN=Hnrnpl PE=1 SV=2	42	18	56	18	623	67.9	8.47	98.62	96.7	98.7
D4A4Z9	Ktn1	Kinectin 1 OS=Rattus norvegicus OX=10116 GN=Ktn1 PE=1 SV=2	27	31	46	31	1325	151.7	6.01	75.11	92.3	98.4
P62909	Rps3	40S ribosomal protein S3 OS=Rattus norvegicus OX=10116 GN=Rps3 PE=1 SV=1	74	17	80	17	243	26.7	9.66	172.35	129.3	79
P55053	Fabp5	Fatty acid-binding protein 5 OS=Rattus norvegicus OX=10116 GN=Fabp5 PE=1 SV=3	75	11	59	11	135	15.1	7.18	137.59	148.6	53.9
Q07014	Lyn	Tyrosine-protein kinase Lyn OS=Rattus norvegicus OX=10116 GN=Lyn PE=1 SV=3	48	20	63	17	512	58.6	7.11	126.67	78.9	117.4
D3ZA84	Tln2	Talin 2 OS=Rattus norvegicus OX=10116 GN=Tln2 PE=1 SV=3	9	24	68	7	2542	271.5	5.55	135.8	119.4	88.6
P68511	Ywhah	14-3-3 protein eta OS=Rattus norvegicus OX=10116 GN=Ywhah PE=1 SV=2	64	15	74	10	246	28.2	4.89	162.78	91.8	99.5
G3V6S2	Aco1	Cytoplasmic aconitate hydratase OS=Rattus norvegicus OX=10116 GN=Aco1 PE=1 SV=1	35	27	52	26	889	98.1	7.39	100.3	114.4	89.3
Q63495	Ager	Advanced glycosylation end product-specific receptor OS=Rattus norvegicus OX=10116 GN=Ager PE=1 SV=1	34	9	78	9	402	42.6	6.13	202.02	48.8	145.2
P47853	Bgn	Biglycan OS=Rattus norvegicus OX=10116 GN=Bgn PE=1 SV=1	41	12	58	11	369	41.7	7.52	146.02	121.4	95
P97571	Capn1	Calpain-1 catalytic subunit OS=Rattus norvegicus OX=10116 GN=Capn1 PE=1 SV=1	39	25	49	24	713	82.1	5.66	94.35	107.2	100.1
Q63357	Myo1d	Unconventional myosin-Id OS=Rattus norvegicus OX=10116 GN=Myo1d PE=1 SV=3	35	30	50	29	1006	116	9.41	100.67	81.3	116.3
A0A0G2K1A2	Mpo	Myeloperoxidase OS=Rattus norvegicus OX=10116 GN=Mpo PE=1 SV=1	31	19	70	3	718	80.8	9.52	134.1	142.4	69.8
P61983	Ywhag	14-3-3 protein gamma OS=Rattus norvegicus OX=10116 GN=Ywhag PE=1 SV=2	57	13	74	7	247	28.3	4.89	166.73	104.2	98.5
P50398	Gdi1	Rab GDP dissociation inhibitor alpha OS=Rattus norvegicus OX=10116 GN=Gdi1 PE=1 SV=1	51	19	64	14	447	50.5	5.14	116.07	79.6	127.7
P54313	Gnb2	Guanine nucleotide-binding protein G(I)/G(S)/G(T) subunit beta-2 OS=Rattus norvegicus OX=10116 GN=Gnb2 PE=1 SV=4	45	11	59	5	340	37.3	6	138.45	84.9	116.4
A0A0G2JVE6	Anpep	Aminopeptidase OS=Rattus norvegicus OX=10116 GN=Anpep PE=1 SV=1	26	22	42	1	965	109.4	5.47	76.68	81.7	63.3
P24268	Ctsd	Cathepsin D OS=Rattus norvegicus OX=10116 GN=Ctsd PE=1 SV=1	32	11	85	11	407	44.7	7.09	176.42	155.2	59
P31044	Pebp1	Phosphatidylethanolamine-binding protein 1 OS=Rattus norvegicus OX=10116 GN=Pebp1 PE=1 SV=3	75	10	52	10	187	20.8	5.8	117.05	95.9	113.6
G3V699	Sec31a	Protein transport protein Sec31A OS=Rattus norvegicus OX=10116 GN=Sec31a PE=1 SV=1	23	28	52	28	1249	135.1	6.93	104.09	117.2	86
P20761	Igh-1a	Ig gamma-2B chain C region OS=Rattus norvegicus OX=10116 GN=Igh-1a PE=1 SV=1	32	8	78	8	333	36.5	7.64	171.47	149.7	135.7
Q62952	Dpysl3	Dihydropyrimidinase-related protein 3 OS=Rattus norvegicus OX=10116 GN=Dpysl3 PE=1 SV=2	39	17	55	13	570	61.9	6.49	119.53	105.6	97
A0A0G2K9E0	Rnh1	Ribonuclease inhibitor OS=Rattus norvegicus OX=10116 GN=Rnh1 PE=1 SV=1	44	15	39	15	492	54.1	4.98	94.28	122.4	88.6
D3ZZZ9	Ctnnd1	Catenin (Cadherin associated protein), delta 1 (Predicted), isoform CRA_a OS=Rattus norvegicus OX=10116 GN=Ctnnd1 PE=1 SV=1	26	22	46	22	932	104	6.95	94.2	83.4	111
Q3KRF2	Hdlbp	High density lipoprotein binding protein (Vigilin) OS=Rattus norvegicus OX=10116 GN=Hdlbp PE=1 SV=1	25	28	50	28	1268	141.6	6.95	90.59	117.8	82.1
Q09073	Slc25a5	ADP/ATP translocase 2 OS=Rattus norvegicus OX=10116 GN=Slc25a5 PE=1 SV=3	38	14	70	8	298	32.9	9.73	147.89	117.5	83
P48500	Tpi1	Triosephosphate isomerase OS=Rattus norvegicus OX=10116 GN=Tpi1 PE=1 SV=2	69	12	60	12	249	26.8	7.24	144.35	130.8	93.7
D3Z9E1	Emilin1	Elastin microfibril interfacer 1 OS=Rattus norvegicus OX=10116 GN=Emilin1 PE=1 SV=1	28	20	43	20	900	94.4	4.98	83.73	107.3	93.6
Q66H98	Cavin2	Caveolae-associated protein 2 OS=Rattus norvegicus OX=10116 GN=Cavin2 PE=1 SV=3	37	13	69	13	417	46.4	5.29	171.87	54.3	138.1
Q9EQS0	Taldo1	Transaldolase OS=Rattus norvegicus OX=10116 GN=Taldo1 PE=1 SV=2	41	17	80	17	337	37.4	7.03	171.13	124.5	81.9
D3ZAN3	Ganab	Alpha glucosidase 2 alpha neutral subunit (Predicted) OS=Rattus norvegicus OX=10116 GN=Ganab PE=1 SV=1	29	19	54	19	797	90.5	6.2	121.85	108.1	83.7
A0A0H2UH90	Vwa5a	von Willebrand factor A domain-containing protein 5A OS=Rattus norvegicus OX=10116 GN=Vwa5a PE=1 SV=1	27	21	56	21	796	88	6.47	120.95	114.3	74.4
Q6P3V9	Rpl4	60S ribosomal protein L4 OS=Rattus norvegicus OX=10116 GN=Rpl4 PE=1 SV=1	39	21	59	21	421	47.3	11.02	140.5	116.5	80.8
P19945	Rplp0	60S acidic ribosomal protein P0 OS=Rattus norvegicus OX=10116 GN=Rplp0 PE=1 SV=2	46	11	61	11	317	34.2	6.25	127.27	124.1	78.1
P62963	Pfn1	Profilin-1 OS=Rattus norvegicus OX=10116 GN=Pfn1 PE=1 SV=2	56	8	87	8	140	14.9	8.28	182.14	108.5	89.9
G3V9J1		Uncharacterized protein OS=Rattus norvegicus OX=10116 PE=1 SV=3	18	15	73	2	872	97.3	7.97	168.82	93.2	112.7
P85834	Tufm	Elongation factor Tu, mitochondrial OS=Rattus norvegicus OX=10116 GN=Tufm PE=1 SV=1	46	17	47	17	452	49.5	7.56	118.44	98.8	91
Q3ZB99	Tjp2	Tight junction protein 2 OS=Rattus norvegicus OX=10116 GN=Tjp2 PE=1 SV=1	25	24	48	24	1164	131.3	6.73	92.13	68.3	119.6
P00507	Got2	Aspartate aminotransferase, mitochondrial OS=Rattus norvegicus OX=10116 GN=Got2 PE=1 SV=2	42	17	58	17	430	47.3	9	135.74	119.4	84
G3V843	F2	Prothrombin OS=Rattus norvegicus OX=10116 GN=F2 PE=1 SV=1	41	20	41	20	617	70.3	6.71	79.48	92	121.3
P14659	Hspa2	Heat shock-related 70 kDa protein 2 OS=Rattus norvegicus OX=10116 GN=Hspa2 PE=1 SV=2	23	16	86	2	633	69.6	5.67	208.82	76.3	136.3
F1LTF8	Lama4	Laminin subunit alpha 4 OS=Rattus norvegicus OX=10116 GN=Lama4 PE=1 SV=3	20	30	53	30	1773	196.8	6.33	80.22	75.3	105.7
P30835	Pfkl	ATP-dependent 6-phosphofructokinase, liver type OS=Rattus norvegicus OX=10116 GN=Pfkl PE=1 SV=3	36	22	39	17	780	85.3	7.4	84.69	108.6	100.7
P06686	Atp1a2	Sodium/potassium-transporting ATPase subunit alpha-2 OS=Rattus norvegicus OX=10116 GN=Atp1a2 PE=1 SV=1	19	17	51	3	1020	112.1	5.55	121.19	51.9	152.5
Q5RKI1	Eif4a2	Eukaryotic initiation factor 4A-II OS=Rattus norvegicus OX=10116 GN=Eif4a2 PE=1 SV=1	41	16	56	6	407	46.4	5.48	117.83	82.4	107.3
Q5D059	Hnrnpk	Heterogeneous nuclear ribonucleoprotein K OS=Rattus norvegicus OX=10116 GN=Hnrnpk PE=1 SV=1	40	17	59	17	464	51	5.33	134.83	101.9	93.4
O88989	Mdh1	Malate dehydrogenase, cytoplasmic OS=Rattus norvegicus OX=10116 GN=Mdh1 PE=1 SV=3	48	16	62	16	334	36.5	6.58	121.8	101.2	98.2
Q4FZU6	Anxa8	Annexin A8 OS=Rattus norvegicus OX=10116 GN=Anxa8 PE=1 SV=1	56	16	51	16	327	36.7	5.77	113.28	70.4	121.5
P62804	Hist1h4b	Histone H4 OS=Rattus norvegicus OX=10116 GN=Hist1h4b PE=1 SV=2	51	6	191	6	103	11.4	11.36	466.68	99.8	98.6
D4A8H8	Cyfip1	Cytoplasmic FMR1-interacting protein OS=Rattus norvegicus OX=10116 GN=Cyfip1 PE=1 SV=1	21	21	38	21	1253	145.2	6.9	75.68	97	105.4
G3V8T4	Ddb1	DNA damage-binding protein 1 OS=Rattus norvegicus OX=10116 GN=Ddb1 PE=1 SV=1	22	21	37	21	1140	126.9	5.26	72.26	116.1	89.3
P10959	Ces1c	Carboxylesterase 1C OS=Rattus norvegicus OX=10116 GN=Ces1c PE=1 SV=3	28	15	46	14	549	60.1	5.73	105.88	94.9	118.1
A0A0G2KAJ7	Col12a1	Collagen alpha-1(XII) chain OS=Rattus norvegicus OX=10116 GN=Col12a1 PE=1 SV=1	12	28	45	28	3143	342.3	5.64	71.75	102.6	100
A0A140TAF0	Tpm3	RCG62531, isoform CRA_g OS=Rattus norvegicus OX=10116 GN=Tpm3 PE=1 SV=1	44	19	92	2	285	33	4.72	200.21	87.1	105.6
D4A8U7	Dctn1	Dynactin 1, isoform CRA_a OS=Rattus norvegicus OX=10116 GN=Dctn1 PE=1 SV=2	23	26	46	25	1281	141.9	5.9	79.51	91	102.4
G3V8B6	Psmd1	26S proteasome non-ATPase regulatory subunit 1 OS=Rattus norvegicus OX=10116 GN=Psmd1 PE=1 SV=1	30	21	42	21	953	105.6	5.39	82.5	117	93.9
Q64057	Aldh7a1	Alpha-aminoadipic semialdehyde dehydrogenase OS=Rattus norvegicus OX=10116 GN=Aldh7a1 PE=1 SV=2	33	15	50	15	539	58.7	7.87	90.5	112.9	93.5
D3ZVM5	Hspa12b	Heat shock protein family A (Hsp70) member 12B OS=Rattus norvegicus OX=10116 GN=Hspa12b PE=1 SV=3	34	23	47	23	685	76.1	8.41	97.82	70.2	129.6
D3ZLC1	Lmnb2	Lamin B2 OS=Rattus norvegicus OX=10116 GN=Lmnb2 PE=1 SV=2	44	26	46	23	616	68.8	5.26	83.42	87.3	103.9
G3V7L6	Psmc2	26S proteasome regulatory subunit 7 OS=Rattus norvegicus OX=10116 GN=Psmc2 PE=1 SV=1	58	20	49	20	433	48.6	5.95	89.99	119.5	90.1
A0A0G2K051	Eea1	Early endosome antigen 1 OS=Rattus norvegicus OX=10116 GN=Eea1 PE=1 SV=1	20	26	36	26	1449	165.3	5.72	69.37	95.3	98.5
P39052	Dnm2	Dynamin-2 OS=Rattus norvegicus OX=10116 GN=Dnm2 PE=1 SV=1	36	27	56	16	870	98.2	7.43	111.41	95.6	99.9
Q6P0K8	Jup	Junction plakoglobin OS=Rattus norvegicus OX=10116 GN=Jup PE=1 SV=1	39	22	48	17	745	81.7	6.14	100.79	71.3	122
A0A0G2K238	Dpp4	Dipeptidyl peptidase 4 OS=Rattus norvegicus OX=10116 GN=Dpp4 PE=1 SV=1	26	22	47	22	789	90.6	6.4	88.59	64.9	134.9
P06687	Atp1a3	Sodium/potassium-transporting ATPase subunit alpha-3 OS=Rattus norvegicus OX=10116 GN=Atp1a3 PE=1 SV=2	19	16	50	1	1013	111.6	5.41	114.13	160.5	57.8
C0KUC6	Lims1	LIM and senescent cell antigen-like-containing domain protein OS=Rattus norvegicus OX=10116 GN=Lims1 PE=1 SV=1	45	15	40	15	387	44.4	7.84	107.65	81.7	128.2
G3V9F3	Mprip	Myosin phosphatase Rho-interacting protein OS=Rattus norvegicus OX=10116 GN=Mprip PE=1 SV=1	28	22	45	3	1029	116.9	6.21	80.65	76.8	116.2
G3V7V8	Pde5a	Phosphodiesterase OS=Rattus norvegicus OX=10116 GN=Pde5a PE=1 SV=1	31	25	48	25	833	94.4	6.04	88.02	66.1	128.8
F1LNJ2	Snrnp200	U5 small nuclear ribonucleoprotein 200 kDa helicase OS=Rattus norvegicus OX=10116 GN=Snrnp200 PE=1 SV=1	15	27	45	27	2139	244.7	6.09	80.26	112.9	89.9
Q91ZN1	Coro1a	Coronin-1A OS=Rattus norvegicus OX=10116 GN=Coro1a PE=1 SV=3	42	18	74	17	461	51	6.48	155.49	125	79.8
P51635	Akr1a1	Alcohol dehydrogenase [NADP(+)] OS=Rattus norvegicus OX=10116 GN=Akr1a1 PE=1 SV=2	53	14	47	14	325	36.5	7.31	110.62	112.5	90.6
D3ZU22	LOC108349606	60S ribosomal protein L7a-like OS=Rattus norvegicus OX=10116 GN=LOC108349606 PE=4 SV=1	48	17	51	12	266	30	10.55	123.41	125.4	81.3
D3ZCV0	Actn2	Actinin alpha 2 OS=Rattus norvegicus OX=10116 GN=Actn2 PE=1 SV=1	14	12	56	1	894	103.8	5.45	139.71	20.1	26.6
Q3MIE4	Vat1	Synaptic vesicle membrane protein VAT-1 homolog OS=Rattus norvegicus OX=10116 GN=Vat1 PE=1 SV=1	37	12	61	12	404	43.1	6.62	130.43	109.5	103.2
D3Z898	Samhd1	SAM and HD domain-containing deoxynucleoside triphosphate triphosphohydrolase 1 OS=Rattus norvegicus OX=10116 GN=Samhd1 PE=1 SV=3	42	25	53	25	620	71.6	8.06	106.26	109.2	75.2
Q5M7T5	Serpinc1	Serine (Or cysteine) peptidase inhibitor, clade C (Antithrombin), member 1 OS=Rattus norvegicus OX=10116 GN=Serpinc1 PE=1 SV=1	50	23	54	23	465	52.2	6.57	102.22	101.8	116.2
Q6P9U0	Serpinb6a	Serine (Or cysteine) peptidase inhibitor, clade B, member 6a OS=Rattus norvegicus OX=10116 GN=Serpinb6a PE=1 SV=1	37	16	52	14	379	43	6.1	108.81	86.5	129.6
B0BMW0	Rab14	RAB14, member RAS oncogene family OS=Rattus norvegicus OX=10116 GN=Rab14 PE=1 SV=1	64	12	42	11	215	23.9	6.21	110.46	99.2	97.3
A0A0G2JUC7	Dctn2	Dynactin subunit 2 OS=Rattus norvegicus OX=10116 GN=Dctn2 PE=1 SV=1	54	16	40	16	420	46.2	5.5	93.57	94.9	108.3
Q566E4	Hnrnpr	Heterogeneous nuclear ribonucleoprotein R OS=Rattus norvegicus OX=10116 GN=Hnrnpr PE=1 SV=1	34	20	39	16	632	70.8	8.13	70.71	102.3	95.6
G3V936	Cs	Citrate synthase OS=Rattus norvegicus OX=10116 GN=Cs PE=1 SV=1	38	17	66	17	466	51.8	8.41	126.8	112	85.6
B3GNI6	Sept11	Septin-11 OS=Rattus norvegicus OX=10116 GN=Sept11 PE=1 SV=1	44	16	43	8	431	49.7	6.68	102.29	87.6	114
P54311	Gnb1	Guanine nucleotide-binding protein G(I)/G(S)/G(T) subunit beta-1 OS=Rattus norvegicus OX=10116 GN=Gnb1 PE=1 SV=4	47	12	52	7	340	37.4	6	126.47	87.7	113.5
Q9Z2S9	Flot2	Flotillin-2 OS=Rattus norvegicus OX=10116 GN=Flot2 PE=1 SV=1	45	19	33	19	428	47	5.2	76.57	96.9	103.2
P13803	Etfa	Electron transfer flavoprotein subunit alpha, mitochondrial OS=Rattus norvegicus OX=10116 GN=Etfa PE=1 SV=4	52	14	49	14	333	34.9	8.38	113.73	107.6	89.6
F1LSS1	Smc1a	Structural maintenance of chromosomes protein OS=Rattus norvegicus OX=10116 GN=Smc1a PE=1 SV=3	27	31	46	31	1232	142.9	7.15	85.18	105.3	93.2
P13832	Rlc-a	Myosin regulatory light chain RLC-A OS=Rattus norvegicus OX=10116 GN=Rlc-a PE=2 SV=2	66	10	75	2	172	19.9	4.81	116.79	95.2	101.4
Q68FU3	Etfb	Electron transfer flavoprotein subunit beta OS=Rattus norvegicus OX=10116 GN=Etfb PE=1 SV=3	59	15	46	15	255	27.7	7.75	118.08	107.4	92.7
Q99J82	Ilk	Integrin-linked protein kinase OS=Rattus norvegicus OX=10116 GN=Ilk PE=2 SV=1	41	16	60	16	452	51.3	8.07	110.49	79.9	125.5
Q6MG61	Clic1	Chloride intracellular channel protein 1 OS=Rattus norvegicus OX=10116 GN=Clic1 PE=1 SV=1	76	14	50	14	241	27	5.17	87.31	121.1	82
P0DP31	Calm3	Calmodulin-3 OS=Rattus norvegicus OX=10116 GN=Calm3 PE=1 SV=1	52	10	72	10	149	16.8	4.22	162.34	94.3	104.5
G3V8L7	Itgam	Integrin alpha M OS=Rattus norvegicus OX=10116 GN=Itgam PE=1 SV=1	21	20	41	20	1151	127.1	6.76	75.51	156.2	65.2
A0A0G2K6X9	Adk	Adenosine kinase OS=Rattus norvegicus OX=10116 GN=Adk PE=1 SV=1	40	15	42	15	403	44.1	6	92.61	91.8	107.6
P10111	Ppia	Peptidyl-prolyl cis-trans isomerase A OS=Rattus norvegicus OX=10116 GN=Ppia PE=1 SV=2	68	13	101	12	164	17.9	8.16	214.94	107.9	92.7
P47820	Ace	Angiotensin-converting enzyme OS=Rattus norvegicus OX=10116 GN=Ace PE=1 SV=1	20	22	42	22	1313	150.8	6.58	95.98	59.4	133.9
Q8R491	Ehd3	EH domain-containing protein 3 OS=Rattus norvegicus OX=10116 GN=Ehd3 PE=1 SV=2	45	20	62	8	535	60.8	6.46	118.73	87.3	125
D4ABT8	Hnrnpul2	Heterogeneous nuclear ribonucleoprotein U-like 2 OS=Rattus norvegicus OX=10116 GN=Hnrnpul2 PE=1 SV=1	30	20	42	20	745	84.8	4.91	80.74	102	91.5
G3V8G5	Glg1	Golgi apparatus protein 1 OS=Rattus norvegicus OX=10116 GN=Glg1 PE=1 SV=1	23	22	39	22	1171	133.5	6.9	58.73	120.9	79.7
D3ZBN0	Hist1h1b	Histone H1.5 OS=Rattus norvegicus OX=10116 GN=Hist1h1b PE=1 SV=1	35	12	91	10	222	22.6	10.96	234.43	101.5	84.7
P62193	Psmc1	26S proteasome regulatory subunit 4 OS=Rattus norvegicus OX=10116 GN=Psmc1 PE=1 SV=1	54	18	50	17	440	49.2	6.21	104.3	113.9	89.4
G3V6D9	Slc9a3r2	Na(+)/H(+) exchange regulatory cofactor NHE-RF OS=Rattus norvegicus OX=10116 GN=Slc9a3r2 PE=1 SV=1	55	16	42	16	337	37.3	7.58	100.97	65.2	124.2
D3ZV82	LOC685067	Uncharacterized protein OS=Rattus norvegicus OX=10116 GN=LOC685067 PE=1 SV=3	38	22	47	21	626	71.3	5.83	96	86.4	93.1
P14408	Fh	Fumarate hydratase, mitochondrial OS=Rattus norvegicus OX=10116 GN=Fh PE=1 SV=1	37	13	39	13	507	54.4	8.95	81.39	118.3	83.3
G3V913	Hspb1	Heat shock 27kDa protein 1 OS=Rattus norvegicus OX=10116 GN=Hspb1 PE=1 SV=1	65	12	55	12	206	22.8	6.21	111.25	64.6	128
Q5BJY9	Krt18	Keratin, type I cytoskeletal 18 OS=Rattus norvegicus OX=10116 GN=Krt18 PE=1 SV=3	49	19	51	16	423	47.7	5.26	117.34	85.5	101.1
P20760	Igg-2a	Ig gamma-2A chain C region OS=Rattus norvegicus OX=10116 GN=Igg-2a PE=1 SV=1	49	12	57	10	322	35.2	7.68	116.39	148.5	102.9
M0R735	Syncrip	Heterogeneous nuclear ribonucleoprotein Q OS=Rattus norvegicus OX=10116 GN=Syncrip PE=1 SV=2	34	18	49	14	562	62.6	7.56	93.45	107.6	88.4
P38656	Ssb	Lupus La protein homolog OS=Rattus norvegicus OX=10116 GN=Ssb PE=1 SV=1	47	21	45	21	415	47.7	9.73	89.88	107.2	84.4
F1M775	Diaph1	Diaphanous-related formin 1 OS=Rattus norvegicus OX=10116 GN=Diaph1 PE=1 SV=3	22	25	46	25	1265	140.3	5.54	78.09	105.2	95.4
B4F7E8	Fam129b	Niban-like protein 1 OS=Rattus norvegicus OX=10116 GN=Fam129b PE=1 SV=1	33	21	48	21	747	84.7	5.95	92.15	101.1	100.9
Q6NYB7	Rab1A	Ras-related protein Rab-1A OS=Rattus norvegicus OX=10116 GN=Rab1A PE=1 SV=3	65	13	73	6	205	22.7	6.21	163.07	104.3	96.8
Q02874	H2afy	Core histone macro-H2A.1 OS=Rattus norvegicus OX=10116 GN=H2afy PE=1 SV=4	36	12	38	11	371	39.5	9.79	110.75	103.5	100.7
A0A0G2JV24	Thbs1	Thrombospondin 1 OS=Rattus norvegicus OX=10116 GN=Thbs1 PE=1 SV=1	21	22	42	22	1152	127.8	4.96	71.02	54	215.5
A0A0G2JWZ2		Amine oxidase OS=Rattus norvegicus OX=10116 PE=3 SV=1	17	19	43	19	1358	151.6	6.67	96.71	66.9	125.6
P24368	Ppib	Peptidyl-prolyl cis-trans isomerase B OS=Rattus norvegicus OX=10116 GN=Ppib PE=1 SV=3	48	13	54	12	216	23.8	9.5	142.47	118.9	79.2
P63245	Rack1	Receptor of activated protein C kinase 1 OS=Rattus norvegicus OX=10116 GN=Rack1 PE=1 SV=3	45	15	52	15	317	35.1	7.69	115.63	128.4	79.9
B0BNN3	Ca1	Carbonic anhydrase 1 OS=Rattus norvegicus OX=10116 GN=Ca1 PE=1 SV=1	49	10	48	10	261	28.3	7.42	122.19	61.4	177.8
D4A1B9	Smc3	Structural maintenance of chromosomes protein OS=Rattus norvegicus OX=10116 GN=Smc3 PE=1 SV=1	29	29	46	29	1217	141.5	7.18	64.14	97.5	92.9
P41542	Uso1	General vesicular transport factor p115 OS=Rattus norvegicus OX=10116 GN=Uso1 PE=1 SV=1	28	22	40	22	959	107.1	4.96	72.06	117.9	84.8
Q63798	Psme2	Proteasome activator complex subunit 2 OS=Rattus norvegicus OX=10116 GN=Psme2 PE=2 SV=3	54	13	38	13	238	26.8	5.72	84.82	95.2	87.7
Q5XI77	Anxa11	Annexin OS=Rattus norvegicus OX=10116 GN=Anxa11 PE=1 SV=1	32	15	47	14	503	54.1	7.65	105.59	100.1	100.1
Q68FR6	Eef1g	Elongation factor 1-gamma OS=Rattus norvegicus OX=10116 GN=Eef1g PE=2 SV=3	32	19	63	19	437	50	6.74	125.26	124.9	79
A0A0G2K9A2	Arpc2	Arp2/3 complex 34 kDa subunit OS=Rattus norvegicus OX=10116 GN=Arpc2 PE=1 SV=1	38	13	64	13	300	34.3	7.36	144.23	111.2	86.5
A0A0G2JT93	Ctnnb1	Catenin (Cadherin associated protein), beta 1, isoform CRA_a OS=Rattus norvegicus OX=10116 GN=Ctnnb1 PE=1 SV=1	27	18	39	13	781	85.4	5.86	79.97	80.4	110.6
A0A0G2JSW0	Myl12b	Myosin regulatory light chain 12B OS=Rattus norvegicus OX=10116 GN=Myl12b PE=4 SV=1	66	10	73	1	172	19.8	4.84	118.76	77.2	110.9
P05708	Hk1	Hexokinase-1 OS=Rattus norvegicus OX=10116 GN=Hk1 PE=1 SV=4	27	24	47	4	918	102.3	6.71	76.88	109.9	94.4
F1LM19		Uncharacterized protein OS=Rattus norvegicus OX=10116 PE=1 SV=3	28	6	51	6	352	38.3	7.46	136.99	94.8	115.6
B0K031	Rpl7	60S ribosomal protein L7 OS=Rattus norvegicus OX=10116 GN=Rpl7 PE=1 SV=1	42	17	52	17	260	30.3	10.87	127.44	116.8	78.2
B0BMS8	Myl9	Myl9 protein OS=Rattus norvegicus OX=10116 GN=Myl9 PE=1 SV=1	66	9	64	3	172	19.8	4.92	109.69	71.8	135
G3V8C4	Clic4	Chloride intracellular channel protein OS=Rattus norvegicus OX=10116 GN=Clic4 PE=1 SV=1	58	12	36	12	253	28.7	5.59	80.77	79.1	108.9
D3ZZC1	Txndc5	RCG43947 OS=Rattus norvegicus OX=10116 GN=Txndc5 PE=1 SV=1	41	12	36	12	417	46.3	5.88	75.09	133	69.3
P00388	Por	NADPH--cytochrome P450 reductase OS=Rattus norvegicus OX=10116 GN=Por PE=1 SV=3	32	17	35	17	678	76.9	5.48	73.93	95	100.7
D4A133	Atp6v1a	ATPase H+-transporting V1 subunit A OS=Rattus norvegicus OX=10116 GN=Atp6v1a PE=1 SV=1	40	20	43	20	617	68.2	5.58	71.57	121.5	78.3
G3V624	Coro1c	Coronin OS=Rattus norvegicus OX=10116 GN=Coro1c PE=1 SV=1	32	19	45	18	474	53.1	7.08	91.44	97.5	101.4
D3ZUY8	Ap2a1	AP-2 complex subunit alpha OS=Rattus norvegicus OX=10116 GN=Ap2a1 PE=1 SV=1	24	21	45	13	977	107.6	7.06	80.41	96.9	103.8
F1LM47	Sucla2	Succinate--CoA ligase [ADP-forming] subunit beta, mitochondrial OS=Rattus norvegicus OX=10116 GN=Sucla2 PE=1 SV=1	49	19	39	19	465	50.3	7.69	80.65	99.6	97
O55096	Dpp3	Dipeptidyl peptidase 3 OS=Rattus norvegicus OX=10116 GN=Dpp3 PE=1 SV=2	30	18	46	18	738	83	5.22	90.01	108.6	90
A0A0G2JUR5	Mprip	Myosin phosphatase Rho-interacting protein OS=Rattus norvegicus OX=10116 GN=Mprip PE=1 SV=1	13	21	43	2	2123	239.9	5.4	75.26
P05370	G6pdx	Glucose-6-phosphate 1-dehydrogenase OS=Rattus norvegicus OX=10116 GN=G6pdx PE=1 SV=3	37	20	62	20	515	59.3	6.38	118.77	129	76
P41562	Idh1	Isocitrate dehydrogenase [NADP] cytoplasmic OS=Rattus norvegicus OX=10116 GN=Idh1 PE=1 SV=1	44	18	58	18	414	46.7	6.99	100.75	125.8	80.2
F7FLB2	Pgm2	Pgm2 protein OS=Rattus norvegicus OX=10116 GN=Pgm2 PE=1 SV=2	34	20	47	19	620	69	6.34	88.69	87	122.5
G3V6H0	LOC100363782	RCG48149, isoform CRA_b OS=Rattus norvegicus OX=10116 GN=LOC100363782 PE=1 SV=1	75	12	68	5	201	22.2	5.73	140.49	103.1	100.3
P35571	Gpd2	Glycerol-3-phosphate dehydrogenase, mitochondrial OS=Rattus norvegicus OX=10116 GN=Gpd2 PE=1 SV=1	30	20	41	20	727	80.9	6.62	66.88	102.8	90.4
Q91Y81	Sept2	Septin-2 OS=Rattus norvegicus OX=10116 GN=Sept2 PE=1 SV=1	57	15	41	15	361	41.6	6.6	78.48	87.8	108.6
A0A0G2K151	Apoe	Apolipoprotein E OS=Rattus norvegicus OX=10116 GN=Apoe PE=1 SV=1	42	18	60	18	359	41.2	5.83	108.84	133.9	100.1
Q5PPN5	Tppp3	Tubulin polymerization-promoting protein family member 3 OS=Rattus norvegicus OX=10116 GN=Tppp3 PE=2 SV=1	54	13	47	13	176	19	9.11	97.81	59.4	137.2
P27952	Rps2	40S ribosomal protein S2 OS=Rattus norvegicus OX=10116 GN=Rps2 PE=1 SV=1	41	12	60	12	293	31.2	10.24	124.45	121.8	79.8
P04157	Ptprc	Receptor-type tyrosine-protein phosphatase C OS=Rattus norvegicus OX=10116 GN=Ptprc PE=1 SV=2	17	22	41	22	1273	143.2	5.86	66.62	137.5	69.5
B2GV06	Oxct1	Succinyl-CoA:3-ketoacid coenzyme A transferase 1, mitochondrial OS=Rattus norvegicus OX=10116 GN=Oxct1 PE=1 SV=1	35	14	41	14	520	56.2	8.47	64.03	114.3	77.9
A0A0G2JXW4	Hnrnpc	Heterogeneous nuclear ribonucleoprotein C, isoform CRA_a OS=Rattus norvegicus OX=10116 GN=Hnrnpc PE=1 SV=1	31	13	39	13	313	34.4	5.05	83.33	111.5	82.5
Q5XIM7	Kars	Lysine--tRNA ligase OS=Rattus norvegicus OX=10116 GN=Kars PE=1 SV=1	36	21	42	21	626	71.6	6.6	91.86	118.2	83
M0RAQ6	Hk1	Hexokinase-1 OS=Rattus norvegicus OX=10116 GN=Hk1 PE=1 SV=2	24	21	43	1	893	99.5	7.14	74.54	103.1	103
P61589	Rhoa	Transforming protein RhoA OS=Rattus norvegicus OX=10116 GN=Rhoa PE=1 SV=1	39	8	41	3	193	21.8	6.1	110.32	98.6	103
D3ZH41	Ckap4	Cytoskeleton-associated protein 4 OS=Rattus norvegicus OX=10116 GN=Ckap4 PE=1 SV=2	56	17	39	17	326	36.3	4.82	82.33	107.8	77.6
F1LRI5	Gcn1l1	GCN1 eIF2 alpha kinase activator-like 1 OS=Rattus norvegicus OX=10116 GN=Gcn1l1 PE=1 SV=3	13	28	39	28	2671	292.9	7.3	54.61	120.3	84.2
D3ZU13	Eif4g1	Eukaryotic translation initiation factor 4 gamma, 1 OS=Rattus norvegicus OX=10116 GN=Eif4g1 PE=1 SV=1	18	25	42	25	1598	175.6	5.38	71.78	115.8	83.9
F1LPI5	Lamb3	Laminin subunit beta 3 OS=Rattus norvegicus OX=10116 GN=Lamb3 PE=4 SV=2	21	21	33	21	1172	129	7.28	51.54	77.3	114.1
Q5PQW8	Gbp2	Guanylate binding protein 2 OS=Rattus norvegicus OX=10116 GN=Gbp2 PE=1 SV=1	27	17	48	17	591	67.3	5.62	81.59	91.5	86.4
G3V6S3	Calu	Calumenin OS=Rattus norvegicus OX=10116 GN=Calu PE=1 SV=1	54	13	42	3	315	37	4.67	95.89	86.2	92.2
P04256	Hnrnpa1	Heterogeneous nuclear ribonucleoprotein A1 OS=Rattus norvegicus OX=10116 GN=Hnrnpa1 PE=1 SV=3	43	12	58	9	320	34.2	9.14	146.69	117.2	80.7
P49242	Rps3a	40S ribosomal protein S3a OS=Rattus norvegicus OX=10116 GN=Rps3a PE=1 SV=2	59	18	64	18	264	29.9	9.73	142.44	123.8	76.8
P40329	Rars	Arginine--tRNA ligase, cytoplasmic OS=Rattus norvegicus OX=10116 GN=Rars PE=1 SV=2	31	22	42	22	660	75.8	7.05	80.63	113.2	92
O88767	Park7	Protein/nucleic acid deglycase DJ-1 OS=Rattus norvegicus OX=10116 GN=Park7 PE=1 SV=1	69	12	53	12	189	20	6.77	94.15	93.8	109.1
A0A0G2K6U1	Nsf	Vesicle-fusing ATPase OS=Rattus norvegicus OX=10116 GN=Nsf PE=1 SV=1	30	22	37	22	744	82.6	6.95	77.75	102.5	98.8
Q9Z2L0	Vdac1	Voltage-dependent anion-selective channel protein 1 OS=Rattus norvegicus OX=10116 GN=Vdac1 PE=1 SV=4	65	14	39	14	283	30.7	8.54	92.41	82.7	95.9
A0A0G2K9H8	Arf3	FK506 binding protein 11 OS=Rattus norvegicus OX=10116 GN=Arf3 PE=3 SV=1	53	9	52	1	187	21.1	7.37	116.62	112.9	100.2
D3ZYH8	Mpo	Myeloperoxidase OS=Rattus norvegicus OX=10116 GN=Mpo PE=1 SV=2	38	17	57	1	523	59.2	9.44	104.3	121.6	76.2
P12368	Prkar2a	cAMP-dependent protein kinase type II-alpha regulatory subunit OS=Rattus norvegicus OX=10116 GN=Prkar2a PE=1 SV=4	45	15	38	12	401	45.5	4.93	75.24	81.9	128.8
D3ZPP2	Arl8a	ADP-ribosylation factor-like GTPase 8A OS=Rattus norvegicus OX=10116 GN=Arl8a PE=1 SV=1	53	9	30	3	186	21.4	7.77	70	104.5	90
A0A0G2JYB1	Capzb	F-actin-capping protein subunit beta OS=Rattus norvegicus OX=10116 GN=Capzb PE=1 SV=1	49	16	49	16	296	33.4	5.49	119.83	102.4	85.3
P07632	Sod1	Superoxide dismutase [Cu-Zn] OS=Rattus norvegicus OX=10116 GN=Sod1 PE=1 SV=2	59	9	63	9	154	15.9	6.35	170.32	84	117
P42123	Ldhb	L-lactate dehydrogenase B chain OS=Rattus norvegicus OX=10116 GN=Ldhb PE=1 SV=2	34	12	48	10	334	36.6	6.05	107.3	89.6	106.3
G3V9R2	Cfh	Complement factor H OS=Rattus norvegicus OX=10116 GN=Cfh PE=1 SV=1	26	22	38	22	1235	140.1	6.77	64.19	120.4	108.3
A0A0G2K8K0	Sfpq	Splicing factor proline and glutamine rich OS=Rattus norvegicus OX=10116 GN=Sfpq PE=1 SV=1	22	16	48	15	696	75	9.39	106.57	94.1	91.6
D3Z8E0	Rps6ka3	Ribosomal protein S6 kinase OS=Rattus norvegicus OX=10116 GN=Rps6ka3 PE=1 SV=2	28	18	33	11	740	83.7	6.89	65.26	99.3	94
Q7TQ90	Adh4	Ac1002 OS=Rattus norvegicus OX=10116 GN=Adh4 PE=1 SV=1	16	12	31	12	872	93.8	8.13	70.23	95.1	111.1
A0A0G2K5N6	Rock2	Rho-associated protein kinase OS=Rattus norvegicus OX=10116 GN=Rock2 PE=1 SV=1	18	24	37	18	1388	160.5	5.99	71.75	87	112.5
Q6AYD3	Pa2g4	Proliferation-associated protein 2G4 OS=Rattus norvegicus OX=10116 GN=Pa2g4 PE=1 SV=1	45	16	46	16	394	43.6	6.86	93.87	114.6	84.5
Q63413	Ddx39b	Spliceosome RNA helicase Ddx39b OS=Rattus norvegicus OX=10116 GN=Ddx39b PE=2 SV=3	43	18	44	9	428	49	5.67	101.33	107.8	89.3
F1LM66	Eftud2	Elongation factor Tu GTP-binding domain-containing 2 OS=Rattus norvegicus OX=10116 GN=Eftud2 PE=1 SV=2	26	20	37	19	971	109.3	5	61.5	108.2	90.7
A0A0G2JSS8	Prdx5	Peroxiredoxin 5, isoform CRA_c OS=Rattus norvegicus OX=10116 GN=Prdx5 PE=1 SV=1	50	10	61	10	213	22.2	8.66	128.17	156.7	58
F1LQ55	Scp2	Non-specific lipid-transfer protein OS=Rattus norvegicus OX=10116 GN=Scp2 PE=1 SV=3	16	11	42	11	547	58.7	7.03	85.15	104.9	81.8
A0A0G2JSI1	Aldh9a1	4-trimethylaminobutyraldehyde dehydrogenase OS=Rattus norvegicus OX=10116 GN=Aldh9a1 PE=1 SV=1	30	14	42	14	497	54	6.67	95.25	101.2	105.3
Q80U96	Xpo1	Exportin-1 OS=Rattus norvegicus OX=10116 GN=Xpo1 PE=1 SV=1	17	17	40	17	1071	123	6.07	77.49	101.8	98
Q6AYC4	Capg	Macrophage-capping protein OS=Rattus norvegicus OX=10116 GN=Capg PE=1 SV=1	38	9	35	9	349	38.8	6.55	75.95	147.8	66.5
P08009	Gstm3	Glutathione S-transferase Yb-3 OS=Rattus norvegicus OX=10116 GN=Gstm3 PE=1 SV=2	62	15	50	4	218	25.7	7.33	112.29	88.8	141.5
P15650	Acadl	Long-chain specific acyl-CoA dehydrogenase, mitochondrial OS=Rattus norvegicus OX=10116 GN=Acadl PE=1 SV=1	34	12	45	12	430	47.8	7.74	92.6	108.9	87.4
Q5RKI5	Flii	FLII, actin-remodeling protein OS=Rattus norvegicus OX=10116 GN=Flii PE=1 SV=1	20	21	36	21	1270	144.8	6	59.81	100.2	95.3
A0A140UHW7	Cyp2b1	Cytochrome P450 2B1 OS=Rattus norvegicus OX=10116 GN=Cyp2b1 PE=1 SV=1	27	13	54	13	499	56.8	7.64	104.25	63.4	135.1
Q6P7B0	Wars	Tryptophan--tRNA ligase, cytoplasmic OS=Rattus norvegicus OX=10116 GN=Wars PE=1 SV=2	35	16	45	16	481	54.1	6.48	76.06	87.6	95.8
O35112	Alcam	CD166 antigen OS=Rattus norvegicus OX=10116 GN=Alcam PE=1 SV=1	30	15	38	15	583	65	6.04	73.11	101.9	91.2
F1MAC0	Ifi47	Interferon gamma-inducible protein 47 OS=Rattus norvegicus OX=10116 GN=Ifi47 PE=1 SV=1	40	15	38	15	420	47.4	5.66	81.73	106.3	66.2
A0A0G2K719	Ddx3x	DEAD-box helicase 3, X-linked OS=Rattus norvegicus OX=10116 GN=Ddx3x PE=1 SV=1	28	17	49	16	662	73.1	7.18	86.58	116.7	81.5
D4A9D6	Dhx9	DEAH (Asp-Glu-Ala-His) box polypeptide 9 (Predicted) OS=Rattus norvegicus OX=10116 GN=Dhx9 PE=1 SV=1	21	21	35	21	1174	131.6	6.35	59.27	104.9	93
F1M7E5	Cdh5	Cadherin 5 OS=Rattus norvegicus OX=10116 GN=Cdh5 PE=1 SV=2	21	15	39	15	776	87.1	5.31	65.69	61.1	125.8
B2GVB9	Fermt3	Fermitin family member 3 OS=Rattus norvegicus OX=10116 GN=Fermt3 PE=1 SV=1	33	18	47	18	665	75.6	7.08	83.5	122	106.7
A0A0G2JSH9	Prdx2	Peroxiredoxin-2 OS=Rattus norvegicus OX=10116 GN=Prdx2 PE=1 SV=1	48	8	61	8	198	21.8	5.59	153.95	88.2	128.3
P62198	Psmc5	26S proteasome regulatory subunit 8 OS=Rattus norvegicus OX=10116 GN=Psmc5 PE=1 SV=1	46	16	39	15	406	45.6	7.55	73.24	126.6	81.9
P16446	Pitpna	Phosphatidylinositol transfer protein alpha isoform OS=Rattus norvegicus OX=10116 GN=Pitpna PE=1 SV=2	50	14	42	12	271	31.9	6.37	80.36	107.2	95.4
P84083	Arf5	ADP-ribosylation factor 5 OS=Rattus norvegicus OX=10116 GN=Arf5 PE=1 SV=2	61	10	50	4	180	20.5	6.79	112.62	103.6	97.5
Q6AY58	Bcap31	B-cell receptor-associated protein 31 OS=Rattus norvegicus OX=10116 GN=Bcap31 PE=1 SV=1	40	15	50	15	245	27.9	8.88	108.29	86.8	92.4
Q62636	Rap1b	Ras-related protein Rap-1b OS=Rattus norvegicus OX=10116 GN=Rap1b PE=1 SV=2	64	10	41	5	184	20.8	5.78	81.23	84.4	120.1
Q66HA6	Arl8b	ADP-ribosylation factor-like protein 8B OS=Rattus norvegicus OX=10116 GN=Arl8b PE=2 SV=1	50	9	36	3	186	21.5	8.43	76.89	111.6	93.5
P50503	St13	Hsc70-interacting protein OS=Rattus norvegicus OX=10116 GN=St13 PE=1 SV=1	30	12	45	12	368	41.3	5.39	89.15	117.9	89.3
Q00438	Ptbp1	Polypyrimidine tract-binding protein 1 OS=Rattus norvegicus OX=10116 GN=Ptbp1 PE=1 SV=1	27	10	34	8	555	59.3	9.1	78.59	106.8	91.4
B2GV99	Myl6	Myl6 protein OS=Rattus norvegicus OX=10116 GN=Myl6 PE=2 SV=1	52	8	70	8	152	17	4.65	152.42	85.1	111.8
P32551	Uqcrc2	Cytochrome b-c1 complex subunit 2, mitochondrial OS=Rattus norvegicus OX=10116 GN=Uqcrc2 PE=1 SV=2	32	13	36	13	452	48.4	9.14	85.57	102.3	88.4
Q99MA2	Xpnpep2	Xaa-Pro aminopeptidase 2 OS=Rattus norvegicus OX=10116 GN=Xpnpep2 PE=1 SV=1	28	15	42	15	674	76	5.74	75.08	62.7	125.4
P18614	Itga1	Integrin alpha-1 OS=Rattus norvegicus OX=10116 GN=Itga1 PE=1 SV=1	15	18	36	18	1180	130.7	5.96	87.64	63.6	131.8
Q5XI07	Lpp	Lipoma-preferred partner homolog OS=Rattus norvegicus OX=10116 GN=Lpp PE=1 SV=1	30	13	44	13	632	68.2	7.66	63.03	83	108.8
G3V8A5	Vps35	Vacuolar protein sorting-associated protein 35 OS=Rattus norvegicus OX=10116 GN=Vps35 PE=1 SV=1	19	12	37	12	796	91.7	5.44	81.75	102.1	102.1
F1LMW7	Marcks	Myristoylated alanine-rich C-kinase substrate OS=Rattus norvegicus OX=10116 GN=Marcks PE=1 SV=3	31	8	24	8	309	29.9	4.36	62.32	99	108
B2GUZ5	Capza1	F-actin-capping protein subunit alpha-1 OS=Rattus norvegicus OX=10116 GN=Capza1 PE=1 SV=1	59	11	38	10	286	32.9	5.69	89.05	107.5	89.3
P62138	Ppp1ca	Serine/threonine-protein phosphatase PP1-alpha catalytic subunit OS=Rattus norvegicus OX=10116 GN=Ppp1ca PE=1 SV=1	41	12	38	4	330	37.5	6.33	88.43	107.4	99.9
G3V7J0	Aldh6a1	Aldehyde dehydrogenase family 6, subfamily A1, isoform CRA_b OS=Rattus norvegicus OX=10116 GN=Aldh6a1 PE=1 SV=1	40	16	40	16	535	57.7	8.18	81.42	90.6	109.7
D3ZVQ0	Usp5	Ubiquitin carboxyl-terminal hydrolase OS=Rattus norvegicus OX=10116 GN=Usp5 PE=1 SV=1	25	17	34	17	858	95.7	5.01	68.42	105.1	99.1
O89049	Txnrd1	Thioredoxin reductase 1, cytoplasmic OS=Rattus norvegicus OX=10116 GN=Txnrd1 PE=1 SV=5	37	14	33	13	499	54.6	6.47	71.3	123.3	88
Q6MGB8	RT1-A2	RT1 class I, A2 OS=Rattus norvegicus OX=10116 GN=RT1-A2 PE=1 SV=1	30	11	55	5	366	41.4	5.26	120.37	90.6	92.4
Q3SWT0	Pecam1	Platelet endothelial cell adhesion molecule OS=Rattus norvegicus OX=10116 GN=Pecam1 PE=1 SV=1	20	10	31	10	678	76.1	6.76	66.77	66.9	129
D3ZRN3	Actbl2	Actin, beta-like 2 OS=Rattus norvegicus OX=10116 GN=Actbl2 PE=1 SV=1	24	9	182	3	376	41.9	5.49	362.22	91.8	97.7
D3ZY91	Clic3	Chloride intracellular channel protein OS=Rattus norvegicus OX=10116 GN=Clic3 PE=3 SV=1	69	11	30	11	237	26.8	5.97	62.62	69.5	118.5
F1LM33	Lrpprc	Leucine-rich PPR motif-containing protein, mitochondrial OS=Rattus norvegicus OX=10116 GN=Lrpprc PE=1 SV=2	19	24	41	24	1392	156.6	6.61	64.82	131	79.1
Q5U2S7	Psmd3	Proteasome (Prosome, macropain) 26S subunit, non-ATPase, 3 OS=Rattus norvegicus OX=10116 GN=Psmd3 PE=1 SV=1	30	16	37	16	530	60.7	8.44	75.79	108.8	94.2
A0A0G2JWX1	Psmd11	26S proteasome non-ATPase regulatory subunit 11 OS=Rattus norvegicus OX=10116 GN=Psmd11 PE=1 SV=1	35	16	39	16	500	55.9	7.91	73.35	116.8	87.8
D4A6C5	Arhgap1	Rho GTPase-activating protein 1 OS=Rattus norvegicus OX=10116 GN=Arhgap1 PE=1 SV=1	37	13	36	13	439	50.6	6.54	89.81	80.7	109.8
G3V6S5	Mthfd1	C-1-tetrahydrofolate synthase, cytoplasmic OS=Rattus norvegicus OX=10116 GN=Mthfd1 PE=1 SV=1	23	19	38	19	935	100.9	7.42	71.1	102.1	96.5
B1WC34	Prkcsh	Protein kinase C substrate 80K-H OS=Rattus norvegicus OX=10116 GN=Prkcsh PE=1 SV=1	28	17	44	17	525	59.2	4.48	102.5	119.8	83.5
P47860	Pfkp	ATP-dependent 6-phosphofructokinase, platelet type OS=Rattus norvegicus OX=10116 GN=Pfkp PE=1 SV=2	28	18	35	14	788	85.7	7.28	67.3	103	101.3
Q06606	Mcpt10	Granzyme-like protein 2 OS=Rattus norvegicus OX=10116 GN=Mcpt10 PE=2 SV=1	42	10	41	6	248	27.4	8.44	112.38	118.4	95.5
Q4V8H5	Dnpep	Aspartyl aminopeptidase OS=Rattus norvegicus OX=10116 GN=Dnpep PE=1 SV=1	30	12	39	12	475	52.5	7.25	79.58	98.7	98.9
Q04462	Vars	Valine--tRNA ligase OS=Rattus norvegicus OX=10116 GN=Vars PE=2 SV=2	18	19	27	19	1264	140.3	7.61	57.52	106.2	88.5
Q920L2	Sdha	Succinate dehydrogenase [ubiquinone] flavoprotein subunit, mitochondrial OS=Rattus norvegicus OX=10116 GN=Sdha PE=1 SV=1	26	15	43	15	656	71.6	7.17	90.45	113.8	86.6
Q8CFN2	Cdc42	Cell division control protein 42 homolog OS=Rattus norvegicus OX=10116 GN=Cdc42 PE=1 SV=2	49	9	59	8	191	21.2	6.55	120.97	91.9	100.2
F1LQN3	Rtn4	Reticulon OS=Rattus norvegicus OX=10116 GN=Rtn4 PE=1 SV=1	12	7	33	7	1163	126.3	4.49	96.03	89.2	106.9
F8WFT7	Slc4a1	Anion exchange protein OS=Rattus norvegicus OX=10116 GN=Slc4a1 PE=1 SV=1	20	13	32	13	928	103.2	5.41	69.57	68.8	157.4
Q9JJ54	Hnrnpd	Heterogeneous nuclear ribonucleoprotein D0 OS=Rattus norvegicus OX=10116 GN=Hnrnpd PE=1 SV=2	33	14	40	14	353	38.2	7.81	90.01	107	87
P63004	Pafah1b1	Platelet-activating factor acetylhydrolase IB subunit alpha OS=Rattus norvegicus OX=10116 GN=Pafah1b1 PE=1 SV=2	46	17	42	16	410	46.6	7.37	74.32	99.9	106.6
Q64542	Atp2b4	Plasma membrane calcium-transporting ATPase 4 OS=Rattus norvegicus OX=10116 GN=Atp2b4 PE=1 SV=1	16	16	29	8	1203	133	6.57	57.28	73.1	128.1
Q6AXW2	Tmod3	RCG25684, isoform CRA_a OS=Rattus norvegicus OX=10116 GN=Tmod3 PE=1 SV=1	38	15	40	14	352	39.4	4.89	77.43	76.1	110.3
P09811	Pygl	Glycogen phosphorylase, liver form OS=Rattus norvegicus OX=10116 GN=Pygl PE=1 SV=5	27	20	41	15	850	97.4	7.2	71.96	118.5	93.7
P08427	Sftpa1	Pulmonary surfactant-associated protein A OS=Rattus norvegicus OX=10116 GN=Sftpa1 PE=1 SV=3	27	5	53	5	248	26.3	4.92	133.32	150.3	47.7
Q6P747	Hp1bp3	Heterochromatin protein 1-binding protein 3 OS=Rattus norvegicus OX=10116 GN=Hp1bp3 PE=1 SV=1	39	19	42	19	553	60.8	9.67	65.87	92.6	109.6
Q5M9H2	Acadvl	Acyl-Coenzyme A dehydrogenase, very long chain OS=Rattus norvegicus OX=10116 GN=Acadvl PE=1 SV=1	40	19	27	19	655	70.8	8.81	49.34	109.2	93.1
Q6DGG0	Ppid	Peptidyl-prolyl cis-trans isomerase D OS=Rattus norvegicus OX=10116 GN=Ppid PE=1 SV=3	35	15	35	14	370	40.7	7.17	73.55	102	98.6
Q60587	Hadhb	Trifunctional enzyme subunit beta, mitochondrial OS=Rattus norvegicus OX=10116 GN=Hadhb PE=1 SV=1	39	13	38	13	475	51.4	9.47	79.65	102	79.7
D4A510	Smarcc2	SWI/SNF-related, matrix-associated, actin-dependent regulator of chromatin, subfamily c, member 2 OS=Rattus norvegicus OX=10116 GN=Smarcc2 PE=1 SV=3	19	18	25	14	1135	124.7	5.44	54.82	93.9	99.5
Q5VLR5	Erp44	BWK4 OS=Rattus norvegicus OX=10116 GN=Erp44 PE=1 SV=1	35	14	48	13	406	46.8	5.27	113.27	103.7	86.9
A1A5L1	Blmh	Bleomycin hydrolase OS=Rattus norvegicus OX=10116 GN=Blmh PE=1 SV=1	33	13	41	13	455	52.4	6.38	81.49	113.9	95.1
Q6P9Y4	Slc25a4	ADP/ATP translocase 1 OS=Rattus norvegicus OX=10116 GN=Slc25a4 PE=1 SV=1	41	14	52	8	298	32.9	9.74	105.89	96.9	89.6
P52925	Hmgb2	High mobility group protein B2 OS=Rattus norvegicus OX=10116 GN=Hmgb2 PE=2 SV=2	41	13	42	10	210	24.1	7.39	106	108.5	72
D4A0F5	Sept7	Septin-7 OS=Rattus norvegicus OX=10116 GN=Sept7 PE=1 SV=3	42	18	51	18	438	50.8	8.57	82	88.1	113
E9PU28	Impdh2	Inosine-5'-monophosphate dehydrogenase 2 OS=Rattus norvegicus OX=10116 GN=Impdh2 PE=1 SV=1	35	17	26	17	514	55.8	7.28	44.63	104.2	94.6
Q6IN39	Hsd17b4	Hsd17b4 protein OS=Rattus norvegicus OX=10116 GN=Hsd17b4 PE=1 SV=1	26	16	32	16	751	81	8.48	69.35	103.3	95.7
D4A9L2	Srsf1	RCG34610, isoform CRA_c OS=Rattus norvegicus OX=10116 GN=Srsf1 PE=1 SV=1	53	15	50	15	248	27.7	10.36	99.31	88.5	94.6
F1LTN6		Uncharacterized protein OS=Rattus norvegicus OX=10116 PE=1 SV=2	29	6	52	3	228	24.9	5.63	127.31	173.7	90.6
P07687	Ephx1	Epoxide hydrolase 1 OS=Rattus norvegicus OX=10116 GN=Ephx1 PE=1 SV=1	40	17	32	17	455	52.5	8.51	54.93	77.7	108.4
Q3B8Q2	Eif4a3	Eukaryotic initiation factor 4A-III OS=Rattus norvegicus OX=10116 GN=Eif4a3 PE=1 SV=1	35	13	29	10	411	46.8	6.73	62.27	99.8	82.1
A0A0G2JZ75	Plvap	Plasmalemma vesicle-associated protein OS=Rattus norvegicus OX=10116 GN=Plvap PE=4 SV=1	44	18	38	18	438	50.1	8.63	81.16	56.6	141.6
Q5I0D1	Glod4	Glyoxalase domain-containing protein 4 OS=Rattus norvegicus OX=10116 GN=Glod4 PE=1 SV=1	52	15	49	15	298	33.2	5.27	79.03	110.9	88.6
P84082	Arf2	ADP-ribosylation factor 2 OS=Rattus norvegicus OX=10116 GN=Arf2 PE=2 SV=1	55	8	42	1	181	20.7	6.58	92.54
P09527	Rab7a	Ras-related protein Rab-7a OS=Rattus norvegicus OX=10116 GN=Rab7a PE=1 SV=2	73	12	48	12	207	23.5	6.7	99.85	96.7	92.4
A0A0G2K2B3	Khsrp	Far upstream element-binding protein 2 OS=Rattus norvegicus OX=10116 GN=Khsrp PE=1 SV=1	32	22	42	18	748	76.7	7.33	78.35	106	93
Q4KMA8	Erap1	Aminopeptidase OS=Rattus norvegicus OX=10116 GN=Erap1 PE=1 SV=1	19	17	34	17	930	106.4	6.51	58.71	107.4	86.4
D3ZLY9	Hist1h2bh	Histone H2B OS=Rattus norvegicus OX=10116 GN=Hist1h2bh PE=3 SV=2	58	9	184	4	126	13.9	10.32	355.41	91.1	92.6
Q5M860	Arhgdib	Rho GDP dissociation inhibitor beta OS=Rattus norvegicus OX=10116 GN=Arhgdib PE=1 SV=1	58	9	39	9	200	22.9	5.11	90.39	106.2	85.6
P20595	Gucy1b1	Guanylate cyclase soluble subunit beta-1 OS=Rattus norvegicus OX=10116 GN=Gucy1b1 PE=1 SV=2	32	20	30	20	619	70.4	5.4	56.33	67.6	123.3
O08629	Trim28	Transcription intermediary factor 1-beta OS=Rattus norvegicus OX=10116 GN=Trim28 PE=1 SV=2	27	19	33	19	835	88.9	5.77	70.56	110.5	93.1
B5DF65	Blvrb	Biliverdin reductase B OS=Rattus norvegicus OX=10116 GN=Blvrb PE=1 SV=1	67	9	33	9	206	22.1	6.8	89.59	86.4	129.1
P21708	Mapk3	Mitogen-activated protein kinase 3 OS=Rattus norvegicus OX=10116 GN=Mapk3 PE=1 SV=5	38	13	44	8	380	43.1	6.61	93.38	94.6	102
Q80Z29	Nampt	Nicotinamide phosphoribosyltransferase OS=Rattus norvegicus OX=10116 GN=Nampt PE=1 SV=1	36	16	39	16	491	55.4	7.15	66.46	103.5	90.8
Q32PX6	Rhog	Ras homolog family member G OS=Rattus norvegicus OX=10116 GN=Rhog PE=1 SV=1	57	8	27	7	191	21.3	8.12	54.16	93.5	108.1
P54921	Napa	Alpha-soluble NSF attachment protein OS=Rattus norvegicus OX=10116 GN=Napa PE=1 SV=2	52	12	27	12	295	33.2	5.45	60.64	110.4	97.1
P19804	Nme2	Nucleoside diphosphate kinase B OS=Rattus norvegicus OX=10116 GN=Nme2 PE=1 SV=1	84	12	57	6	152	17.3	7.44	113.31	129.9	80.6
Q6AYF2	Lmcd1	LIM and cysteine-rich domains 1 OS=Rattus norvegicus OX=10116 GN=Lmcd1 PE=1 SV=1	44	15	33	15	365	41.1	8.02	61.82	75	114.9
F1LX07	Slc25a12	Solute carrier family 25 member 12 OS=Rattus norvegicus OX=10116 GN=Slc25a12 PE=1 SV=3	30	16	31	11	655	71.9	8.12	50.33	96.6	100.6
Q66H80	Arcn1	Coatomer subunit delta OS=Rattus norvegicus OX=10116 GN=Arcn1 PE=2 SV=1	27	16	37	16	511	57.2	6.21	73.46	109.7	84.7
P38983	Rpsa	40S ribosomal protein SA OS=Rattus norvegicus OX=10116 GN=Rpsa PE=1 SV=3	39	10	40	10	295	32.8	4.87	90.29	110.7	82.6
P55161	Nckap1	Nck-associated protein 1 OS=Rattus norvegicus OX=10116 GN=Nckap1 PE=2 SV=1	22	21	27	20	1128	128.8	6.61	42.5	78.6	113.7
Q5U312	Rai14	Ankycorbin OS=Rattus norvegicus OX=10116 GN=Rai14 PE=1 SV=2	24	22	34	22	978	109.1	6.15	55.07	89.9	104.3
A0A0G2K9V6	Tars	Threonine--tRNA ligase, cytoplasmic OS=Rattus norvegicus OX=10116 GN=Tars PE=1 SV=1	26	17	39	17	722	83.3	7.03	58.15	122.4	88
Q63525	Nudc	Nuclear migration protein nudC OS=Rattus norvegicus OX=10116 GN=Nudc PE=1 SV=1	42	13	35	13	332	38.4	5.38	78.89	105.5	87.3
Q5FVM4	Nono	Non-POU domain-containing octamer-binding protein OS=Rattus norvegicus OX=10116 GN=Nono PE=1 SV=3	35	16	57	14	476	54.9	8.95	104.4	94.8	91.9
P15178	Dars	Aspartate--tRNA ligase, cytoplasmic OS=Rattus norvegicus OX=10116 GN=Dars PE=1 SV=1	38	18	34	18	501	57.1	6.44	58.26	118.3	87.5
Q3T1K5	Capza2	F-actin-capping protein subunit alpha-2 OS=Rattus norvegicus OX=10116 GN=Capza2 PE=1 SV=1	44	10	24	9	286	32.9	5.85	61.16	96	104.8
G3V6W6	Psmc6	Proteasome 26S subunit, ATPase 6 OS=Rattus norvegicus OX=10116 GN=Psmc6 PE=1 SV=1	39	13	39	13	403	45.8	7.78	53.08	112.9	90.4
P15129	Cyp4b1	Cytochrome P450 4B1 OS=Rattus norvegicus OX=10116 GN=Cyp4b1 PE=1 SV=3	32	16	38	16	511	58.9	8.65	63.37	72	133.5
G3V9T9	Ptpn6	Tyrosine-protein phosphatase non-receptor type OS=Rattus norvegicus OX=10116 GN=Ptpn6 PE=1 SV=1	31	16	38	16	613	69.6	7.75	62.52	124.8	72.8
Q9QX80	Hnrnpab	CArG-binding factor A OS=Rattus norvegicus OX=10116 GN=Hnrnpab PE=1 SV=1	45	13	43	12	285	30.8	7.91	81.5	118.1	80.2
B5DEH2	Erlin2	Erlin-2 OS=Rattus norvegicus OX=10116 GN=Erlin2 PE=1 SV=1	45	13	27	11	339	37.7	5.74	56.07	84.1	103.1
D3ZD31	Mrc1	Mannose receptor, C type 1 OS=Rattus norvegicus OX=10116 GN=Mrc1 PE=1 SV=3	19	24	36	24	1456	164.9	6.86	44.68	111.1	88.6
Q64303	Pak2	Serine/threonine-protein kinase PAK 2 OS=Rattus norvegicus OX=10116 GN=Pak2 PE=1 SV=1	28	12	33	12	524	57.9	5.77	71.53	104.8	94.5
A0A0G2K1L8	Basp1	Brain acid soluble protein 1 OS=Rattus norvegicus OX=10116 GN=Basp1 PE=1 SV=1	79	12	31	1	219	21.7	4.51	58.63	121.8	78.1
A0A0G2JY43	Aldh3a2	Fatty aldehyde dehydrogenase OS=Rattus norvegicus OX=10116 GN=Aldh3a2 PE=1 SV=1	23	13	30	13	584	65.3	9.1	69.82	89.9	107.2
P60123	Ruvbl1	RuvB-like 1 OS=Rattus norvegicus OX=10116 GN=Ruvbl1 PE=1 SV=1	34	12	26	12	456	50.2	6.42	53.02	102.7	96.5
B1H267	Snx5	Sorting nexin-5 OS=Rattus norvegicus OX=10116 GN=Snx5 PE=1 SV=1	42	17	28	16	404	46.8	6.62	49.91	109.8	90.8
B0BNK1	Rab5c	RAB5C, member RAS oncogene family OS=Rattus norvegicus OX=10116 GN=Rab5c PE=1 SV=1	59	9	44	6	216	23.4	8.41	89.91	96.1	105.1
G3V824	Igf2r	Insulin-like growth factor 2 receptor OS=Rattus norvegicus OX=10116 GN=Igf2r PE=1 SV=1	9	21	28	21	2481	273.4	5.71	61.89	131.3	75.9
E9PT66	Sf3b3	Splicing factor 3b, subunit 3 OS=Rattus norvegicus OX=10116 GN=Sf3b3 PE=1 SV=2	18	19	35	19	1217	135.5	5.26	52.65	110.9	88.6
F1MA36	Sptbn2	Spectrin beta chain OS=Rattus norvegicus OX=10116 GN=Sptbn2 PE=1 SV=2	4	11	40	1	2388	270.8	5.83	87.26	60.2	121.1
P13084	Npm1	Nucleophosmin OS=Rattus norvegicus OX=10116 GN=Npm1 PE=1 SV=1	39	10	37	10	292	32.5	4.77	77.59	121.6	79.4
P68101	Eif2s1	Eukaryotic translation initiation factor 2 subunit 1 OS=Rattus norvegicus OX=10116 GN=Eif2s1 PE=1 SV=2	44	15	31	15	315	36.1	5.08	73.27	114.2	87.1
P50475	Aars	Alanine--tRNA ligase, cytoplasmic OS=Rattus norvegicus OX=10116 GN=Aars PE=1 SV=3	23	19	35	19	968	106.7	5.62	58.27	114.2	87.2
Q6P6T4	Eml2	Echinoderm microtubule-associated protein-like 2 OS=Rattus norvegicus OX=10116 GN=Eml2 PE=1 SV=1	29	16	28	16	649	70.7	6.3	61.62	99.8	100.6
D3ZTH8	LOC689899	Similar to 60S ribosomal protein L23a OS=Rattus norvegicus OX=10116 GN=LOC689899 PE=3 SV=1	46	13	42	13	156	17.7	10.39	103.73	120.4	75.6
P04905	Gstm1	Glutathione S-transferase Mu 1 OS=Rattus norvegicus OX=10116 GN=Gstm1 PE=1 SV=2	66	15	52	9	218	25.9	8.19	99.9	106.2	112.4
Q66H61	Qars	Glutamine--tRNA ligase OS=Rattus norvegicus OX=10116 GN=Qars PE=1 SV=1	30	19	31	19	775	87.6	7.31	52.96	106.5	94
P04906	Gstp1	Glutathione S-transferase P OS=Rattus norvegicus OX=10116 GN=Gstp1 PE=1 SV=2	47	7	38	7	210	23.4	7.36	103.09	95.6	120.6
F1LPV8	Suclg2	Succinate--CoA ligase [GDP-forming] subunit beta, mitochondrial OS=Rattus norvegicus OX=10116 GN=Suclg2 PE=1 SV=2	36	14	36	14	431	46.6	7.71	66.68	110.6	87.9
Q6AYT3	Rtcb	tRNA-splicing ligase RtcB homolog OS=Rattus norvegicus OX=10116 GN=Rtcb PE=2 SV=1	35	15	30	15	505	55.2	7.23	48.41	107.9	90.6
P52555	Erp29	Endoplasmic reticulum resident protein 29 OS=Rattus norvegicus OX=10116 GN=Erp29 PE=1 SV=2	55	11	40	11	260	28.6	6.62	84.73	100.6	84
Q4G061	Eif3b	Eukaryotic translation initiation factor 3 subunit B OS=Rattus norvegicus OX=10116 GN=Eif3b PE=1 SV=1	24	17	31	17	797	90.9	5.08	60.24	108.2	88.2
B2RYP4	Snx2	Sorting nexin 2 OS=Rattus norvegicus OX=10116 GN=Snx2 PE=1 SV=1	34	18	34	17	519	58.5	5.12	67.31	98.9	96.1
P51886	Lum	Lumican OS=Rattus norvegicus OX=10116 GN=Lum PE=1 SV=1	38	10	41	10	338	38.3	6.43	84.23	126.6	99.6
P62815	Atp6v1b2	V-type proton ATPase subunit B, brain isoform OS=Rattus norvegicus OX=10116 GN=Atp6v1b2 PE=1 SV=1	43	17	31	17	511	56.5	5.81	69.81	124.4	75.5
P61751	Arf4	ADP-ribosylation factor 4 OS=Rattus norvegicus OX=10116 GN=Arf4 PE=2 SV=2	51	7	38	2	180	20.4	7.14	93.12	122.2	83.5
A0A0H2UHX3	Rps4x	40S ribosomal protein S4 OS=Rattus norvegicus OX=10116 GN=Rps4x PE=3 SV=1	35	11	40	11	290	32.5	10.07	68.34	127	77.6
Q9ESN0	Fam129a	Protein Niban OS=Rattus norvegicus OX=10116 GN=Fam129a PE=1 SV=2	22	18	31	18	937	103.4	4.7	61.79	77.5	111.6
Q6Q7Y5	Gna13	Guanine nucleotide-binding protein subunit alpha-13 OS=Rattus norvegicus OX=10116 GN=Gna13 PE=1 SV=1	41	15	48	14	377	44	8.21	96.74	88	109.5
P09895	Rpl5	60S ribosomal protein L5 OS=Rattus norvegicus OX=10116 GN=Rpl5 PE=1 SV=3	33	12	48	12	297	34.4	9.74	93.1	120.1	82.5
D4A5S0	Rock1	Rho-associated protein kinase OS=Rattus norvegicus OX=10116 GN=Rock1 PE=1 SV=3	16	21	29	15	1369	159.6	5.94	45.46	89.4	100.7
D3ZAP9	Gpd1l	Glycerol-3-phosphate dehydrogenase [NAD(+)] OS=Rattus norvegicus OX=10116 GN=Gpd1l PE=1 SV=1	47	15	35	12	351	38	7.01	64.15	99.6	100.9
Q6IN22	Ctsb	Cathepsin B OS=Rattus norvegicus OX=10116 GN=Ctsb PE=1 SV=1	32	9	26	9	339	37.5	5.76	63.44	119.5	79.8
P62982	Rps27a	Ubiquitin-40S ribosomal protein S27a OS=Rattus norvegicus OX=10116 GN=Rps27a PE=1 SV=2	58	8	91	8	156	17.9	9.64	200.81	110.7	95.6
Q6IRS6	Fetub	Fetub protein OS=Rattus norvegicus OX=10116 GN=Fetub PE=1 SV=1	42	11	39	11	393	43.1	7.5	61.38	103.7	114.2
P62836	Rap1a	Ras-related protein Rap-1A OS=Rattus norvegicus OX=10116 GN=Rap1a PE=1 SV=1	60	9	31	4	184	21	6.67	66.48	80.9	119.8
Q5XIH7	Phb2	Prohibitin-2 OS=Rattus norvegicus OX=10116 GN=Phb2 PE=1 SV=1	53	15	40	15	299	33.3	9.83	80.48	110.6	86.1
P11762	Lgals1	Galectin-1 OS=Rattus norvegicus OX=10116 GN=Lgals1 PE=1 SV=2	53	7	46	7	135	14.8	5.26	126.72	112.1	77.1
Q3MID6	Calu	Calumenin OS=Rattus norvegicus OX=10116 GN=Calu PE=1 SV=1	47	12	36	2	315	37.1	4.6	72.05	107.3	82.7
A0A0G2JYA4	LOC100362453	Serine/threonine-protein phosphatase OS=Rattus norvegicus OX=10116 GN=LOC100362453 PE=3 SV=1	39	10	31	2	309	35.5	5.43	53.33	104.1	98.1
D4A5I9	Myo6	Myosin VI OS=Rattus norvegicus OX=10116 GN=Myo6 PE=1 SV=3	16	20	24	20	1285	148	8.41	46.77	79.6	118.9
Q05175	Basp1	Brain acid soluble protein 1 OS=Rattus norvegicus OX=10116 GN=Basp1 PE=1 SV=2	80	12	26	1	220	21.8	4.51	49.68	112.9	77.2
Q6PDW1	Rps12	40S ribosomal protein S12 OS=Rattus norvegicus OX=10116 GN=Rps12 PE=1 SV=1	55	7	41	7	132	14.5	7.21	78.04	131.9	72.5
P85845	Fscn1	Fascin OS=Rattus norvegicus OX=10116 GN=Fscn1 PE=1 SV=2	42	17	35	4	493	54.5	6.74	68.64	92.9	95.6
P62142	Ppp1cb	Serine/threonine-protein phosphatase PP1-beta catalytic subunit OS=Rattus norvegicus OX=10116 GN=Ppp1cb PE=1 SV=3	32	9	34	1	327	37.2	6.19	85.8	83.4	108.4
A1L1J8	Rab5b	RAB5B, member RAS oncogene family OS=Rattus norvegicus OX=10116 GN=Rab5b PE=1 SV=1	53	8	41	5	215	23.7	8.13	85.08	93.6	113.4
F7F389	C9	Complement component C9 OS=Rattus norvegicus OX=10116 GN=C9 PE=1 SV=1	20	12	35	12	580	65.2	6.1	68.83	125.8	93.6
P08753	Gnai3	Guanine nucleotide-binding protein G(k) subunit alpha OS=Rattus norvegicus OX=10116 GN=Gnai3 PE=1 SV=3	44	13	54	6	354	40.5	5.69	90.06	104.3	106.3
O35509	Rab11b	Ras-related protein Rab-11B OS=Rattus norvegicus OX=10116 GN=Rab11b PE=1 SV=4	55	11	41	10	218	24.5	5.94	95.17	94.7	103
Q6P6R2	Dld	Dihydrolipoyl dehydrogenase, mitochondrial OS=Rattus norvegicus OX=10116 GN=Dld PE=1 SV=1	32	10	26	10	509	54	7.87	42.77	114.6	96
P10960	Psap	Prosaposin OS=Rattus norvegicus OX=10116 GN=Psap PE=1 SV=1	28	15	36	15	554	61.1	5.25	53.03	136	60.2
Q6IRJ7	Anxa7	Annexin OS=Rattus norvegicus OX=10116 GN=Anxa7 PE=1 SV=1	30	12	28	12	463	50	6.18	63.54	113.1	89.5
P04182	Oat	Ornithine aminotransferase, mitochondrial OS=Rattus norvegicus OX=10116 GN=Oat PE=1 SV=1	26	9	22	9	439	48.3	6.99	56.35	105.3	87.9
F7EL36	Anp32a	Acidic leucine-rich nuclear phosphoprotein 32 family member A OS=Rattus norvegicus OX=10116 GN=Anp32a PE=1 SV=2	32	10	47	7	247	28.5	4.08	118.28	114.4	91.3
M0RC65	Cfl2	Cofilin 2 OS=Rattus norvegicus OX=10116 GN=Cfl2 PE=1 SV=1	52	9	35	5	166	18.7	7.88	82.9	78.3	114
Q63083	Nucb1	Nucleobindin-1 OS=Rattus norvegicus OX=10116 GN=Nucb1 PE=1 SV=1	37	15	29	15	459	53.5	5.12	51.75	101.8	93.6
Q6AXQ0	Sae1	SUMO-activating enzyme subunit 1 OS=Rattus norvegicus OX=10116 GN=Sae1 PE=2 SV=1	48	15	30	15	349	38.5	5.16	61.05	101.4	94
F1LM30		Uncharacterized protein OS=Rattus norvegicus OX=10116 PE=1 SV=3	30	12	33	12	480	52.9	6.25	58.5	101.6	146.6
P18420	Psma1	Proteasome subunit alpha type-1 OS=Rattus norvegicus OX=10116 GN=Psma1 PE=1 SV=2	45	12	30	12	263	29.5	6.61	66.21	120.2	91.9
A0A0G2K8P3	Nedd4	E3 ubiquitin-protein ligase OS=Rattus norvegicus OX=10116 GN=Nedd4 PE=1 SV=1	21	19	37	19	889	102.7	5.24	44.37	91.6	97.8
P60901	Psma6	Proteasome subunit alpha type-6 OS=Rattus norvegicus OX=10116 GN=Psma6 PE=1 SV=1	48	11	33	11	246	27.4	6.76	70.07	117.5	88.9
D3ZD05	Kank2	KN motif and ankyrin repeat domains 2 OS=Rattus norvegicus OX=10116 GN=Kank2 PE=1 SV=2	25	17	26	16	847	90.8	5.43	51.02	76.4	123.6
P22734	Comt	Catechol O-methyltransferase OS=Rattus norvegicus OX=10116 GN=Comt PE=1 SV=2	50	12	31	12	264	29.6	5.66	67.78	108.6	79.7
A0A0H2UI38	Rps19l2	Ribosomal protein S19 OS=Rattus norvegicus OX=10116 GN=Rps19l2 PE=4 SV=1	48	10	49	10	157	17.4	10.62	110.71	142.1	76
D3ZUB0	Rcn1	Reticulocalbin 1 OS=Rattus norvegicus OX=10116 GN=Rcn1 PE=1 SV=1	43	12	29	12	325	38.1	4.82	52.41	103.8	90.9
P17764	Acat1	Acetyl-CoA acetyltransferase, mitochondrial OS=Rattus norvegicus OX=10116 GN=Acat1 PE=1 SV=1	35	13	36	13	424	44.7	8.76	86.23	86.7	100.5
P67779	Phb	Prohibitin OS=Rattus norvegicus OX=10116 GN=Phb PE=1 SV=1	61	13	36	13	272	29.8	5.76	54.2	102.4	90.9
D3ZQ57	Plxnb2	Plexin B2 OS=Rattus norvegicus OX=10116 GN=Plxnb2 PE=1 SV=1	11	17	25	17	1841	205.8	5.99	56.41	111.5	93.1
Q794E4	Hnrnpf	Heterogeneous nuclear ribonucleoprotein F OS=Rattus norvegicus OX=10116 GN=Hnrnpf PE=1 SV=3	34	11	32	9	415	45.7	5.49	75.15	104.4	80.9
Q63570	Psmc4	26S proteasome regulatory subunit 6B OS=Rattus norvegicus OX=10116 GN=Psmc4 PE=1 SV=1	41	15	30	15	418	47.4	5.21	60.72	107.5	87.8
Q6RUV5	Rac1	Ras-related C3 botulinum toxin substrate 1 OS=Rattus norvegicus OX=10116 GN=Rac1 PE=1 SV=1	41	9	50	4	192	21.4	8.5	113.54	98.3	107.4
P05712	Rab2a	Ras-related protein Rab-2A OS=Rattus norvegicus OX=10116 GN=Rab2a PE=2 SV=1	49	9	33	9	212	23.5	6.54	76.67	90.7	102.1
Q0R3X4	Gimap4	GIMAP4 OS=Rattus norvegicus OX=10116 GN=Gimap4 PE=1 SV=1	38	13	33	13	328	38	6.33	75.19	77.7	115.1
P62907	Rpl10a	60S ribosomal protein L10a OS=Rattus norvegicus OX=10116 GN=Rpl10a PE=1 SV=2	39	10	34	10	217	24.8	9.94	90.92	126.2	78.8
G3V918	Gart	Trifunctional purine biosynthetic protein adenosine-3 OS=Rattus norvegicus OX=10116 GN=Gart PE=1 SV=1	21	17	25	17	1010	107.5	6.61	51.87	109.5	100
D4A917	Ltbp4	Latent-transforming growth factor beta-binding protein 4 OS=Rattus norvegicus OX=10116 GN=Ltbp4 PE=1 SV=2	12	17	29	17	1631	174.4	5.34	55.43	74.3	104.2
F1LZ05	Parp14	Poly [ADP-ribose] polymerase OS=Rattus norvegicus OX=10116 GN=Parp14 PE=1 SV=2	13	20	25	20	1787	199.4	6.89	36.83	98.9	84.1
Q9QY17	Pacsin2	Protein kinase C and casein kinase substrate in neurons 2 protein OS=Rattus norvegicus OX=10116 GN=Pacsin2 PE=1 SV=2	34	15	30	2	488	55.9	5.14	62.38	100.2	99.8
D4AEP0	Adss	Adenylosuccinate synthetase isozyme 2 OS=Rattus norvegicus OX=10116 GN=Adss PE=1 SV=1	33	11	31	11	456	50.1	6.38	41.78	110.9	93.8
Q6P9V6	Psma5	Proteasome subunit alpha type OS=Rattus norvegicus OX=10116 GN=Psma5 PE=1 SV=1	49	9	29	9	241	26.4	4.79	65.85	108.3	92.7
A0A0G2JSS9	Atl3	Atlastin-3 OS=Rattus norvegicus OX=10116 GN=Atl3 PE=1 SV=1	33	13	29	2	536	60.2	5.55	63.29	84.4	99.6
P09456	Prkar1a	cAMP-dependent protein kinase type I-alpha regulatory subunit OS=Rattus norvegicus OX=10116 GN=Prkar1a PE=1 SV=2	31	13	33	10	381	43.1	5.35	61.5	99.8	107.2
P15429	Eno3	Beta-enolase OS=Rattus norvegicus OX=10116 GN=Eno3 PE=1 SV=3	21	7	33	1	434	47	7.44	71.4	71.9	64.9
Q5M7U6	Actr2	Actin-related protein 2 OS=Rattus norvegicus OX=10116 GN=Actr2 PE=2 SV=1	23	10	54	9	394	44.7	6.74	126.42	114.8	84.8
A0A0G2K477		Uncharacterized protein OS=Rattus norvegicus OX=10116 PE=4 SV=1	36	11	38	6	466	51.1	7.74	72.03	120.1	114.8
D3ZD23	Abce1	ATP-binding cassette subfamily E member 1 OS=Rattus norvegicus OX=10116 GN=Abce1 PE=1 SV=1	32	16	23	16	599	67.3	8.34	42.45	103.2	93.5
Q920A6	Scpep1	Retinoid-inducible serine carboxypeptidase OS=Rattus norvegicus OX=10116 GN=Scpep1 PE=2 SV=1	30	12	36	12	452	51.1	5.53	61.46	135.5	77.1
A0A0G2K0W9	Psma7	Proteasome subunit alpha type OS=Rattus norvegicus OX=10116 GN=Psma7 PE=1 SV=1	52	13	39	13	248	27.8	8.46	70.75	114	84.5
P18422	Psma3	Proteasome subunit alpha type-3 OS=Rattus norvegicus OX=10116 GN=Psma3 PE=1 SV=3	35	10	29	10	255	28.4	5.44	66.74	114.6	91.4
P62716	Ppp2cb	Serine/threonine-protein phosphatase 2A catalytic subunit beta isoform OS=Rattus norvegicus OX=10116 GN=Ppp2cb PE=2 SV=1	39	10	31	2	309	35.6	5.43	54.6	87.3	110.8
P31430	Dpep1	Dipeptidase 1 OS=Rattus norvegicus OX=10116 GN=Dpep1 PE=2 SV=2	48	13	45	13	410	45.5	6.07	78.36	72.4	136.1
P56571		ES1 protein homolog, mitochondrial OS=Rattus norvegicus OX=10116 PE=1 SV=2	53	11	31	11	266	28.2	8.92	67.17	101.4	99.7
W4VSR4	Nid2	Nidogen-2 OS=Rattus norvegicus OX=10116 GN=Nid2 PE=4 SV=2	14	14	25	13	1438	157.9	5.68	50.18	74.6	105.9
Q2TA68	Opa1	Dynamin-like 120 kDa protein, mitochondrial OS=Rattus norvegicus OX=10116 GN=Opa1 PE=1 SV=1	20	15	24	15	960	111.2	7.53	49.25	97.8	96.7
Q00238	Icam1	Intercellular adhesion molecule 1 OS=Rattus norvegicus OX=10116 GN=Icam1 PE=2 SV=1	17	9	41	9	545	60.1	6.95	72.4	78.8	112.8
Q4FZY0	Efhd2	EF-hand domain-containing protein D2 OS=Rattus norvegicus OX=10116 GN=Efhd2 PE=1 SV=1	37	8	29	8	239	26.7	5.07	56.05	121.4	81.7
Q80ZA3	Serpinf1	Alpha-2 antiplasmin OS=Rattus norvegicus OX=10116 GN=Serpinf1 PE=1 SV=1	34	13	29	13	418	46.4	6.47	59.7	142.6	82.2
Q499Q4	Pgm1	Phosphoglucomutase 1 OS=Rattus norvegicus OX=10116 GN=Pgm1 PE=1 SV=2	29	13	28	13	562	61.4	6.57	54.16	110.7	94.5
P62243	Rps8	40S ribosomal protein S8 OS=Rattus norvegicus OX=10116 GN=Rps8 PE=1 SV=2	51	10	42	10	208	24.2	10.32	80.99	128.3	81.5
Q62733	Tmpo	Lamina-associated polypeptide 2, isoform beta OS=Rattus norvegicus OX=10116 GN=Tmpo PE=1 SV=3	40	12	28	12	452	50.2	9.39	63.87	83.5	110.6
P29410	Ak2	Adenylate kinase 2, mitochondrial OS=Rattus norvegicus OX=10116 GN=Ak2 PE=2 SV=2	53	12	27	12	239	26.4	6.79	63.08	123.7	81.1
P26772	Hspe1	10 kDa heat shock protein, mitochondrial OS=Rattus norvegicus OX=10116 GN=Hspe1 PE=1 SV=3	76	9	41	9	102	10.9	8.92	102.99	108.7	86.5
P27008	Parp1	Poly [ADP-ribose] polymerase 1 OS=Rattus norvegicus OX=10116 GN=Parp1 PE=1 SV=4	19	16	23	16	1014	112.6	8.97	39.2	120.4	76.3
P62749	Hpcal1	Hippocalcin-like protein 1 OS=Rattus norvegicus OX=10116 GN=Hpcal1 PE=1 SV=2	65	14	35	9	193	22.3	5.5	67.84	80.2	110
A0A0G2JSR0	Vdac3	Voltage-dependent anion-selective channel protein 3 OS=Rattus norvegicus OX=10116 GN=Vdac3 PE=1 SV=1	30	9	33	8	283	30.8	8.59	77.27	93.1	101.6
Q99N27	Snx1	Sorting nexin-1 OS=Rattus norvegicus OX=10116 GN=Snx1 PE=1 SV=1	27	13	30	12	522	59	5.22	66.19	103.2	97.7
Q9EQP5	Prelp	Prolargin OS=Rattus norvegicus OX=10116 GN=Prelp PE=2 SV=1	39	14	49	14	377	43.2	9.45	98.18	111.8	112
A0A0G2KAM4	Fscn1	Fascin OS=Rattus norvegicus OX=10116 GN=Fscn1 PE=3 SV=1	34	14	33	1	492	53.8	7.4	68.18	101.2	100.1
A0A0G2KAM3	Pdhb	Pyruvate dehydrogenase E1 component subunit beta, mitochondrial OS=Rattus norvegicus OX=10116 GN=Pdhb PE=1 SV=1	29	10	37	10	423	46.2	8.41	68.32	93.8	98.7
Q99MZ8	Lasp1	LIM and SH3 domain protein 1 OS=Rattus norvegicus OX=10116 GN=Lasp1 PE=1 SV=1	45	12	39	11	263	30	7.05	74.38	79.5	98.9
Q3T1J1	Eif5a	Eukaryotic translation initiation factor 5A-1 OS=Rattus norvegicus OX=10116 GN=Eif5a PE=1 SV=3	51	9	35	9	154	16.8	5.24	81.51	106.7	88.4
A0A0G2JV31	Xpnpep1	X-prolyl aminopeptidase (Aminopeptidase P) 1, soluble, isoform CRA_a OS=Rattus norvegicus OX=10116 GN=Xpnpep1 PE=1 SV=1	27	17	32	17	666	74.6	5.9	60.81	107.4	92.7
P29266	Hibadh	3-hydroxyisobutyrate dehydrogenase, mitochondrial OS=Rattus norvegicus OX=10116 GN=Hibadh PE=1 SV=3	27	7	16	7	335	35.3	8.47	42.77	91.9	105.8
D3ZPR0	Cse1l	Chromosome segregation 1-like OS=Rattus norvegicus OX=10116 GN=Cse1l PE=1 SV=1	20	17	39	17	971	110.1	5.77	41.7	109.2	92.4
B5DFC8	Eif3c	Eukaryotic translation initiation factor 3 subunit C OS=Rattus norvegicus OX=10116 GN=Eif3c PE=1 SV=1	20	17	29	17	911	105.4	5.78	52.18	122.2	85.3
B5DEY8	Snx6	Sorting nexin OS=Rattus norvegicus OX=10116 GN=Snx6 PE=1 SV=1	34	16	33	15	406	46.6	6.16	64.12	105.9	98.9
Q9WUL0	Top1	DNA topoisomerase 1 OS=Rattus norvegicus OX=10116 GN=Top1 PE=1 SV=1	21	15	32	15	767	90.7	9.32	62.71	104.6	88.9
Q6P2A5	Ak3	GTP:AMP phosphotransferase AK3, mitochondrial OS=Rattus norvegicus OX=10116 GN=Ak3 PE=1 SV=1	57	13	36	13	227	25.5	8.85	70.1	94.8	101.7
P40241	Cd9	CD9 antigen OS=Rattus norvegicus OX=10116 GN=Cd9 PE=1 SV=2	27	6	28	6	226	25.2	7.27	79.53	65.6	128.6
Q5I0M1	Apoh	Apolipoprotein H OS=Rattus norvegicus OX=10116 GN=Apoh PE=1 SV=1	33	10	33	10	345	38.4	8.21	70.97	98.3	112.6
Q641Y8	Ddx1	ATP-dependent RNA helicase DDX1 OS=Rattus norvegicus OX=10116 GN=Ddx1 PE=1 SV=1	26	16	25	16	740	82.4	7.23	49.86	109.6	99.2
Q4G079	Aimp1	Aminoacyl tRNA synthetase complex-interacting multifunctional protein 1 OS=Rattus norvegicus OX=10116 GN=Aimp1 PE=1 SV=1	50	12	20	12	315	34.6	8.29	41.58	119.6	85.3
P06757	Adh1	Alcohol dehydrogenase 1 OS=Rattus norvegicus OX=10116 GN=Adh1 PE=1 SV=3	32	11	25	11	376	39.6	8.18	61.54	95.6	102
Q4V8I9	Ugp2	UTP--glucose-1-phosphate uridylyltransferase OS=Rattus norvegicus OX=10116 GN=Ugp2 PE=1 SV=1	31	12	27	12	508	57	7.61	55.58	111.9	92.7
B5DFC3	Sec23a	SEC23A (S. cerevisiae) (Predicted) OS=Rattus norvegicus OX=10116 GN=Sec23a PE=1 SV=1	29	17	28	15	765	86.1	7.08	44.15	108.2	90.1
P50115	S100a8	Protein S100-A8 OS=Rattus norvegicus OX=10116 GN=S100a8 PE=1 SV=3	58	6	68	6	89	10.2	6.05	191.81	148.4	59.6
D4A4D5	LOC498555	Similar to 60S acidic ribosomal protein P2 OS=Rattus norvegicus OX=10116 GN=LOC498555 PE=3 SV=1	51	4	25	4	115	11.7	4.54	80.05	119.8	82.2
G3V836	Clu	Clusterin OS=Rattus norvegicus OX=10116 GN=Clu PE=1 SV=1	26	12	29	12	447	51.4	5.81	56.83	115.5	97.9
P61314	Rpl15	60S ribosomal protein L15 OS=Rattus norvegicus OX=10116 GN=Rpl15 PE=1 SV=2	50	11	33	11	204	24.1	11.62	72.33	112.9	75.4
Q9Z270	Vapa	Vesicle-associated membrane protein-associated protein A OS=Rattus norvegicus OX=10116 GN=Vapa PE=1 SV=3	49	11	31	10	249	27.8	8.4	60.89	103.1	91.6
F1LPP6	Akap5	A-kinase anchor protein 5 OS=Rattus norvegicus OX=10116 GN=Akap5 PE=1 SV=1	18	8	14	8	714	75.9	4.74	31.72	51.8	117
Q4V797	RGD1309362	Interferon-gamma-inducible GTPase Ifgga1 protein OS=Rattus norvegicus OX=10116 GN=RGD1309362 PE=1 SV=1	33	11	26	6	417	48.2	7.47	46.71	99.8	73.9
Q6P734	Serping1	Plasma protease C1 inhibitor OS=Rattus norvegicus OX=10116 GN=Serping1 PE=2 SV=1	21	8	26	8	504	55.6	5.83	65.07	148.8	81.8
B2RYP0	Rhoc	Ras homolog family member C OS=Rattus norvegicus OX=10116 GN=Rhoc PE=1 SV=1	33	6	26	1	193	22	6.58	72.94	109.4	89.6
A0A0G2JXC1	Lman1	Protein ERGIC-53 OS=Rattus norvegicus OX=10116 GN=Lman1 PE=1 SV=1	32	15	28	14	517	58.1	6.49	64.08	100.3	87.7
A0A140TAJ3	Fubp1	Far upstream element-binding protein 1 OS=Rattus norvegicus OX=10116 GN=Fubp1 PE=1 SV=1	30	20	35	14	642	67.5	7.61	68.84	111.7	88.9
A0A140UHX0	Prkcd	Protein kinase C delta type OS=Rattus norvegicus OX=10116 GN=Prkcd PE=1 SV=1	30	19	30	18	673	77.5	7.83	46.96	116.8	87.9
F1M6Q3	Col4a2	Collagen type IV alpha 2 chain OS=Rattus norvegicus OX=10116 GN=Col4a2 PE=1 SV=3	8	9	31	9	1645	160.7	8.09	62.05	64.8	110.4
Q6MG60	Ddah2	N(G),N(G)-dimethylarginine dimethylaminohydrolase 2 OS=Rattus norvegicus OX=10116 GN=Ddah2 PE=1 SV=1	45	10	31	9	285	29.7	6.01	69.36	84.3	115.2
Q9JJ19	Slc9a3r1	Na(+)/H(+) exchange regulatory cofactor NHE-RF1 OS=Rattus norvegicus OX=10116 GN=Slc9a3r1 PE=1 SV=3	31	13	36	13	356	38.8	6	62.68	91.1	95.3
Q5XHZ0	Trap1	Heat shock protein 75 kDa, mitochondrial OS=Rattus norvegicus OX=10116 GN=Trap1 PE=1 SV=1	26	14	35	13	706	80.4	7.03	83.04	110.3	92
P27605	Hprt1	Hypoxanthine-guanine phosphoribosyltransferase OS=Rattus norvegicus OX=10116 GN=Hprt1 PE=1 SV=1	40	7	26	7	218	24.5	6.54	54.31	112.5	92
D3ZN05		Uncharacterized protein OS=Rattus norvegicus OX=10116 PE=4 SV=3	11	15	25	10	1725	190.1	8.06	44.63	72	118.9
A0A0G2K3G0	Hrg	Histidine-rich glycoprotein OS=Rattus norvegicus OX=10116 GN=Hrg PE=1 SV=1	18	10	32	10	536	60.3	7.83	64.47	91.9	113.1
Q9WV25	Puf60	Poly(U)-binding-splicing factor PUF60 OS=Rattus norvegicus OX=10116 GN=Puf60 PE=2 SV=2	30	13	26	13	564	60.2	5.29	58.18	105.2	92.4
A0A0H2UHB3	Car4	Carbonic anhydrase 4 OS=Rattus norvegicus OX=10116 GN=Car4 PE=1 SV=1	36	12	33	12	314	35.6	6.8	77.98	54.8	141.2
A0A0G2JXT3	Fdps	Farnesyl pyrophosphate synthase OS=Rattus norvegicus OX=10116 GN=Fdps PE=1 SV=1	24	10	28	10	420	48.6	6.57	59.51	116.8	75.9
Q68FP2	Pon3	Serum paraoxonase/lactonase 3 OS=Rattus norvegicus OX=10116 GN=Pon3 PE=2 SV=1	32	10	36	9	354	39.4	5.83	57.18	75	102.5
Q4QQV4	Hars	Dead end homolog 1 (Zebrafish) OS=Rattus norvegicus OX=10116 GN=Hars PE=1 SV=1	29	13	29	13	508	57.3	6.11	58.48	101.8	92.5
A0A0G2K1Q8	Abca3	ATP-binding cassette subfamily A member 3 OS=Rattus norvegicus OX=10116 GN=Abca3 PE=1 SV=1	11	16	32	16	1704	191.6	7.11	51.2	107.4	86
Q68FR9	Eef1d	Elongation factor 1-delta OS=Rattus norvegicus OX=10116 GN=Eef1d PE=1 SV=2	35	9	25	9	281	31.3	5.06	58.31	121.4	77.2
P84092	Ap2m1	AP-2 complex subunit mu OS=Rattus norvegicus OX=10116 GN=Ap2m1 PE=1 SV=1	35	15	30	15	435	49.6	9.54	68.08	91.3	103.6
Q5XIN6	Letm1	Mitochondrial proton/calcium exchanger protein OS=Rattus norvegicus OX=10116 GN=Letm1 PE=1 SV=1	25	14	24	14	739	83	6.6	36.38	103.3	86.5
Q3KRE2	Mettl7a	Methyltransferase like 7A, isoform CRA_b OS=Rattus norvegicus OX=10116 GN=Mettl7a PE=1 SV=1	33	6	48	6	244	28.1	8.46	93.16	69.6	136.4
D4A9N5	Trim25	Tripartite motif-containing 25 OS=Rattus norvegicus OX=10116 GN=Trim25 PE=1 SV=3	25	13	31	13	643	71.9	8.28	49.07	107.8	92.7
A0A0G2K6E3	Myo1g	Myosin IG OS=Rattus norvegicus OX=10116 GN=Myo1g PE=1 SV=1	20	15	23	14	1018	116.6	8.47	50.27	119.6	83.7
Q5BJT9	Ckmt1	Creatine kinase U-type, mitochondrial OS=Rattus norvegicus OX=10116 GN=Ckmt1 PE=1 SV=1	35	10	28	10	418	46.9	8.32	65.76	108.3	78.1
G3V8R1	Nucb2	Nucleobindin 2, isoform CRA_b OS=Rattus norvegicus OX=10116 GN=Nucb2 PE=1 SV=1	44	15	29	15	420	50.1	5.11	57.16	121.8	76
P01836		Ig kappa chain C region, A allele OS=Rattus norvegicus OX=10116 PE=1 SV=1	52	6	52	3	106	11.7	5.16	118.86	138	133.3
P41350	Cav1	Caveolin-1 OS=Rattus norvegicus OX=10116 GN=Cav1 PE=1 SV=3	46	7	37	7	178	20.5	5.53	69.2	33.7	117.5
Q05982	Nme1	Nucleoside diphosphate kinase A OS=Rattus norvegicus OX=10116 GN=Nme1 PE=1 SV=1	64	10	40	4	152	17.2	6.33	92.18	104.7	93.6
Q63910	Hba-a3	Alpha globin OS=Rattus norvegicus OX=10116 GN=Hba-a3 PE=1 SV=2	49	6	56	4	142	15.5	8.22	133.13	58.9	136.3
Q5PPJ6	Lars	Leucyl-tRNA synthetase OS=Rattus norvegicus OX=10116 GN=Lars PE=1 SV=1	19	18	23	18	1178	134.2	7.28	34.38	105.6	94.9
Q5U2U3	Parp3	Poly [ADP-ribose] polymerase OS=Rattus norvegicus OX=10116 GN=Parp3 PE=1 SV=1	28	14	35	14	526	58.8	7.68	46.28	89.8	86.2
P19643	Maob	Amine oxidase [flavin-containing] B OS=Rattus norvegicus OX=10116 GN=Maob PE=1 SV=3	28	13	30	10	520	58.4	8.21	55.98	90.6	102.3
Q5FVI6	Atp6v1c1	V-type proton ATPase subunit C 1 OS=Rattus norvegicus OX=10116 GN=Atp6v1c1 PE=2 SV=1	40	16	27	15	382	43.9	7.46	43.93	130.8	70.7
O08557	Ddah1	N(G),N(G)-dimethylarginine dimethylaminohydrolase 1 OS=Rattus norvegicus OX=10116 GN=Ddah1 PE=1 SV=3	53	12	25	11	285	31.4	6.13	45.55	83.5	109.3
P0C5H9	Manf	Mesencephalic astrocyte-derived neurotrophic factor OS=Rattus norvegicus OX=10116 GN=Manf PE=1 SV=1	49	11	28	11	179	20.4	8.25	57.25	123	73.3
A0A0H2UHP9	Rab6a	RCG39700, isoform CRA_d OS=Rattus norvegicus OX=10116 GN=Rab6a PE=1 SV=1	51	9	38	1	208	23.5	5.54	65.67	97.8	92.4
P37285	Klc1	Kinesin light chain 1 OS=Rattus norvegicus OX=10116 GN=Klc1 PE=1 SV=2	33	18	25	12	560	63.7	6.01	42.43	103	102.4
A0A0G2JZ38	Fhod1	Formin homology 2 domain-containing 1 OS=Rattus norvegicus OX=10116 GN=Fhod1 PE=1 SV=1	19	18	35	18	1158	126.4	6.1	57.88	80.7	112.9
G3V8T5	Ruvbl2	RuvB-like helicase OS=Rattus norvegicus OX=10116 GN=Ruvbl2 PE=1 SV=1	34	15	22	15	463	51.1	5.64	53.27	107.4	98.2
G3V8Y8	Hip1	Huntingtin interacting protein 1, isoform CRA_a OS=Rattus norvegicus OX=10116 GN=Hip1 PE=1 SV=1	15	13	24	13	1030	114.9	5.41	35.76	101	97.9
A0A1B0GWM3		Uncharacterized protein (Fragment) OS=Rattus norvegicus OX=10116 PE=4 SV=1	12	19	25	13	2108	230.7	6.13	35.57	75.4	112.1
A0A0G2JXN6	Lgals3	Galectin OS=Rattus norvegicus OX=10116 GN=Lgals3 PE=1 SV=1	29	7	29	7	265	27.6	8.87	79.9	156.8	56.2
Q63377	Atp1b3	Sodium/potassium-transporting ATPase subunit beta-3 OS=Rattus norvegicus OX=10116 GN=Atp1b3 PE=2 SV=1	45	9	35	9	279	31.8	7.96	50.84	100.4	97.7
P10824	Gnai1	Guanine nucleotide-binding protein G(i) subunit alpha-1 OS=Rattus norvegicus OX=10116 GN=Gnai1 PE=1 SV=3	34	11	49	3	354	40.3	5.97	85.9	82.4	117.5
Q9WVB1	Rab6a	Ras-related protein Rab-6A OS=Rattus norvegicus OX=10116 GN=Rab6a PE=1 SV=2	51	9	40	1	208	23.6	5.54	65.76	86.8	110.5
D4A817	Hist2h2be	Histone H2B OS=Rattus norvegicus OX=10116 GN=Hist2h2be PE=3 SV=3	52	7	153	2	126	14	10.32	265.18	92.7	90.5
P22062	Pcmt1	Protein-L-isoaspartate(D-aspartate) O-methyltransferase OS=Rattus norvegicus OX=10116 GN=Pcmt1 PE=1 SV=2	65	11	23	11	227	24.6	7.68	35.68	89.3	109.2
B0BN93	Psmd13	26S proteasome non-ATPase regulatory subunit 13 OS=Rattus norvegicus OX=10116 GN=Psmd13 PE=1 SV=1	47	17	32	17	376	42.8	5.83	58.63	122	86.3
P62755	Rps6	40S ribosomal protein S6 OS=Rattus norvegicus OX=10116 GN=Rps6 PE=1 SV=1	43	11	38	11	249	28.7	10.84	85.56	124.2	83.7
P23457	Akr1c9	3-alpha-hydroxysteroid dehydrogenase OS=Rattus norvegicus OX=10116 GN=Akr1c9 PE=1 SV=1	37	11	32	11	322	37	7.09	64.01	63.6	121.1
P21670	Psma4	Proteasome subunit alpha type-4 OS=Rattus norvegicus OX=10116 GN=Psma4 PE=1 SV=1	50	12	35	12	261	29.5	7.72	69.4	116.5	88.5
Q5FVQ6	MGC108823	Interferon-gamma-inducible GTPase Ifgga3 protein OS=Rattus norvegicus OX=10116 GN=MGC108823 PE=1 SV=1	36	10	23	5	417	48.2	6.19	47.05	79.4	70.5
D3ZBS2	Itih3	Inter-alpha-trypsin inhibitor heavy chain H3 OS=Rattus norvegicus OX=10116 GN=Itih3 PE=1 SV=3	16	12	28	12	887	99	6.32	50.3	99.2	113
Q9WVH8	Fbln5	Fibulin-5 OS=Rattus norvegicus OX=10116 GN=Fbln5 PE=2 SV=1	27	10	35	10	448	50.1	4.67	67.42	72	118.8
Q9Z1E1	Flot1	Flotillin-1 OS=Rattus norvegicus OX=10116 GN=Flot1 PE=2 SV=2	38	13	22	13	428	47.5	7.15	33.82	96.8	101.6
Q68FY0	Uqcrc1	Cytochrome b-c1 complex subunit 1, mitochondrial OS=Rattus norvegicus OX=10116 GN=Uqcrc1 PE=1 SV=1	24	9	28	8	480	52.8	5.88	60.72	108.5	93.1
O88656	Arpc1b	Actin-related protein 2/3 complex subunit 1B OS=Rattus norvegicus OX=10116 GN=Arpc1b PE=1 SV=3	31	9	23	8	372	41	8.35	60.1	124	81.5
F1M0G3	Entpd1	Ectonucleoside triphosphate diphosphohydrolase 1 OS=Rattus norvegicus OX=10116 GN=Entpd1 PE=3 SV=3	28	12	27	12	511	57.3	7.55	40.27	76.6	134.7
F1M1H0	Dera	Deoxyribose-phosphate aldolase OS=Rattus norvegicus OX=10116 GN=Dera PE=1 SV=3	40	10	17	10	318	35.1	8.59	24.83	133.9	87.2
P35248	Sftpd	Pulmonary surfactant-associated protein D OS=Rattus norvegicus OX=10116 GN=Sftpd PE=1 SV=1	25	8	36	8	374	37.5	7.17	76.5	134	54.3
A0A0G2K8S6	LOC103692171	Glucosidase 1 OS=Rattus norvegicus OX=10116 GN=LOC103692171 PE=1 SV=1	22	14	27	14	834	91.9	9.11	39.23	118.3	81.6
A0A0G2JWK2	Mecp2	Methyl-CpG-binding protein 2 OS=Rattus norvegicus OX=10116 GN=Mecp2 PE=1 SV=1	31	11	20	11	492	53	9.96	45.12	78.4	120.1
Q3B8Q1	Ddx21	Nucleolar RNA helicase 2 OS=Rattus norvegicus OX=10116 GN=Ddx21 PE=2 SV=1	22	15	21	15	782	85.9	9.33	39.87	122.8	82
P12007	Ivd	Isovaleryl-CoA dehydrogenase, mitochondrial OS=Rattus norvegicus OX=10116 GN=Ivd PE=1 SV=2	35	13	29	13	424	46.4	7.9	52.99	100.2	94.1
Q63009	Prmt1	Protein arginine N-methyltransferase 1 OS=Rattus norvegicus OX=10116 GN=Prmt1 PE=1 SV=1	30	10	28	10	353	40.5	5.6	48.92	123.3	86
P08934	Kng1	Kininogen-1 OS=Rattus norvegicus OX=10116 GN=Kng1 PE=2 SV=1	18	11	26	7	639	70.9	6.8	55.42	90.4	132.5
D3ZFA8	LOC100362366	40S ribosomal protein S17-like OS=Rattus norvegicus OX=10116 GN=LOC100362366 PE=3 SV=1	55	5	22	5	135	15.5	9.77	51.78	127.1	79.3
Q6P9U8	Eif3h	Eukaryotic translation initiation factor 3 subunit H OS=Rattus norvegicus OX=10116 GN=Eif3h PE=1 SV=1	36	13	25	13	352	39.9	6.67	43.17	117.4	83.7
P19686	Gucy1a1	Guanylate cyclase soluble subunit alpha-1 OS=Rattus norvegicus OX=10116 GN=Gucy1a1 PE=1 SV=1	24	13	21	13	690	77.5	7.06	46.94	76.9	116.5
R9PXU3	Pacsin2	Protein kinase C and casein kinase substrate in neurons 2 protein OS=Rattus norvegicus OX=10116 GN=Pacsin2 PE=1 SV=2	31	14	26	1	484	55.3	5.2	58.14
I6L9G6	Tardbp	RCG31562, isoform CRA_c OS=Rattus norvegicus OX=10116 GN=Tardbp PE=1 SV=1	28	8	30	8	285	32.1	6.99	56.33	109.6	90.4
Q9EPF2	Mcam	Cell surface glycoprotein MUC18 OS=Rattus norvegicus OX=10116 GN=Mcam PE=1 SV=2	19	10	33	10	648	71.3	6.09	68.87	68.5	117.2
A0A096P6L9	C5	Complement C5 OS=Rattus norvegicus OX=10116 GN=C5 PE=1 SV=2	12	18	31	18	1681	189	6.62	42.96	125.8	87.5
D3Z9Z0	Ank1	Ankyrin 1 OS=Rattus norvegicus OX=10116 GN=Ank1 PE=1 SV=1	9	12	19	11	1707	187	6.7	37.66	84.9	134
Q6PCU0	Atp5f1c	ATP synthase subunit gamma OS=Rattus norvegicus OX=10116 GN=Atp5f1c PE=1 SV=1	37	11	36	11	298	33	9.01	69.41	109.4	85
P13471	Rps14	40S ribosomal protein S14 OS=Rattus norvegicus OX=10116 GN=Rps14 PE=2 SV=3	38	6	28	6	151	16.2	10.05	73.9	118	79
Q499N5	Acsf2	Acyl-CoA synthetase family member 2, mitochondrial OS=Rattus norvegicus OX=10116 GN=Acsf2 PE=2 SV=1	27	13	27	13	615	67.8	8.12	46.06	85.2	106.9
A0A0G2K7X7	C7	Complement C7 OS=Rattus norvegicus OX=10116 GN=C7 PE=1 SV=1	19	14	26	14	846	93.6	7.25	53.43	147.2	72.6
Q6PCT9	Psmd6	Proteasome (Prosome, macropain) 26S subunit, non-ATPase, 6 OS=Rattus norvegicus OX=10116 GN=Psmd6 PE=1 SV=1	47	17	32	17	389	45.6	5.52	50.68	112.4	92.2
P02454	Col1a1	Collagen alpha-1(I) chain OS=Rattus norvegicus OX=10116 GN=Col1a1 PE=1 SV=5	12	14	25	13	1453	137.9	5.92	33.53	133.5	67.1
Q6P7P5	Bzw1	Basic leucine zipper and W2 domain-containing protein 1 OS=Rattus norvegicus OX=10116 GN=Bzw1 PE=1 SV=1	33	16	28	15	419	48	5.92	42.53	120.9	84.5
Q9JM53	Aifm1	Apoptosis-inducing factor 1, mitochondrial OS=Rattus norvegicus OX=10116 GN=Aifm1 PE=1 SV=1	25	14	23	14	612	66.7	8.97	44.1	110.9	83.9
P24155	Thop1	Thimet oligopeptidase OS=Rattus norvegicus OX=10116 GN=Thop1 PE=1 SV=4	27	17	24	15	687	78.3	5.94	46.66	105.4	95.6
F7FJQ3	Npc2	NPC intracellular cholesterol transporter 2 OS=Rattus norvegicus OX=10116 GN=Npc2 PE=1 SV=1	40	10	36	10	152	16.7	7.93	89.06	152	52.9
G3V765	Evpl	Envoplakin OS=Rattus norvegicus OX=10116 GN=Evpl PE=1 SV=1	9	17	21	17	2029	231	6.58	39.83	88.2	90.8
Q08290	Cnn1	Calponin-1 OS=Rattus norvegicus OX=10116 GN=Cnn1 PE=1 SV=1	31	9	23	8	297	33.3	8.82	49.57	58.3	135.9
P54319	Plaa	Phospholipase A-2-activating protein OS=Rattus norvegicus OX=10116 GN=Plaa PE=1 SV=3	22	14	23	14	795	87	6.09	42.25	103.7	100.1
P08461	Dlat	Dihydrolipoyllysine-residue acetyltransferase component of pyruvate dehydrogenase complex, mitochondrial OS=Rattus norvegicus OX=10116 GN=Dlat PE=1 SV=3	20	11	26	11	632	67.1	8.53	48.89	107.1	90.1
F1LZX7	Rpl17	60S ribosomal protein L17 OS=Rattus norvegicus OX=10116 GN=Rpl17 PE=1 SV=2	33	7	35	6	204	23.5	10.17	78.27	94.1	71.6
F1M614	Lama2	Laminin subunit alpha 2 OS=Rattus norvegicus OX=10116 GN=Lama2 PE=1 SV=3	8	20	24	20	3121	343.6	6.19	25.47	83.9	100.4
F1LN91	Tns3	Tensin 3 OS=Rattus norvegicus OX=10116 GN=Tns3 PE=1 SV=2	13	13	32	10	1526	164.7	6.9	58.07	86.7	113.2
A0A0G2JW88	Map4	Microtubule-associated protein OS=Rattus norvegicus OX=10116 GN=Map4 PE=1 SV=1	7	11	27	11	2201	233.3	5.62	50.48	59	103.2
P81155	Vdac2	Voltage-dependent anion-selective channel protein 2 OS=Rattus norvegicus OX=10116 GN=Vdac2 PE=1 SV=2	41	11	32	10	295	31.7	7.49	73.8	98.6	92.4
D3ZCF8	Abca8a	ATP-binding cassette, subfamily A (ABC1), member 8a OS=Rattus norvegicus OX=10116 GN=Abca8a PE=1 SV=3	11	15	27	15	1624	184.8	7.25	43.75	80.5	128.3
Q4KM74	Sec22b	Vesicle-trafficking protein SEC22b OS=Rattus norvegicus OX=10116 GN=Sec22b PE=1 SV=3	57	11	23	11	215	24.7	8.51	34.45	105.8	87.3
Q5M7T6	Atp6v0d1	V-type proton ATPase subunit OS=Rattus norvegicus OX=10116 GN=Atp6v0d1 PE=1 SV=1	30	10	29	10	351	40.3	5	48.11	118.4	72.6
F7EMB2	Rtraf	RNA transcription, translation and transport factor OS=Rattus norvegicus OX=10116 GN=Rtraf PE=1 SV=1	55	12	21	12	244	28.2	6.89	35.21	100.8	95.1
F1M392	Limch1	LIM and calponin homology domains 1 OS=Rattus norvegicus OX=10116 GN=Limch1 PE=1 SV=2	16	16	30	16	1085	121.4	5.63	56.54	63	121.6
P12369	Prkar2b	cAMP-dependent protein kinase type II-beta regulatory subunit OS=Rattus norvegicus OX=10116 GN=Prkar2b PE=1 SV=3	36	12	23	9	416	46.1	4.98	41.6	79.6	125.2
G3V7G8	Gars	Glycine--tRNA ligase OS=Rattus norvegicus OX=10116 GN=Gars PE=1 SV=1	17	13	25	13	728	81.7	6.57	45.81	107	88.2
Q3B8P4	Dcps	Decapping enzyme, scavenger OS=Rattus norvegicus OX=10116 GN=Dcps PE=1 SV=1	41	10	21	10	335	38.6	6.6	37.5	98.4	97.6
D3ZTT7	Sun2	Sad1 and UNC84 domain-containing 2 OS=Rattus norvegicus OX=10116 GN=Sun2 PE=1 SV=1	25	15	24	15	730	81.5	6.87	40.67	101.9	97.3
A0A0G2K676	Chia	Acidic mammalian chitinase OS=Rattus norvegicus OX=10116 GN=Chia PE=3 SV=1	23	9	26	9	510	56.1	5.21	59.31	260.9	32.9
P23358	Rpl12	60S ribosomal protein L12 OS=Rattus norvegicus OX=10116 GN=Rpl12 PE=2 SV=1	56	8	28	8	165	17.8	9.42	54.98	127	80.7
G3V6H9	Nap1l1	Nucleosome assembly protein 1-like 1 OS=Rattus norvegicus OX=10116 GN=Nap1l1 PE=1 SV=1	27	8	20	7	391	45.3	4.46	45.51	127.3	87.9
P17077	Rpl9	60S ribosomal protein L9 OS=Rattus norvegicus OX=10116 GN=Rpl9 PE=1 SV=1	57	9	20	4	192	21.9	9.95	40.41	124.8	77.7
P62832	Rpl23	60S ribosomal protein L23 OS=Rattus norvegicus OX=10116 GN=Rpl23 PE=2 SV=1	74	9	37	9	140	14.9	10.51	81.89	107.6	81.1
P27881	Hk2	Hexokinase-2 OS=Rattus norvegicus OX=10116 GN=Hk2 PE=1 SV=1	18	15	25	12	917	102.5	6.1	46.18	151.6	57.4
P81795	Eif2s3	Eukaryotic translation initiation factor 2 subunit 3, X-linked OS=Rattus norvegicus OX=10116 GN=Eif2s3 PE=1 SV=2	34	12	25	12	472	51	8.4	54.04	119.3	85.7
P07323	Eno2	Gamma-enolase OS=Rattus norvegicus OX=10116 GN=Eno2 PE=1 SV=2	29	8	25	4	434	47.1	5.16	40.19	137.8	68.3
Q9QVC8	Fkbp4	Peptidyl-prolyl cis-trans isomerase FKBP4 OS=Rattus norvegicus OX=10116 GN=Fkbp4 PE=1 SV=3	28	12	23	12	458	51.4	5.62	47.37	112.9	93.3
Q6P7C7	Gpnmb	Transmembrane glycoprotein NMB OS=Rattus norvegicus OX=10116 GN=Gpnmb PE=2 SV=1	12	5	21	5	572	63.7	7.11	36.11	150.7	48.8
O70196	Prep	Prolyl endopeptidase OS=Rattus norvegicus OX=10116 GN=Prep PE=1 SV=1	28	16	26	16	710	80.7	5.94	40.95	111.4	92.6
A0A0G2JSM7	Add1	Adducin 1 (Alpha), isoform CRA_b OS=Rattus norvegicus OX=10116 GN=Add1 PE=1 SV=1	21	14	21	13	735	80.3	6.15	31.31	82	114.8
B5DFD8	Sh3bgrl	SH3 domain-binding glutamic acid-rich-like protein OS=Rattus norvegicus OX=10116 GN=Sh3bgrl PE=1 SV=1	79	9	37	9	114	12.8	5.07	75.43	100.9	92.9
Q6IRH6	Slc25a3	Phosphate carrier protein, mitochondrial OS=Rattus norvegicus OX=10116 GN=Slc25a3 PE=1 SV=1	25	11	31	11	357	39.6	9.29	55.21	105	95.2
A0A0G2K9F9	Coro7	Coronin OS=Rattus norvegicus OX=10116 GN=Coro7 PE=1 SV=1	20	15	21	15	923	101.2	6.48	39.91	109.9	88.2
A0A0H2UHV9	Copg2	Coatomer subunit gamma OS=Rattus norvegicus OX=10116 GN=Copg2 PE=1 SV=1	21	15	21	12	870	97.5	5.74	31.31	108	88.1
Q9EQX9	Ube2n	Ubiquitin-conjugating enzyme E2 N OS=Rattus norvegicus OX=10116 GN=Ube2n PE=1 SV=1	58	8	39	8	152	17.1	6.57	66.31	101.4	96.7
Q6AXS5	Serbp1	Plasminogen activator inhibitor 1 RNA-binding protein OS=Rattus norvegicus OX=10116 GN=Serbp1 PE=1 SV=2	30	13	24	13	407	44.7	8.54	45.54	97.2	89
A0A0G2JTG7	Hnrnph1	Heterogeneous nuclear ribonucleoprotein H OS=Rattus norvegicus OX=10116 GN=Hnrnph1 PE=1 SV=1	28	10	33	2	449	49.2	6.3	64.29	97.2	92.8
D4A8F2	Rsu1	Ras suppressor protein 1 OS=Rattus norvegicus OX=10116 GN=Rsu1 PE=1 SV=3	39	9	36	9	277	31.3	7.96	61.74	76.6	121.4
P80067	Ctsc	Dipeptidyl peptidase 1 OS=Rattus norvegicus OX=10116 GN=Ctsc PE=1 SV=3	17	6	20	6	462	52.2	6.89	44.04	117.7	91.4
P62282	Rps11	40S ribosomal protein S11 OS=Rattus norvegicus OX=10116 GN=Rps11 PE=1 SV=3	46	10	31	10	158	18.4	10.3	79.52	121.7	75
Q9ES21	Sacm1l	Phosphatidylinositide phosphatase SAC1 OS=Rattus norvegicus OX=10116 GN=Sacm1l PE=1 SV=1	21	13	26	13	587	67	7.28	55.79	95	94.5
A0A0H2UHJ1	S100a9	Protein S100-A9 OS=Rattus norvegicus OX=10116 GN=S100a9 PE=1 SV=1	48	7	66	7	133	15.2	8.05	130.05	154.8	54.7
Q63945	Set	Protein SET OS=Rattus norvegicus OX=10116 GN=Set PE=2 SV=2	30	9	24	9	289	33.4	4.32	50.11	112.6	88.8
P14604	Echs1	Enoyl-CoA hydratase, mitochondrial OS=Rattus norvegicus OX=10116 GN=Echs1 PE=1 SV=1	40	13	29	13	290	31.5	8.13	51.41	101.1	99.8
D3ZQ25	Fbln1	Fibulin-1 OS=Rattus norvegicus OX=10116 GN=Fbln1 PE=1 SV=1	16	11	26	5	705	78	5.16	54.67	112.5	96.1
D4A7U1	Zyx	Zyxin OS=Rattus norvegicus OX=10116 GN=Zyx PE=1 SV=1	25	9	20	9	564	60.3	6.47	36.67	56.8	119.3
P36370	Tap1	Antigen peptide transporter 1 OS=Rattus norvegicus OX=10116 GN=Tap1 PE=1 SV=2	20	12	26	12	725	79.1	8.62	46.81	95.7	86.5
P16391		RT1 class I histocompatibility antigen, AA alpha chain OS=Rattus norvegicus OX=10116 PE=1 SV=2	15	7	39	2	371	41.8	5.44	79.72	92.1	93.3
P04041	Gpx1	Glutathione peroxidase 1 OS=Rattus norvegicus OX=10116 GN=Gpx1 PE=1 SV=4	44	7	36	7	201	22.3	7.87	46.43	123.6	99.2
F1LPC7	Hdgf	Hepatoma-derived growth factor OS=Rattus norvegicus OX=10116 GN=Hdgf PE=1 SV=2	35	9	31	8	237	26.4	4.83	74.83	80.9	102.4
Q5XI04	Stom	RCG45489, isoform CRA_a OS=Rattus norvegicus OX=10116 GN=Stom PE=1 SV=1	37	8	27	8	284	31.4	7.03	55.71	121.8	82.7
Q5U216	Ddx39a	ATP-dependent RNA helicase DDX39A OS=Rattus norvegicus OX=10116 GN=Ddx39a PE=2 SV=1	32	13	26	4	427	49.1	5.68	63.49	123.6	70.8
G3V9Z3	Maoa	Amine oxidase OS=Rattus norvegicus OX=10116 GN=Maoa PE=1 SV=1	33	17	27	13	526	59.5	7.93	54.02	92.6	111.2
D4A9D8	Osbp	Oxysterol-binding protein OS=Rattus norvegicus OX=10116 GN=Osbp PE=1 SV=2	21	13	22	13	682	77.8	6.83	33.22	101.3	95.4
B0BMW2	Hsd17b10	3-hydroxyacyl-CoA dehydrogenase type-2 OS=Rattus norvegicus OX=10116 GN=Hsd17b10 PE=1 SV=1	33	6	13	6	261	27.2	8.59	36.35	107.9	98.1
O35303	Dnm1l	Dynamin-1-like protein OS=Rattus norvegicus OX=10116 GN=Dnm1l PE=1 SV=1	26	15	27	15	755	83.9	7.08	35.09	106.4	95.4
Q5PQK2	Fus	FUS RNA-binding protein OS=Rattus norvegicus OX=10116 GN=Fus PE=1 SV=1	15	9	33	7	518	52.6	9.36	73.07	93.7	83.4
Q5XIG8	Strap	Serine-threonine kinase receptor-associated protein OS=Rattus norvegicus OX=10116 GN=Strap PE=1 SV=1	38	11	19	11	350	38.4	5.12	39.79	108.3	90.3
B0BNA5	Cotl1	Coactosin-like protein OS=Rattus norvegicus OX=10116 GN=Cotl1 PE=1 SV=1	70	10	46	10	142	15.9	5.4	85.54	130.6	74.1
P17220	Psma2	Proteasome subunit alpha type-2 OS=Rattus norvegicus OX=10116 GN=Psma2 PE=1 SV=3	44	8	23	8	234	25.9	7.43	35.43	118.9	94.5
Q5BK56	Gstm4	Glutathione S-transferase OS=Rattus norvegicus OX=10116 GN=Gstm4 PE=1 SV=1	42	9	29	2	218	25.5	5.94	62.95	102.3	124
D4AE68	Gnaq	Guanine nucleotide binding protein, alpha q polypeptide, isoform CRA_a OS=Rattus norvegicus OX=10116 GN=Gnaq PE=1 SV=2	32	10	26	7	359	42.1	5.68	37.46	70.4	125.6
D3ZMS1	Sf3b2	Splicing factor 3b, subunit 2 OS=Rattus norvegicus OX=10116 GN=Sf3b2 PE=1 SV=3	18	13	26	13	878	98.1	5.62	52.13	108.2	87.3
D4A6W6		Uncharacterized protein OS=Rattus norvegicus OX=10116 PE=3 SV=1	44	10	31	10	257	28.1	10.78	48.42	126.6	82.2
A0A0G2K502	Me2	Malic enzyme OS=Rattus norvegicus OX=10116 GN=Me2 PE=1 SV=1	24	10	18	10	591	66.3	7.91	31.21	118.6	89.2
B2RYQ2	Ptpa	Serine/threonine-protein phosphatase 2A activator OS=Rattus norvegicus OX=10116 GN=Ptpa PE=1 SV=1	33	9	23	9	323	36.6	6.29	51.48	106.2	98.3
P16975	Sparc	SPARC OS=Rattus norvegicus OX=10116 GN=Sparc PE=1 SV=4	44	10	25	10	301	34.3	4.89	51.08	78.9	100
F1M265		Uncharacterized protein OS=Rattus norvegicus OX=10116 PE=1 SV=3	17	14	19	14	1002	108.3	6.84	34.86	71	123.2
D4ADT5	Ddx58	DEAD (Asp-Glu-Ala-Asp) box polypeptide 58 (Predicted) OS=Rattus norvegicus OX=10116 GN=Ddx58 PE=1 SV=3	22	13	24	13	598	68.3	5.69	47.92	80.1	81.5
P07861	Mme	Neprilysin OS=Rattus norvegicus OX=10116 GN=Mme PE=1 SV=2	24	14	22	14	750	85.7	6.01	34.38	91.1	108.9
G3V9N0	Pabpc4	Polyadenylate-binding protein OS=Rattus norvegicus OX=10116 GN=Pabpc4 PE=1 SV=2	17	10	26	5	644	70.8	9.26	50.83	108.8	78.1
Q0ZHH6	Atl3	Atlastin-3 OS=Rattus norvegicus OX=10116 GN=Atl3 PE=2 SV=2	29	12	25	1	541	60.5	5.8	51.52	82	98.4
P21531	Rpl3	60S ribosomal protein L3 OS=Rattus norvegicus OX=10116 GN=Rpl3 PE=1 SV=3	35	14	48	14	403	46.1	10.21	92.02	126.1	77.8
A0A0G2QC04	Pls1	Plastin 1 OS=Rattus norvegicus OX=10116 GN=Pls1 PE=1 SV=1	18	9	29	6	630	70.3	5.48	58.28	105.9	91
A0A0G2JW90	Pdha1	Pyruvate dehydrogenase E1 component subunit alpha OS=Rattus norvegicus OX=10116 GN=Pdha1 PE=1 SV=1	35	14	26	14	390	43.2	8.19	51.89	88.4	95.2
P36201	Crip2	Cysteine-rich protein 2 OS=Rattus norvegicus OX=10116 GN=Crip2 PE=2 SV=1	58	7	24	7	208	22.7	8.63	43.98	51	132.7
A0A0U1RS25	Upf1	UPF1, RNA helicase and ATPase OS=Rattus norvegicus OX=10116 GN=Upf1 PE=1 SV=1	17	15	21	15	1124	123.9	6.61	32.72	111.6	86.3
Q6P686	Ostf1	Osteoclast-stimulating factor 1 OS=Rattus norvegicus OX=10116 GN=Ostf1 PE=1 SV=1	50	8	30	8	214	23.7	5.68	38.16	115.5	88
A0A0G2JZG7	Sars	Serine--tRNA ligase, cytoplasmic OS=Rattus norvegicus OX=10116 GN=Sars PE=1 SV=1	32	12	20	12	536	61.3	6.86	33.5	107.3	87
A0A0H2UHE1	Suclg1	Succinate--CoA ligase [ADP/GDP-forming] subunit alpha, mitochondrial OS=Rattus norvegicus OX=10116 GN=Suclg1 PE=1 SV=1	22	7	24	7	360	37.5	9.48	58.77	119.3	83.2
P20070	Cyb5r3	NADH-cytochrome b5 reductase 3 OS=Rattus norvegicus OX=10116 GN=Cyb5r3 PE=1 SV=2	32	8	28	8	301	34.2	8.38	43.98	69.4	111.3
Q63584	Tmed10	Transmembrane emp24 domain-containing protein 10 OS=Rattus norvegicus OX=10116 GN=Tmed10 PE=1 SV=2	40	8	27	8	219	24.8	6.42	60.39	90.7	83.6
P52631	Stat3	Signal transducer and activator of transcription 3 OS=Rattus norvegicus OX=10116 GN=Stat3 PE=1 SV=1	17	11	20	11	770	88	6.3	49.55	111.1	87.6
P68182	Prkacb	cAMP-dependent protein kinase catalytic subunit beta OS=Rattus norvegicus OX=10116 GN=Prkacb PE=1 SV=2	41	11	21	4	351	40.7	8.56	54.31	86.5	106.5
P85515	Actr1a	Alpha-centractin OS=Rattus norvegicus OX=10116 GN=Actr1a PE=1 SV=1	38	10	31	5	376	42.6	6.64	60.55	100.5	99.5
P52944	Pdlim1	PDZ and LIM domain protein 1 OS=Rattus norvegicus OX=10116 GN=Pdlim1 PE=1 SV=4	38	10	19	10	327	35.6	7.24	37.15	94.5	102
A0A0G2K9C0	Vasp	Vasodilator-stimulated phosphoprotein OS=Rattus norvegicus OX=10116 GN=Vasp PE=1 SV=1	32	10	18	10	375	39.6	8.37	51.12	95.7	98
Q5QD51	Akap12	A-kinase anchor protein 12 OS=Rattus norvegicus OX=10116 GN=Akap12 PE=1 SV=1	11	12	21	12	1687	181	4.4	35.1	68.1	111.3
P50123	Enpep	Glutamyl aminopeptidase OS=Rattus norvegicus OX=10116 GN=Enpep PE=1 SV=2	18	15	21	15	945	107.9	5.39	28.22	69.8	131.2
G3V8V3	Pygm	Alpha-1,4 glucan phosphorylase OS=Rattus norvegicus OX=10116 GN=Pygm PE=1 SV=1	24	17	32	8	842	97.2	7.11	41.17	68.9	103.3
F1LMV6	Dsp	Desmoplakin OS=Rattus norvegicus OX=10116 GN=Dsp PE=1 SV=1	6	15	18	15	2877	332.2	6.83	28.65	77.1	114
G3V7T6	Sf3b1	Splicing factor 3b, subunit 1 OS=Rattus norvegicus OX=10116 GN=Sf3b1 PE=1 SV=1	11	12	19	12	1304	145.7	7.09	35.95	112	87.7
Q9EST6	Anp32b	Acidic leucine-rich nuclear phosphoprotein 32 family member B OS=Rattus norvegicus OX=10116 GN=Anp32b PE=1 SV=1	26	8	34	5	272	31	3.99	75.41	122.5	84.4
P36972	Aprt	Adenine phosphoribosyltransferase OS=Rattus norvegicus OX=10116 GN=Aprt PE=1 SV=1	51	8	32	8	180	19.5	6.57	65.22	100.8	90.4
F1LM55	Ccar2	Cell cycle and apoptosis regulator 2 OS=Rattus norvegicus OX=10116 GN=Ccar2 PE=1 SV=1	21	17	25	17	922	102.7	5.16	41.97	89.7	94.1
D3ZSY4	Epx	Eosinophil peroxidase OS=Rattus norvegicus OX=10116 GN=Epx PE=1 SV=1	23	15	35	11	715	81.2	10.14	57.66	49.9	122.4
A0A0U1RRT8	Sept6	Septin 6 OS=Rattus norvegicus OX=10116 GN=Sept6 PE=1 SV=1	28	9	22	3	432	49.4	6.8	49.48	114.7	91.7
P31399	Atp5h	ATP synthase subunit d, mitochondrial OS=Rattus norvegicus OX=10116 GN=Atp5h PE=1 SV=3	67	9	35	9	161	18.8	6.6	57.51	100.6	90.7
Q66HR2	Mapre1	Microtubule-associated protein RP/EB family member 1 OS=Rattus norvegicus OX=10116 GN=Mapre1 PE=1 SV=3	36	9	20	8	268	30	5.22	43.59	106.2	96
F1LPS8	Pura	Transcriptional activator protein Pur-alpha OS=Rattus norvegicus OX=10116 GN=Pura PE=1 SV=3	47	11	26	11	289	31.9	8.59	35.49	84.1	113.2
M0R3M4	Ranbp2	RAN-binding protein 2 OS=Rattus norvegicus OX=10116 GN=Ranbp2 PE=1 SV=1	7	16	23	15	3088	344.2	6.02	38.45	105.6	96.1
P62718	Rpl18a	60S ribosomal protein L18a OS=Rattus norvegicus OX=10116 GN=Rpl18a PE=2 SV=1	35	7	32	7	176	20.7	10.71	66.69	115.4	86.5
B2RYP6	Luc7l2	LUC7-like 2 (S. cerevisiae) OS=Rattus norvegicus OX=10116 GN=Luc7l2 PE=1 SV=1	30	11	22	8	392	46.6	10.1	50.86	109.3	90.2
A0A0G2JXN8	Osbpl8	Oxysterol-binding protein OS=Rattus norvegicus OX=10116 GN=Osbpl8 PE=1 SV=1	15	10	16	10	888	101.1	6.96	18.42	129.4	63.8
F1M978	Impa1	Inositol-1-monophosphatase OS=Rattus norvegicus OX=10116 GN=Impa1 PE=1 SV=1	38	8	21	8	277	30.5	5.29	58.75	88.7	106.5
P22355	Sftpb	Pulmonary surfactant-associated protein B OS=Rattus norvegicus OX=10116 GN=Sftpb PE=2 SV=1	20	7	35	7	376	41.6	6.62	74.84	117.6	65.1
M0R4E1	Myl4	Myosin light chain 4 OS=Rattus norvegicus OX=10116 GN=Myl4 PE=1 SV=1	53	9	19	9	193	21.2	5.03	34.51	23.9	24.3
D3ZVR9	Pgm5	Phosphoglucomutase 5 OS=Rattus norvegicus OX=10116 GN=Pgm5 PE=1 SV=3	22	12	25	12	567	62.2	7.83	38.78	88.4	115.8
P63086	Mapk1	Mitogen-activated protein kinase 1 OS=Rattus norvegicus OX=10116 GN=Mapk1 PE=1 SV=3	29	10	32	5	358	41.2	6.98	68.98	90.9	90.5
P16970	Abcd3	ATP-binding cassette sub-family D member 3 OS=Rattus norvegicus OX=10116 GN=Abcd3 PE=1 SV=3	16	11	18	11	659	75.3	9.25	37.32	96.7	90.7
[truncated: 3,569 more rows]

## Sheet: Proteins 3
Accession	Description	Gena Name	Coverage [%]	# Peptides	# PSMs	# Unique Peptides	# AAs	MW [kDa]	calc. pI	Score Sequest HT: Sequest HT	Abundances (Grouped): 28S23	Abundances (Grouped): 28C17
[truncated: 4,363 more rows]

[truncated: 1 more sheets: identified proteins]
